# Supplementary material for: Energy coupling and stoichiometry of Zn2+/H+ antiport by the prokaryotic cation diffusion facilitator YiiP
Source: eLife. 2023 Oct 31;12:RP87167. doi: 10.7554/eLife.87167 (PMC10617992; doi:10.7554/eLife.87167)
Supplement: Figure 4—figure supplement 1—source data 1. [file elife-87167-fig4-figsupp1-data1.xlsx]

## Sheet: WT
0	-0.065
0.04	-0.061
0.08	-0.063
0.12	-0.11
0.159	-0.104
0.199	-0.127
0.239	-0.135
0.279	-0.148
0.319	-0.149
0.359	-0.141
0.398	-0.181
0.438	-0.18
0.478	-0.191
0.518	-0.221
0.558	-0.215
0.598	-0.248
0.638	-0.251
0.677	-0.295
0.717	-0.291
0.757	-0.301
0.797	-0.331
0.837	-0.356
0.877	-0.347
0.916	-0.369
0.956	-0.398
0.996	-0.411
1.036	-0.415
1.076	-0.421
1.116	-0.45
1.156	-0.448
1.195	-0.451
1.235	-0.468
1.275	-0.481
1.315	-0.497
1.355	-0.504
1.395	-0.492
1.434	-0.498
1.474	-0.516
1.514	-0.504
1.554	-0.526
1.594	-0.531
1.634	-0.542
1.674	-0.558
1.713	-0.563
1.753	-0.537
1.793	-0.55
1.833	-0.523
1.873	-0.546
1.913	-0.583
1.952	-0.573
1.992	-0.549
2.032	-0.584
2.072	-0.566
2.112	-0.567
2.152	-0.588
2.192	-0.587
2.231	-0.585
2.271	-0.585
2.311	-0.563
2.351	-0.578
2.391	-0.591
2.431	-0.586
2.47	-0.595
2.51	-0.62
2.55	-0.589
2.59	-0.587
2.63	-0.589
2.67	-0.614
2.709	-0.588
2.749	-0.582
2.789	-0.587
2.829	-0.572
2.869	-0.594
2.909	-0.595
2.949	-0.605
2.988	-0.599
3.028	-0.602
3.068	-0.6
3.108	-0.594
3.148	-0.6
3.188	-0.639
3.227	-0.603
3.267	-0.602
3.307	-0.616
3.347	-0.62
3.387	-0.614
3.427	-0.62
3.467	-0.617
3.506	-0.612
3.546	-0.59
3.586	-0.595
3.626	-0.595
3.666	-0.594
3.706	-0.601
3.745	-0.58
3.785	-0.601
3.825	-0.586
3.865	-0.622
3.905	-0.597
3.945	-0.629
3.985	-0.597
4.024	-0.622
4.064	-0.611
4.104	-0.614
4.144	-0.611
4.184	-0.613
4.224	-0.609
4.263	-0.604
4.303	-0.618
4.343	-0.608
4.383	-0.613
4.423	-0.604
4.463	-0.606
4.503	-0.626
4.542	-0.597
4.582	-0.608
4.622	-0.596
4.662	-0.594
4.702	-0.635
4.742	-0.605
4.781	-0.63
4.821	-0.627
4.861	-0.617
4.901	-0.64
4.941	-0.642
4.981	-0.633
5.021	-0.646
5.06	-0.653
5.1	-0.642
5.14	-0.653
5.18	-0.645
5.22	-0.657
5.26	-0.632
5.299	-0.645
5.339	-0.645
5.379	-0.64
5.419	-0.663
5.459	-0.663
5.499	-0.653
5.539	-0.638
5.578	-0.615
5.618	-0.641
5.658	-0.607
5.698	-0.607
5.738	-0.61
5.778	-0.57
5.817	-0.559
5.857	-0.548
5.897	-0.525
5.937	-0.484
5.977	-0.467
6.017	-0.436
6.057	-0.436
6.096	-0.454
6.136	-0.428
6.176	-0.417
6.216	-0.415
6.256	-0.413
6.296	-0.438
6.335	-0.444
6.375	-0.443
6.415	-0.466
6.455	-0.446
6.495	-0.487
6.535	-0.5
6.575	-0.492
6.614	-0.495
6.654	-0.513
6.694	-0.486
6.734	-0.513
6.774	-0.506
6.814	-0.494
6.853	-0.485
6.893	-0.468
6.933	-0.438
6.973	-0.418
7.013	-0.367
7.053	-0.307
7.093	-0.188
7.132	-0.051
7.172	0.131
7.212	0.334
7.252	0.621
7.292	0.958
7.332	1.481
7.371	2.17
7.411	3.131
7.451	4.414
7.491	5.928
7.531	7.784
7.571	10.003
7.611	12.663
7.65	15.801
7.69	19.604
7.73	23.998
7.77	29.153
7.81	35.123
7.85	41.906
7.889	49.479
7.929	57.693
7.969	66.775
8.009	76.463
8.049	86.436
8.089	96.975
8.128	107.806
8.168	118.584
8.208	129.692
8.248	140.271
8.288	151.518
8.328	160.969
8.368	169.145
8.407	175.376
8.447	178.91
8.487	180.921
8.527	180.331
8.567	178.137
8.607	174.157
8.646	168.299
8.686	161.743
8.726	154.01
8.766	145.999
8.806	137.749
8.846	129.475
8.886	122.084
8.925	114.454
8.965	107.976
9.005	101.774
9.045	95.94
9.085	91.065
9.125	86.041
9.164	82.077
9.204	77.947
9.244	74.383
9.284	71.157
9.324	67.875
9.364	65.215
9.404	62.325
9.443	60.109
9.483	57.656
9.523	55.667
9.563	53.813
9.603	52.257
9.643	50.894
9.682	49.549
9.722	48.53
9.762	47.541
9.802	46.724
9.842	46.077
9.882	45.527
9.922	45.188
9.961	44.832
10.001	44.863
10.041	45.002
10.081	45.299
10.121	45.882
10.161	46.471
10.2	47.331
10.24	48.368
10.28	49.38
10.32	50.618
10.36	51.734
10.4	53.119
10.44	54.379
10.479	55.729
10.519	57.07
10.559	58.578
10.599	59.97
10.639	61.38
10.679	62.946
10.718	64.439
10.758	65.944
10.798	67.71
10.838	69.42
10.878	71.188
10.918	73.224
10.958	75.257
10.997	77.371
11.037	79.702
11.077	81.938
11.117	84.374
11.157	86.858
11.197	89.501
11.236	92.27
11.276	94.991
11.316	97.945
11.356	101.153
11.396	104.412
11.436	108.092
11.476	112.11
11.515	116.424
11.555	121.262
11.595	126.841
11.635	133.291
11.675	141.361
11.715	151.325
11.754	164.327
11.794	181.374
11.834	203.801
11.874	233.168
11.914	270.033
11.954	316.685
11.994	372.311
12.033	436.579
12.073	509.839
12.113	586.29
12.153	664.461
12.193	738.625
12.233	807.212
12.272	863.836
12.312	907.474
12.352	929.091
12.392	931.811
12.432	918.307
12.472	889.781
12.512	850.274
12.551	806.517
12.591	760.848
12.631	712.22
12.671	666.626
12.711	622.328
12.751	578.288
12.79	538.214
12.83	498.491
12.87	462.15
12.91	428.172
12.95	394.333
12.99	366.154
13.029	336.839
13.069	310.898
13.109	288.925
13.149	266.083
13.189	246.492
13.229	230.097
13.269	213.633
13.308	198.75
13.348	186.439
13.388	174.456
13.428	164.215
13.468	155.061
13.508	146.499
13.547	138.706
13.587	131.876
13.627	125.342
13.667	119.878
13.707	114.925
13.747	109.89
13.787	105.406
13.826	101.662
13.866	97.693
13.906	94.383
13.946	91.299
13.986	88.39
14.026	86.048
14.065	83.44
14.105	81.3
14.145	78.942
14.185	77.131
14.225	75.146
14.265	73.456
14.305	71.914
14.344	70.326
14.384	69.349
14.424	68.414
14.464	67.878
14.504	68.015
14.544	68.988
14.583	70.806
14.623	73.91
14.663	77.609
14.703	81.697
14.743	84.913
14.783	87.033
14.823	87.813
14.862	88.558
14.902	89.106
14.942	89.81
14.982	90.42
15.022	90.515
15.062	90.096
15.101	89.168
15.141	87.727
15.181	85.902
15.221	83.529
15.261	80.657
15.301	77.338
15.341	73.757
15.38	70.304
15.42	67.109
15.46	64.291
15.5	62.054
15.54	60.547
15.58	59.257
15.619	58.479
15.659	57.744
15.699	57.267
15.739	56.739
15.779	56.224
15.819	55.632
15.859	54.979
15.898	54.188
15.938	53.24
15.978	52.252
16.018	51.079
16.058	49.702
16.098	48.372
16.137	46.97
16.177	45.34
16.217	43.75
16.257	43.177
16.297	40.084
16.337	39.389
16.377	37.811
16.416	36.417
16.456	34.974
16.496	33.622
16.536	32.3
16.576	31.014
16.616	29.842
16.655	28.677
16.695	27.628
16.735	26.593
16.775	25.615
16.815	24.704
16.855	23.839
16.895	22.967
16.934	22.215
16.974	21.443
17.014	20.721
17.054	20.059
17.094	19.388
17.134	18.795
17.173	18.209
17.213	17.69
17.253	17.149
17.293	16.663
17.333	16.19
17.373	15.75
17.413	15.299
17.452	14.901
17.492	14.516
17.532	14.085
17.572	13.727
17.612	13.393
17.652	13.05
17.691	12.702
17.731	12.384
17.771	12.06
17.811	11.782
17.851	11.445
17.891	11.176
17.93	10.883
17.97	10.64
18.01	10.37
18.05	10.125
18.09	9.899
18.13	9.669
18.17	9.481
18.209	9.26
18.249	9.083
18.289	8.855
18.329	8.673
18.369	8.479
18.409	8.26
18.448	8.07
18.488	7.882
18.528	7.658
18.568	7.45
18.608	7.219
18.648	6.993
18.688	6.739
18.727	6.514
18.767	6.274
18.807	6.048
18.847	5.806
18.887	5.603
18.927	5.386
18.966	5.159
19.006	4.991
19.046	4.81
19.086	4.642
19.126	4.503
19.166	4.362
19.206	4.232
19.245	4.085
19.285	3.93
19.325	3.768
19.365	3.543
19.405	3.295
19.445	2.986
19.484	2.581
19.524	2.108
19.564	1.632
19.604	1.127
19.644	0.594
19.684	0.194
19.724	-0.217
19.763	-0.574
19.803	-0.864
19.843	-0.994
19.883	-1.035
19.923	-0.956
19.963	-0.746
20.002	-0.455
20.042	-0.202
20.082	0.064
20.122	0.318
20.162	0.564
20.202	0.808
20.242	1
20.281	1.212
20.321	1.35
20.361	1.513
20.401	1.644
20.441	1.721
20.481	1.796
20.52	1.822
20.56	1.86
20.6	1.824
20.64	1.816
20.68	1.778
20.72	1.71
20.76	1.643
20.799	1.595
20.839	1.517
20.879	1.462
20.919	1.441
20.959	1.413
20.999	1.379
21.038	1.385
21.078	1.39
21.118	1.367
21.158	1.371
21.198	1.374
21.238	1.42
21.278	1.432
21.317	1.421
21.357	1.442
21.397	1.464
21.437	1.434
21.477	1.431
21.517	1.417
21.556	1.394
21.596	1.366
21.636	1.355
21.676	1.339
21.716	1.308
21.756	1.277
21.796	1.279
21.835	1.25
21.875	1.243
21.915	1.226
21.955	1.214
21.995	1.211
22.035	1.181
22.074	1.194
22.114	1.179
22.154	1.185
22.194	1.174
22.234	1.144
22.274	1.148
22.314	1.212
22.353	1.259
22.393	1.376
22.433	1.484
22.473	1.607
22.513	1.73
22.553	1.846
22.592	1.965
22.632	2.082
22.672	2.189
22.712	2.297
22.752	2.381
22.792	2.482
22.832	2.546
22.871	2.598
22.911	2.597
22.951	2.639
22.991	2.669
23.031	2.621
23.071	2.579
23.11	2.541
23.15	2.537
23.19	2.498
23.23	2.453
23.27	2.442
23.31	2.42
23.349	2.391
23.389	2.397
23.429	2.365
23.469	2.366
23.509	2.381
23.549	2.385
23.589	2.376
23.628	2.35
23.668	2.358
23.708	2.355
23.748	2.373
23.788	2.404
23.828	2.37
23.867	2.392
23.907	2.405
23.947	2.42
23.987	2.408
24.027	2.425
24.067	2.421
24.107	2.455
24.146	2.46
24.186	2.449
24.226	2.466
24.266	2.468
24.306	2.474
24.346	2.467
24.385	2.465
24.425	2.499
24.465	2.473
24.505	2.48
24.545	2.454
24.585	2.464
24.625	2.439
24.664	2.427
24.704	2.424
24.744	2.383
24.784	2.351
24.824	2.293
24.864	2.273
24.903	2.228
24.943	2.164
24.983	2.12
25.023	2.033
25.063	1.957
25.103	1.84
25.143	1.724
25.182	1.596
25.222	1.447
25.262	1.332
25.302	1.172
25.342	1.07
25.382	0.975
25.421	0.935
25.461	0.913
25.501	0.869
25.541	0.814
25.581	0.796
25.621	0.756
25.661	0.726
25.7	0.731
25.74	0.746
25.78	0.722
25.82	0.706
25.86	0.706
25.9	0.775
25.939	0.728
25.979	0.71
26.019	0.693
26.059	0.708
26.099	0.72
26.139	0.704
26.179	0.705
26.218	0.69
26.258	0.692
26.298	0.701
26.338	0.652
26.378	0.678
26.418	0.705
26.457	0.659
26.497	0.682
26.537	0.686
26.577	0.695
26.617	0.69
26.657	0.688
26.697	0.69
26.736	0.72
26.776	0.723
26.816	0.726
26.856	0.727
26.896	0.734
26.936	0.726
26.975	0.738
27.015	0.741
27.055	0.742
27.095	0.741
27.135	0.744
27.175	0.754
27.215	0.753
27.254	0.754
27.294	0.738
27.334	0.745
27.374	0.726
27.414	0.724
27.454	0.714
27.493	0.708
27.533	0.691
27.573	0.689
27.613	0.675
27.653	0.669
27.693	0.65
27.733	0.645
27.772	0.616
27.812	0.6
27.852	0.579
27.892	0.598
27.932	0.549
27.972	0.562
28.011	0.55
28.051	0.539
28.091	0.539
28.131	0.544
28.171	0.515
28.211	0.543
28.25	0.559
28.29	0.565
28.33	0.581
28.37	0.609
28.41	0.679
28.45	0.679
28.49	0.73
28.529	0.775
28.569	0.824
28.609	0.872
28.649	0.934
28.689	1.015
28.729	1.071
28.768	1.113
28.808	1.203
28.848	1.27
28.888	1.377
28.928	1.42
28.968	1.495
29.008	1.587
29.047	1.663
29.087	1.736
29.127	1.795
29.167	1.891
29.207	1.961
29.247	2.017
29.286	2.099
29.326	2.16
29.366	2.222
29.406	2.258
29.446	2.332
29.486	2.388
29.526	2.417
29.565	2.463
29.605	2.491
29.645	2.542
29.685	2.555
29.725	2.585
29.765	2.595
29.804	2.616
29.844	2.623
29.884	2.616
29.924	2.636
29.964	2.61
30.004	2.615
30.044	2.577
30.083	2.578
30.123	2.551
30.163	2.513
30.203	2.485
30.243	2.448
30.283	2.405
30.322	2.374
30.362	2.305
30.402	2.263
30.442	2.21
30.482	2.137
30.522	2.091
30.562	2.015
30.601	1.918
30.641	1.879
30.681	1.811
30.721	1.711
30.761	1.627
30.801	1.548
30.84	1.491
30.88	1.402
30.92	1.313
30.96	1.238
31	1.188
31.04	1.079
31.08	0.997
31.119	0.936
31.159	0.828
31.199	0.789
31.239	0.734
31.279	0.662
31.319	0.62
31.358	0.555
31.398	0.53
31.438	0.455
31.478	0.417
31.518	0.356
31.558	0.3
31.598	0.277
31.637	0.243
31.677	0.211
31.717	0.176
31.757	0.153
31.797	0.136
31.837	0.12
31.876	0.087
31.916	0.081
31.956	0.032
31.996	0.037
32.036	0.013
32.076	-0.001
32.116	-0.027
32.155	-0.018
32.195	-0.017
32.235	-0.027
32.275	-0.033
32.315	-0.062
32.355	-0.073
32.394	-0.073
32.434	-0.082
32.474	-0.095
32.514	-0.11
32.554	-0.094
32.594	-0.104
32.634	-0.103
32.673	-0.106
32.713	-0.107
32.753	-0.131
32.793	-0.137
32.833	-0.116
32.873	-0.127
32.912	-0.141
32.952	-0.144
32.992	-0.137
33.032	-0.148
33.072	-0.142
33.112	-0.168
33.151	-0.181
33.191	-0.19
33.231	-0.171
33.271	-0.204
33.311	-0.187
33.351	-0.168
33.391	-0.218
33.43	-0.215
33.47	-0.2
33.51	-0.206
33.55	-0.206
33.59	-0.217
33.63	-0.211
33.669	-0.223
33.709	-0.225
33.749	-0.256
33.789	-0.26
33.829	-0.247
33.869	-0.254
33.909	-0.25
33.948	-0.277
33.988	-0.273
34.028	-0.255
34.068	-0.259
34.108	-0.273
34.148	-0.259
34.187	-0.265
34.227	-0.299
34.267	-0.291
34.307	-0.311
34.347	-0.301
34.387	-0.289
34.427	-0.309
34.466	-0.299
34.506	-0.306
34.546	-0.306
34.586	-0.301
34.626	-0.296
34.666	-0.303
34.705	-0.283
34.745	-0.287
34.785	-0.305
34.825	-0.281
34.865	-0.301
34.905	-0.288
34.945	-0.275
34.984	-0.258
35.024	-0.281
35.064	-0.303
35.104	-0.293
35.144	-0.29
35.184	-0.284
35.223	-0.283
35.263	-0.284
35.303	-0.256
35.343	-0.262
35.383	-0.282
35.423	-0.274
35.463	-0.26
35.502	-0.27
35.542	-0.261
35.582	-0.246
35.622	-0.243
35.662	-0.27
35.702	-0.244
35.741	-0.251
35.781	-0.275
35.821	-0.261
35.861	-0.24
35.901	-0.214
35.941	-0.239
35.981	-0.239
36.02	-0.233
36.06	-0.205
36.1	-0.22
36.14	-0.209
36.18	-0.199
36.22	-0.201
36.259	-0.2
36.299	-0.18
36.339	-0.179
36.379	-0.146
36.419	-0.143
36.459	-0.131
36.499	-0.137
36.538	-0.117
36.578	-0.11
36.618	-0.103
36.658	-0.087
36.698	-0.053
36.738	-0.073
36.777	-0.061
36.817	-0.049
36.857	-0.047
36.897	-0.037
36.937	-0.031
36.977	-0.047

## Sheet: D70A_H263A_D287A_siteA
0	-1.251
0.018	-0.012
0.036	-0.012
0.054	-0.002
0.072	-0.016
0.09	-0.022
0.108	-0.036
0.126	-0.045
0.144	-0.011
0.162	-0.045
0.18	-0.036
0.198	-0.041
0.216	-0.066
0.234	-0.059
0.252	-0.07
0.27	-0.06
0.288	-0.069
0.306	-0.088
0.324	-0.101
0.342	-0.101
0.36	-0.103
0.378	-0.08
0.396	-0.086
0.414	-0.108
0.432	-0.128
0.45	-0.103
0.468	-0.134
0.486	-0.101
0.504	-0.098
0.521	-0.104
0.539	-0.129
0.557	-0.126
0.575	-0.1
0.593	-0.102
0.611	-0.115
0.629	-0.138
0.647	-0.12
0.665	-0.134
0.683	-0.135
0.701	-0.123
0.719	-0.123
0.737	-0.138
0.755	-0.121
0.773	-0.159
0.791	-0.131
0.809	-0.127
0.827	-0.119
0.845	-0.132
0.863	-0.107
0.881	-0.156
0.899	-0.113
0.917	-0.124
0.935	-0.143
0.953	-0.136
0.971	-0.167
0.989	-0.157
1.007	-0.161
1.025	-0.153
1.043	-0.104
1.061	-0.132
1.079	-0.126
1.097	-0.127
1.115	-0.156
1.133	-0.155
1.151	-0.124
1.169	-0.111
1.187	-0.149
1.205	-0.13
1.223	-0.15
1.241	-0.12
1.259	-0.118
1.277	-0.126
1.295	-0.154
1.313	-0.144
1.331	-0.146
1.349	-0.119
1.367	-0.137
1.385	-0.139
1.403	-0.132
1.421	-0.16
1.439	-0.123
1.457	-0.124
1.475	-0.138
1.493	-0.121
1.511	-0.114
1.528	-0.146
1.546	-0.137
1.564	-0.118
1.582	-0.141
1.6	-0.153
1.618	-0.145
1.636	-0.14
1.654	-0.147
1.672	-0.156
1.69	-0.152
1.708	-0.129
1.726	-0.115
1.744	-0.113
1.762	-0.12
1.78	-0.103
1.798	-0.144
1.816	-0.123
1.834	-0.139
1.852	-0.146
1.87	-0.145
1.888	-0.117
1.906	-0.111
1.924	-0.099
1.942	-0.106
1.96	-0.122
1.978	-0.137
1.996	-0.116
2.014	-0.089
2.032	-0.124
2.05	-0.08
2.068	-0.118
2.086	-0.107
2.104	-0.091
2.122	-0.101
2.14	-0.136
2.158	-0.13
2.176	-0.115
2.194	-0.105
2.212	-0.111
2.23	-0.13
2.248	-0.138
2.266	-0.112
2.284	-0.114
2.302	-0.116
2.32	-0.131
2.338	-0.104
2.356	-0.114
2.374	-0.112
2.392	-0.148
2.41	-0.14
2.428	-0.132
2.446	-0.138
2.464	-0.133
2.482	-0.126
2.5	-0.143
2.518	-0.142
2.535	-0.117
2.553	-0.15
2.571	-0.121
2.589	-0.131
2.607	-0.127
2.625	-0.149
2.643	-0.137
2.661	-0.131
2.679	-0.153
2.697	-0.149
2.715	-0.154
2.733	-0.16
2.751	-0.141
2.769	-0.178
2.787	-0.189
2.805	-0.171
2.823	-0.18
2.841	-0.176
2.859	-0.179
2.877	-0.177
2.895	-0.196
2.913	-0.19
2.931	-0.185
2.949	-0.19
2.967	-0.2
2.985	-0.212
3.003	-0.213
3.021	-0.185
3.039	-0.2
3.057	-0.212
3.075	-0.211
3.093	-0.234
3.111	-0.217
3.129	-0.22
3.147	-0.217
3.165	-0.225
3.183	-0.232
3.201	-0.224
3.219	-0.225
3.237	-0.219
3.255	-0.246
3.273	-0.213
3.291	-0.232
3.309	-0.221
3.327	-0.242
3.345	-0.242
3.363	-0.241
3.381	-0.232
3.399	-0.224
3.417	-0.257
3.435	-0.248
3.453	-0.257
3.471	-0.256
3.489	-0.229
3.507	-0.237
3.525	-0.255
3.542	-0.252
3.56	-0.24
3.578	-0.265
3.596	-0.256
3.614	-0.261
3.632	-0.232
3.65	-0.262
3.668	-0.25
3.686	-0.24
3.704	-0.238
3.722	-0.258
3.74	-0.24
3.758	-0.255
3.776	-0.256
3.794	-0.253
3.812	-0.211
3.83	-0.263
3.848	-0.273
3.866	-0.235
3.884	-0.253
3.902	-0.255
3.92	-0.258
3.938	-0.238
3.956	-0.253
3.974	-0.236
3.992	-0.276
4.01	-0.237
4.028	-0.251
4.046	-0.245
4.064	-0.221
4.082	-0.223
4.1	-0.253
4.118	-0.242
4.136	-0.227
4.154	-0.234
4.172	-0.254
4.19	-0.242
4.208	-0.239
4.226	-0.251
4.244	-0.249
4.262	-0.254
4.28	-0.236
4.298	-0.188
4.316	-0.206
4.334	-0.182
4.352	-0.205
4.37	-0.192
4.388	-0.19
4.406	-0.189
4.424	-0.2
4.442	-0.178
4.46	-0.198
4.478	-0.197
4.496	-0.187
4.514	-0.199
4.532	-0.202
4.549	-0.172
4.567	-0.196
4.585	-0.189
4.603	-0.173
4.621	-0.221
4.639	-0.18
4.657	-0.185
4.675	-0.196
4.693	-0.177
4.711	-0.197
4.729	-0.176
4.747	-0.185
4.765	-0.204
4.783	-0.207
4.801	-0.196
4.819	-0.193
4.837	-0.192
4.855	-0.221
4.873	-0.224
4.891	-0.234
4.909	-0.212
4.927	-0.203
4.945	-0.184
4.963	-0.196
4.981	-0.184
4.999	-0.236
5.017	-0.202
5.035	-0.205
5.053	-0.234
5.071	-0.221
5.089	-0.216
5.107	-0.212
5.125	-0.2
5.143	-0.2
5.161	-0.237
5.179	-0.242
5.197	-0.238
5.215	-0.24
5.233	-0.264
5.251	-0.264
5.269	-0.237
5.287	-0.227
5.305	-0.253
5.323	-0.242
5.341	-0.25
5.359	-0.242
5.377	-0.266
5.395	-0.269
5.413	-0.26
5.431	-0.26
5.449	-0.273
5.467	-0.256
5.485	-0.269
5.503	-0.283
5.521	-0.283
5.539	-0.25
5.556	-0.27
5.574	-0.266
5.592	-0.264
5.61	-0.274
5.628	-0.301
5.646	-0.27
5.664	-0.269
5.682	-0.288
5.7	-0.276
5.718	-0.268
5.736	-0.257
5.754	-0.261
5.772	-0.265
5.79	-0.28
5.808	-0.29
5.826	-0.285
5.844	-0.267
5.862	-0.287
5.88	-0.281
5.898	-0.273
5.916	-0.296
5.934	-0.294
5.952	-0.278
5.97	-0.293
5.988	-0.282
6.006	-0.296
6.024	-0.267
6.042	-0.286
6.06	-0.26
6.078	-0.261
6.096	-0.26
6.114	-0.285
6.132	-0.258
6.15	-0.272
6.168	-0.257
6.186	-0.249
6.204	-0.242
6.222	-0.305
6.24	-0.266
6.258	-0.28
6.276	-0.25
6.294	-0.249
6.312	-0.245
6.33	-0.269
6.348	-0.266
6.366	-0.238
6.384	-0.255
6.402	-0.221
6.42	-0.257
6.438	-0.235
6.456	-0.251
6.474	-0.252
6.492	-0.255
6.51	-0.251
6.528	-0.258
6.546	-0.256
6.563	-0.266
6.581	-0.253
6.599	-0.235
6.617	-0.238
6.635	-0.254
6.653	-0.241
6.671	-0.235
6.689	-0.214
6.707	-0.248
6.725	-0.27
6.743	-0.246
6.761	-0.22
6.779	-0.212
6.797	-0.253
6.815	-0.236
6.833	-0.225
6.851	-0.207
6.869	-0.244
6.887	-0.232
6.905	-0.229
6.923	-0.246
6.941	-0.219
6.959	-0.198
6.977	-0.215
6.995	-0.212
7.013	-0.211
7.031	-0.208
7.049	-0.214
7.067	-0.222
7.085	-0.223
7.103	-0.226
7.121	-0.235
7.139	-0.237
7.157	-0.208
7.175	-0.212
7.193	-0.233
7.211	-0.234
7.229	-0.222
7.247	-0.207
7.265	-0.204
7.283	-0.221
7.301	-0.213
7.319	-0.182
7.337	-0.185
7.355	-0.184
7.373	-0.177
7.391	-0.182
7.409	-0.203
7.427	-0.155
7.445	-0.153
7.463	-0.124
7.481	-0.09
7.499	-0.072
7.517	-0.056
7.535	-0.039
7.553	-0.004
7.57	0.02
7.588	0.106
7.606	0.124
7.624	0.159
7.642	0.232
7.66	0.259
7.678	0.33
7.696	0.393
7.714	0.434
7.732	0.503
7.75	0.568
7.768	0.641
7.786	0.712
7.804	0.782
7.822	0.841
7.84	0.898
7.858	0.992
7.876	1.049
7.894	1.163
7.912	1.254
7.93	1.346
7.948	1.458
7.966	1.514
7.984	1.596
8.002	1.679
8.02	1.787
8.038	1.85
8.056	1.961
8.074	2.023
8.092	2.119
8.11	2.201
8.128	2.27
8.146	2.388
8.164	2.432
8.182	2.552
8.2	2.616
8.218	2.664
8.236	2.796
8.254	2.861
8.272	2.959
8.29	3.065
8.308	3.119
8.326	3.207
8.344	3.295
8.362	3.406
8.38	3.476
8.398	3.584
8.416	3.709
8.434	3.785
8.452	3.911
8.47	4.007
8.488	4.117
8.506	4.226
8.524	4.36
8.542	4.457
8.56	4.602
8.577	4.79
8.595	4.886
8.613	5.095
8.631	5.305
8.649	5.567
8.667	5.879
8.685	6.25
8.703	6.708
8.721	7.232
8.739	7.89
8.757	8.639
8.775	9.405
8.793	10.237
8.811	11.076
8.829	11.912
8.847	12.796
8.865	13.57
8.883	14.333
8.901	15.074
8.919	15.717
8.937	16.364
8.955	16.965
8.973	17.538
8.991	18.071
9.009	18.616
9.027	19.182
9.045	19.685
9.063	20.201
9.081	20.74
9.099	21.23
9.117	21.741
9.135	22.209
9.153	22.745
9.171	23.176
9.189	23.675
9.207	24.184
9.225	24.632
9.243	25.039
9.261	25.528
9.279	25.906
9.297	26.314
9.315	26.71
9.333	27.131
9.351	27.464
9.369	27.879
9.387	28.256
9.405	28.614
9.423	28.993
9.441	29.35
9.459	29.688
9.477	30.037
9.495	30.412
9.513	30.764
9.531	31.074
9.549	31.476
9.567	31.813
9.584	32.12
9.602	32.459
9.62	32.853
9.638	33.173
9.656	33.479
9.674	33.816
9.692	34.203
9.71	34.559
9.728	34.955
9.746	35.426
9.764	35.853
9.782	36.337
9.8	36.867
9.818	37.386
9.836	37.936
9.854	38.548
9.872	39.182
9.89	39.859
9.908	40.59
9.926	41.294
9.944	42.146
9.962	42.955
9.98	43.727
9.998	44.641
10.016	45.528
10.034	46.419
10.052	47.288
10.07	48.316
10.088	49.305
10.106	50.302
10.124	51.402
10.142	52.469
10.16	53.534
10.178	54.78
10.196	55.964
10.214	57.16
10.232	58.392
10.25	59.778
10.268	61.173
10.286	62.648
10.304	64.089
10.322	65.649
10.34	67.32
10.358	69.059
10.376	70.812
10.394	72.782
10.412	74.678
10.43	76.796
10.448	78.974
10.466	81.281
10.484	83.515
10.502	85.893
10.52	88.535
10.538	91.154
10.556	93.773
10.574	96.361
10.591	99.147
10.609	101.952
10.627	104.63
10.645	107.295
10.663	110.036
10.681	112.819
10.699	115.296
10.717	117.878
10.735	120.415
10.753	122.769
10.771	125.082
10.789	127.449
10.807	129.762
10.825	131.922
10.843	133.845
10.861	135.881
10.879	138.123
10.897	140.093
10.915	141.966
10.933	144.06
10.951	146.282
10.969	148.107
10.987	150.278
11.005	152.663
11.023	154.784
11.041	157.159
11.059	159.841
11.077	162.577
11.095	165.36
11.113	168.349
11.131	171.26
11.149	174.731
11.167	178.449
11.185	181.735
11.203	185.304
11.221	189.319
11.239	193.049
11.257	196.617
11.275	200.444
11.293	204.394
11.311	207.776
11.329	211.471
11.347	214.98
11.365	218.176
11.383	220.74
11.401	223.754
11.419	226.492
11.437	228.755
11.455	230.874
11.473	232.836
11.491	234.932
11.509	236.667
11.527	238.183
11.545	239.784
11.563	241.532
11.581	242.713
11.598	244.245
11.616	246.029
11.634	247.452
11.652	248.944
11.67	250.729
11.688	252.303
11.706	254.438
11.724	256.607
11.742	258.986
11.76	261.764
11.778	265.188
11.796	268.046
11.814	271.814
11.832	276.28
11.85	280.27
11.868	285.671
11.886	291.843
11.904	297.806
11.922	304.834
11.94	313.408
11.958	322.141
11.976	331.767
11.994	343.473
12.012	355.982
12.03	370.154
12.048	386.184
12.066	404.893
12.084	424.853
12.102	447.983
12.12	472.519
12.138	501.913
12.156	533.921
12.174	568.559
12.192	608.658
12.21	651.367
12.228	697.768
12.246	746.767
12.264	801.253
12.282	857.345
12.3	914.318
12.318	976.842
12.336	1040.21
12.354	1105.34
12.372	1170.11
12.39	1237.88
12.408	1300.68
12.426	1363.17
12.444	1425.49
12.462	1481.07
12.48	1535.78
12.498	1585.26
12.516	1629.92
12.534	1666.95
12.552	1699.92
12.57	1723.73
12.588	1742.76
12.605	1753.7
12.623	1758.07
12.641	1756.89
12.659	1751.07
12.677	1740.5
12.695	1729.95
12.713	1718.01
12.731	1701.07
12.749	1685.31
12.767	1662.55
12.785	1638.37
12.803	1609.64
12.821	1579.33
12.839	1546.04
12.857	1512.35
12.875	1482.49
12.893	1452.75
12.911	1425
12.929	1401.91
12.947	1380.13
12.965	1362.92
12.983	1344.83
13.001	1327.29
13.019	1317.19
13.037	1305.13
13.055	1290.74
13.073	1275.67
13.091	1259.44
13.109	1236.84
13.127	1217.6
13.145	1196.48
13.163	1169.6
13.181	1143.54
13.199	1115.48
13.217	1082.84
13.235	1050.19
13.253	1015.55
13.271	975.213
13.289	930.52
13.307	880.619
13.325	823.942
13.343	764.863
13.361	704.078
13.379	643.598
13.397	598.999
13.415	561.254
13.433	525.964
13.451	498.585
13.469	478.725
13.487	457.456
13.505	439.229
13.523	423.887
13.541	408.301
13.559	393.812
13.577	379.633
13.595	366.9
13.613	353.861
13.63	339.535
13.648	327.173
13.666	314.579
13.684	301.763
13.702	287.951
13.72	277.224
13.738	265.078
13.756	253.172
13.774	241.891
13.792	231.73
13.81	221.961
13.828	211.279
13.846	202.073
13.864	193.423
13.882	184.947
13.9	176.879
13.918	169.053
13.936	161.26
13.954	154.822
13.972	148.263
13.99	141.423
14.008	135.413
14.026	130.051
14.044	124.559
14.062	118.994
14.08	114.559
14.098	109.86
14.116	105.353
14.134	101.403
14.152	97.335
14.17	93.728
14.188	90
14.206	86.762
14.224	83.599
14.242	80.608
14.26	77.869
14.278	75.202
14.296	72.873
14.314	70.424
14.332	68.461
14.35	66.568
14.368	64.877
14.386	63.368
14.404	62.082
14.422	61.065
14.44	60.172
14.458	59.529
14.476	59.201
14.494	59.059
14.512	59.183
14.53	59.66
14.548	60.4
14.566	61.343
14.584	62.554
14.602	64.217
14.62	66.19
14.637	68.467
14.655	71.063
14.673	73.978
14.691	77.062
14.709	80.019
14.727	82.712
14.745	84.921
14.763	86.301
14.781	84.9
14.799	81.63
14.817	79.284
14.835	77.764
14.853	75.831
14.871	73.578
14.889	71.12
14.907	68.362
14.925	65.319
14.943	62.319
14.961	59.461
14.979	56.61
14.997	54.024
15.015	51.564
15.033	49.146
15.051	47.024
15.069	44.796
15.087	42.453
15.105	40.115
15.123	37.774
15.141	35.292
15.159	32.706
15.177	30.182
15.195	27.647
15.213	25.186
15.231	23.05
15.249	21.231
15.267	19.472
15.285	18.009
15.303	16.826
15.321	15.848
15.339	14.959
15.357	14.284
15.375	13.677
15.393	13.087
15.411	12.547
15.429	12.105
15.447	11.699
15.465	11.331
15.483	10.944
15.501	10.531
15.519	10.258
15.537	9.952
15.555	9.654
15.573	9.407
15.591	9.136
15.609	8.864
15.627	8.641
15.644	8.44
15.662	8.229
15.68	7.989
15.698	7.833
15.716	7.666
15.734	7.47
15.752	7.299
15.77	7.168
15.788	7.036
15.806	6.9
15.824	6.732
15.842	6.65
15.86	6.561
15.878	6.442
15.896	6.35
15.914	6.228
15.932	6.144
15.95	6.06
15.968	5.955
15.986	5.904
16.004	5.835
16.022	5.775
16.04	5.717
16.058	5.655
16.076	5.582
16.094	5.565
16.112	5.497
16.13	5.454
16.148	5.404
16.166	5.335
16.184	5.301
16.202	5.225
16.22	5.211
16.238	5.126
16.256	5.075
16.274	5.023
16.292	4.927
16.31	4.878
16.328	4.798
16.346	4.749
16.364	4.665
16.382	4.637
16.4	4.542
16.418	4.421
16.436	4.371
16.454	4.304
16.472	4.213
16.49	4.114
16.508	4.068
16.526	3.993
16.544	3.901
16.562	3.828
16.58	3.763
16.598	3.676
16.616	3.627
16.634	3.526
16.651	3.482
16.669	3.398
16.687	3.32
16.705	3.264
16.723	3.182
16.741	3.084
16.759	3.052
16.777	2.999
16.795	2.923
16.813	2.854
16.831	2.815
16.849	2.754
16.867	2.703
16.885	2.64
16.903	2.587
16.921	2.541
16.939	2.473
16.957	2.415
16.975	2.381
16.993	2.342
17.011	2.31
17.029	2.266
17.047	2.213
17.065	2.165
17.083	2.132
17.101	2.09
17.119	2.001
17.137	2.012

## Sheet: D51A_H263A_D287A_siteB
0	0.049
0.018	0.025
0.036	0.022
0.054	0.006
0.072	0.004
0.09	0.036
0.108	0.01
0.126	0.023
0.144	-0.001
0.162	0.025
0.18	-0.001
0.198	0.024
0.216	0.001
0.234	0.002
0.252	-0.017
0.27	0.006
0.288	0.026
0.306	-0.019
0.324	0.014
0.342	-0.008
0.36	0.023
0.378	0.025
0.396	0.016
0.414	0.011
0.432	0.016
0.45	0.024
0.468	0.013
0.486	0.041
0.503	0.008
0.521	0.034
0.539	0.014
0.557	0.03
0.575	-0.002
0.593	0.004
0.611	0.014
0.629	0.025
0.647	0.044
0.665	0.031
0.683	0.013
0.701	0.028
0.719	0.001
0.737	0.003
0.755	0.02
0.773	0.028
0.791	0.033
0.809	0.02
0.827	0.03
0.845	0.024
0.863	0.032
0.881	0.008
0.899	-0.005
0.917	0.048
0.935	0.013
0.953	0.042
0.971	0.057
0.989	0.05
1.007	0.011
1.025	0.004
1.043	0.034
1.061	0.055
1.079	0.028
1.097	0.049
1.115	0.006
1.133	0.046
1.151	0.048
1.169	0.073
1.187	0.033
1.205	0.053
1.223	0.059
1.241	0.055
1.259	0.06
1.277	0.046
1.295	0.048
1.313	0.042
1.331	0.042
1.349	0.037
1.367	0.054
1.385	0.055
1.403	0.067
1.421	0.001
1.439	0.067
1.457	0.047
1.475	0.056
1.493	0.06
1.51	0.051
1.528	0.046
1.546	0.012
1.564	0.038
1.582	0.045
1.6	0.07
1.618	0.037
1.636	0.088
1.654	0.061
1.672	0.066
1.69	0.021
1.708	0.034
1.726	0.066
1.744	0.062
1.762	0.057
1.78	0.046
1.798	0.083
1.816	0.072
1.834	0.035
1.852	0.069
1.87	0.062
1.888	0.057
1.906	0.071
1.924	0.098
1.942	0.094
1.96	0.082
1.978	0.093
1.996	0.06
2.014	0.083
2.032	0.093
2.05	0.096
2.068	0.092
2.086	0.089
2.104	0.089
2.122	0.1
2.14	0.147
2.158	0.089
2.176	0.07
2.194	0.099
2.212	0.103
2.23	0.094
2.248	0.081
2.266	0.079
2.284	0.092
2.302	0.068
2.32	0.106
2.338	0.08
2.356	0.084
2.374	0.067
2.392	0.094
2.41	0.077
2.428	0.06
2.446	0.089
2.464	0.044
2.482	0.044
2.5	0.055
2.517	0.068
2.535	0.02
2.553	0.051
2.571	0.042
2.589	0.051
2.607	0.009
2.625	0.01
2.643	0.022
2.661	0.047
2.679	0.007
2.697	0.035
2.715	0.016
2.733	0.016
2.751	-0.011
2.769	0.023
2.787	-0.017
2.805	0.007
2.823	0.02
2.841	0.015
2.859	-0.006
2.877	-0.019
2.895	0.002
2.913	-0.019
2.931	-0.061
2.949	-0.012
2.967	-0.012
2.985	-0.017
3.003	-0.035
3.021	0.005
3.039	-0.028
3.057	-0.027
3.075	-0.044
3.093	-0.05
3.111	-0.012
3.129	-0.039
3.147	-0.038
3.165	-0.05
3.183	-0.054
3.201	-0.025
3.219	-0.047
3.237	-0.036
3.255	-0.046
3.273	-0.032
3.291	-0.089
3.309	-0.041
3.327	-0.08
3.345	-0.054
3.363	-0.073
3.381	-0.065
3.399	-0.072
3.417	-0.071
3.435	-0.055
3.453	-0.063
3.471	-0.04
3.489	-0.108
3.507	-0.033
3.524	-0.088
3.542	-0.075
3.56	-0.064
3.578	-0.056
3.596	-0.064
3.614	-0.068
3.632	-0.069
3.65	-0.06
3.668	-0.051
3.686	-0.069
3.704	-0.051
3.722	-0.072
3.74	-0.066
3.758	-0.072
3.776	-0.066
3.794	-0.07
3.812	-0.079
3.83	-0.056
3.848	-0.075
3.866	-0.036
3.884	-0.059
3.902	-0.063
3.92	-0.022
3.938	-0.055
3.956	-0.044
3.974	-0.072
3.992	-0.052
4.01	-0.083
4.028	-0.082
4.046	-0.061
4.064	-0.081
4.082	-0.052
4.1	-0.089
4.118	-0.075
4.136	-0.062
4.154	-0.071
4.172	-0.061
4.19	-0.058
4.208	-0.059
4.226	-0.037
4.244	-0.068
4.262	-0.056
4.28	-0.037
4.298	-0.046
4.316	-0.027
4.334	-0.025
4.352	-0.026
4.37	0.004
4.388	0.009
4.406	0.009
4.424	0.016
4.442	-0.004
4.46	0.012
4.478	0.029
4.496	-0.008
4.513	-0.005
4.531	0.001
4.549	-0.02
4.567	0.001
4.585	-0.021
4.603	-0.02
4.621	-0.038
4.639	-0.034
4.657	-0.03
4.675	-0.027
4.693	-0.03
4.711	-0.01
4.729	-0.032
4.747	-0.048
4.765	-0.026
4.783	-0.012
4.801	0.023
4.819	-0.024
4.837	-0.025
4.855	-0.025
4.873	-0.015
4.891	-0.029
4.909	-0.05
4.927	0.008
4.945	-0.029
4.963	-0.046
4.981	-0.019
4.999	-0.021
5.017	-0.012
5.035	-0.036
5.053	-0.008
5.071	-0.043
5.089	-0.015
5.107	0.005
5.125	-0.022
5.143	-0.027
5.161	-0.007
5.179	-0.002
5.197	-0.005
5.215	0.004
5.233	-0.006
5.251	-0.031
5.269	-0.035
5.287	-0.003
5.305	0.008
5.323	-0.036
5.341	-0.009
5.359	0.008
5.377	0.002
5.395	-0.013
5.413	-0.013
5.431	0.002
5.449	0.005
5.467	-0.009
5.485	0.014
5.503	0.025
5.52	-0.001
5.538	-0.003
5.556	0.033
5.574	0.021
5.592	-0.016
5.61	0.039
5.628	-0.007
5.646	0.009
5.664	0
5.682	0.001
5.7	0.001
5.718	-0.011
5.736	0.008
5.754	0.018
5.772	0.005
5.79	-0.004
5.808	-0.005
5.826	-0.005
5.844	-0.011
5.862	-0.01
5.88	-0.026
5.898	0.014
5.916	-0.014
5.934	0
5.952	-0.01
5.97	-0.005
5.988	-0.011
6.006	0.013
6.024	0.041
6.042	0.029
6.06	0.055
6.078	0.088
6.096	0.126
6.114	0.094
6.132	0.125
6.15	0.121
6.168	0.128
6.186	0.117
6.204	0.081
6.222	0.09
6.24	0.096
6.258	0.046
6.276	0.043
6.294	0.053
6.312	-0.008
6.33	0.021
6.348	-0.001
6.366	-0.003
6.384	-0.022
6.402	-0.028
6.42	-0.008
6.438	-0.035
6.456	-0.031
6.474	-0.042
6.492	-0.038
6.51	-0.031
6.527	-0.053
6.545	-0.04
6.563	-0.074
6.581	-0.056
6.599	-0.044
6.617	-0.05
6.635	-0.064
6.653	-0.031
6.671	-0.064
6.689	-0.047
6.707	-0.047
6.725	-0.053
6.743	-0.035
6.761	-0.043
6.779	-0.032
6.797	-0.049
6.815	-0.068
6.833	-0.074
6.851	-0.043
6.869	-0.042
6.887	-0.039
6.905	-0.038
6.923	-0.058
6.941	-0.05
6.959	-0.044
6.977	-0.029
6.995	-0.057
7.013	-0.055
7.031	-0.056
7.049	-0.067
7.067	-0.043
7.085	-0.042
7.103	-0.071
7.121	-0.068
7.139	-0.028
7.157	-0.059
7.175	-0.056
7.193	-0.023
7.211	-0.001
7.229	-0.047
7.247	-0.034
7.265	-0.03
7.283	-0.025
7.301	-0.036
7.319	0.013
7.337	0.007
7.355	0.043
7.373	0.09
7.391	0.098
7.409	0.235
7.427	0.29
7.445	0.41
7.463	0.583
7.481	0.762
7.499	1.019
7.517	1.321
7.534	1.705
7.552	2.089
7.57	2.609
7.588	3.179
7.606	3.841
7.624	4.52
7.642	5.33
7.66	6.176
7.678	7.084
7.696	8.042
7.714	9.072
7.732	10.138
7.75	11.212
7.768	12.395
7.786	13.478
7.804	14.61
7.822	15.798
7.84	16.922
7.858	18.051
7.876	19.142
7.894	20.256
7.912	21.256
7.93	22.274
7.948	23.227
7.966	24.147
7.984	24.941
8.002	25.793
8.02	26.43
8.038	27.077
8.056	27.776
8.074	28.296
8.092	28.771
8.11	29.223
8.128	29.613
8.146	29.914
8.164	30.216
8.182	30.499
8.2	30.662
8.218	30.869
8.236	31.022
8.254	31.152
8.272	31.26
8.29	31.296
8.308	31.412
8.326	31.549
8.344	31.652
8.362	31.666
8.38	31.742
8.398	31.856
8.416	31.918
8.434	32.007
8.452	32.114
8.47	32.213
8.488	32.374
8.506	32.554
8.523	32.794
8.541	33.036
8.559	33.404
8.577	33.942
8.595	34.688
8.613	35.535
8.631	36.61
8.649	37.974
8.667	39.597
8.685	41.216
8.703	42.947
8.721	44.751
8.739	46.681
8.757	48.433
8.775	50.185
8.793	51.989
8.811	53.504
8.829	55.217
8.847	56.872
8.865	58.422
8.883	60.01
8.901	61.572
8.919	63.111
8.937	64.521
8.955	66.156
8.973	67.707
8.991	69.104
9.009	70.503
9.027	72.079
9.045	73.496
9.063	74.758
9.081	76.202
9.099	77.631
9.117	78.816
9.135	80.249
9.153	81.569
9.171	82.719
9.189	84.041
9.207	85.495
9.225	86.8
9.243	88.111
9.261	89.582
9.279	90.949
9.297	92.464
9.315	94.289
9.333	95.808
9.351	97.326
9.369	99.207
9.387	100.942
9.405	102.525
9.423	104.36
9.441	106.302
9.459	108.206
9.477	110.175
9.495	112.35
9.513	114.336
9.53	116.465
9.548	118.78
9.566	121.073
9.584	123.334
9.602	125.947
9.62	128.263
9.638	130.772
9.656	133.655
9.674	136.395
9.692	138.95
9.71	141.962
9.728	144.993
9.746	147.704
9.764	150.62
9.782	153.799
9.8	156.743
9.818	159.755
9.836	162.976
9.854	166.222
9.872	169.126
9.89	172.468
9.908	175.635
9.926	178.889
9.944	181.825
9.962	184.898
9.98	188.413
9.998	191.672
10.016	194.772
10.034	197.824
10.052	201.428
10.07	204.743
10.088	207.864
10.106	211.337
10.124	214.987
10.142	218.193
10.16	221.692
10.178	225.558
10.196	229.364
10.214	233.116
10.232	236.838
10.25	241.12
10.268	245.693
10.286	249.969
10.304	253.91
10.322	258.72
10.34	263.71
10.358	267.806
10.376	272.676
10.394	277.755
10.412	282.601
10.43	287.074
10.448	291.995
10.466	297.226
10.484	302.023
10.502	306.341
10.52	311.115
10.537	316.472
10.555	320.964
10.573	325.478
10.591	330.331
10.609	335.259
10.627	339.804
10.645	344.206
10.663	349.567
10.681	354.985
10.699	359.599
10.717	364.796
10.735	370.483
10.753	376.461
10.771	381.298
10.789	388.14
10.807	395.288
10.825	401.894
10.843	409.111
10.861	416.67
10.879	425.547
10.897	433.667
10.915	441.888
10.933	451.258
10.951	461.18
10.969	470.743
10.987	479.594
11.005	489.897
11.023	499.831
11.041	507.918
11.059	517.571
11.077	526.062
11.095	533.71
11.113	540.691
11.131	547.001
11.149	553.044
11.167	557.127
11.185	560.355
11.203	563.08
11.221	565.091
11.239	565.662
11.257	565.551
11.275	565.593
11.293	563.671
11.311	561.674
11.329	559.548
11.347	556.767
11.365	553.03
11.383	550.553
11.401	547.973
11.419	543.555
11.437	541.128
11.455	539.203
11.473	536.171
11.491	534.576
11.509	533.779
11.526	532.229
11.544	532.038
11.562	532.64
11.58	533.573
11.598	534.836
11.616	537.324
11.634	539.576
11.652	543.139
11.67	548.704
11.688	552.175
11.706	557.893
11.724	564.755
11.742	572.075
11.76	578.483
11.778	588.189
11.796	598.388
11.814	608.461
11.832	621.149
11.85	634.877
11.868	649.482
11.886	666.005
11.904	685.781
11.922	705.676
11.94	729.389
11.958	754.733
11.976	784.187
11.994	816.395
12.012	851.327
12.03	891.465
12.048	935.679
12.066	982.06
12.084	1031.08
12.102	1086.13
12.12	1140.64
12.138	1197.37
12.156	1257.12
12.174	1314.66
12.192	1373.21
12.21	1427.24
12.228	1477.53
12.246	1519.42
12.264	1555.27
12.282	1582.12
12.3	1599.2
12.318	1607.84
12.336	1608.86
12.354	1600.58
12.372	1585.79
12.39	1562.88
12.408	1532.17
12.426	1496.1
12.444	1453.67
12.462	1408.78
12.48	1361.77
12.498	1317.73
12.516	1270.74
12.533	1232.53
12.551	1229.59
12.569	1273.02
12.587	1324.88
12.605	1353.14
12.623	1352.96
12.641	1346.3
12.659	1336.09
12.677	1319.96
12.695	1297.62
12.713	1267.21
12.731	1230.68
12.749	1187.4
12.767	1140.54
12.785	1097.36
12.803	1059.26
12.821	1025.35
12.839	997.492
12.857	975.527
12.875	956.648
12.893	940.249
12.911	925.995
12.929	916.551
12.947	905.725
12.965	896.258
12.983	887.788
13.001	878.264
13.019	869.656
13.037	860.585
13.055	850.37
13.073	837.367
13.091	821.56
13.109	805.962
13.127	786.645
13.145	766.842
13.163	746.269
13.181	723.524
13.199	700.129
13.217	673.964
13.235	646.349
13.253	615.76
13.271	584.932
13.289	553.996
13.307	523.838
13.325	494.362
13.343	466.801
13.361	440.139
13.379	413.44
13.397	389.591
13.415	365.859
13.433	343.622
13.451	322.662
13.469	302.723
13.487	284.144
13.505	268.822
13.523	254.826
13.54	239.795
13.558	227.848
13.576	217.155
13.594	207.129
13.612	197.667
13.63	189.942
13.648	182.151
13.666	175.034
13.684	168.972
13.702	163.124
13.72	157.584
13.738	152.59
13.756	148.225
13.774	143.995
13.792	140.083
13.81	136.888
13.828	133.496
13.846	130.465
13.864	127.911
13.882	125.893
13.9	123.629
13.918	122.047
13.936	121.139
13.954	120.062
13.972	119.195
13.99	119.236
14.008	119.541
14.026	119.904
14.044	120.875
14.062	122.13
14.08	123.2
14.098	124.025
14.116	124.52
14.134	124.036
14.152	123.012
14.17	121.871
14.188	121.954
14.206	124.729
14.224	127.849
14.242	130.108
14.26	131.701
14.278	131.846
14.296	131.436
14.314	130.663
14.332	128.981
14.35	126.796
14.368	124.517
14.386	121.681
14.404	118.358
14.422	114.828
14.44	110.995
14.458	106.792
14.476	102.025
14.494	97.512
14.512	92.474
14.53	87.54
14.547	82.953
14.565	78.15
14.583	73.237
14.601	68.316
14.619	63.75
14.637	58.796
14.655	54.077
14.673	49.588
14.691	45.399
14.709	41.606
14.727	38.122
14.745	35.239
14.763	32.653
14.781	30.327
14.799	28.275
14.817	26.633
14.835	25.185
14.853	23.819
14.871	22.724
14.889	21.741
14.907	20.832
14.925	20.067
14.943	19.415
14.961	18.799
14.979	18.117
14.997	17.596
15.015	17.117
15.033	16.684
15.051	16.235
15.069	15.833
15.087	15.487
15.105	15.187
15.123	14.798
15.141	14.509
15.159	14.231
15.177	13.956
15.195	13.674
15.213	13.458
15.231	13.198
15.249	12.96
15.267	12.742
15.285	12.569
15.303	12.404
15.321	12.224
15.339	12.029
15.357	11.896
15.375	11.725
15.393	11.571
15.411	11.462
15.429	11.305
15.447	11.192
15.465	11.056
15.483	10.981
15.501	10.828
15.519	10.732
15.536	10.651
15.554	10.519
15.572	10.46
15.59	10.369
15.608	10.273
15.626	10.211
15.644	10.114
15.662	10.014
15.68	9.949
15.698	9.859
15.716	9.787
15.734	9.719
15.752	9.65
15.77	9.586
15.788	9.488
15.806	9.429
15.824	9.385
15.842	9.297
15.86	9.237
15.878	9.186
15.896	9.096
15.914	9.078
15.932	9.036
15.95	8.966
15.968	8.857
15.986	8.835
16.004	8.762
16.022	8.668
16.04	8.387
16.058	8.409
16.076	8.475
16.094	8.38
16.112	8.345
16.13	8.252
16.148	8.212
16.166	8.12
16.184	8.022
16.202	7.941
16.22	7.909
16.238	7.819
16.256	7.756
16.274	7.646
16.292	7.536
16.31	7.435
16.328	7.376
16.346	7.28
16.364	7.202
16.382	7.09
16.4	6.956
16.418	6.914
16.436	6.86
16.454	6.734
16.472	6.627
16.49	6.525
16.508	6.454
16.526	6.404
16.543	6.333
16.561	6.233
16.579	6.161
16.597	6.078
16.615	5.987
16.633	5.902
16.651	5.876
16.669	5.774
16.687	5.715
16.705	5.626
16.723	5.527
16.741	5.513
16.759	5.433
16.777	5.378
16.795	5.313
16.813	5.249
16.831	5.166
16.849	5.146
16.867	5.069
16.885	4.992
16.903	4.98
16.921	4.916
16.939	4.862
16.957	4.817
16.975	4.778
16.993	4.723
17.011	4.67
17.029	4.627

## Sheet: D51A_D70A_siteC
0	-0.565
0.02	-0.052
0.04	-0.034
0.06	-0.041
0.08	-0.057
0.1	-0.045
0.12	-0.086
0.14	-0.071
0.16	-0.056
0.18	-0.083
0.2	-0.1
0.22	-0.099
0.24	-0.1
0.26	-0.068
0.28	-0.098
0.3	-0.098
0.32	-0.1
0.34	-0.128
0.36	-0.094
0.38	-0.132
0.4	-0.113
0.42	-0.125
0.44	-0.127
0.46	-0.123
0.48	-0.151
0.5	-0.141
0.52	-0.127
0.54	-0.133
0.56	-0.141
0.58	-0.188
0.6	-0.158
0.62	-0.165
0.64	-0.152
0.66	-0.168
0.679	-0.185
0.699	-0.16
0.719	-0.175
0.739	-0.181
0.759	-0.159
0.779	-0.2
0.799	-0.186
0.819	-0.184
0.839	-0.176
0.859	-0.168
0.879	-0.161
0.899	-0.185
0.919	-0.194
0.939	-0.187
0.959	-0.216
0.979	-0.199
0.999	-0.202
1.019	-0.205
1.039	-0.205
1.059	-0.225
1.079	-0.229
1.099	-0.223
1.119	-0.238
1.139	-0.235
1.159	-0.249
1.179	-0.218
1.199	-0.232
1.219	-0.264
1.239	-0.276
1.259	-0.27
1.279	-0.292
1.299	-0.261
1.319	-0.267
1.339	-0.314
1.359	-0.288
1.379	-0.314
1.399	-0.321
1.419	-0.308
1.439	-0.342
1.459	-0.322
1.479	-0.346
1.499	-0.355
1.519	-0.341
1.539	-0.344
1.559	-0.37
1.579	-0.369
1.599	-0.384
1.619	-0.395
1.639	-0.386
1.659	-0.394
1.679	-0.367
1.699	-0.417
1.719	-0.427
1.739	-0.413
1.759	-0.425
1.779	-0.445
1.799	-0.431
1.819	-0.448
1.839	-0.482
1.859	-0.464
1.879	-0.472
1.899	-0.48
1.919	-0.5
1.939	-0.494
1.959	-0.496
1.979	-0.499
1.999	-0.504
2.019	-0.513
2.038	-0.525
2.058	-0.531
2.078	-0.523
2.098	-0.542
2.118	-0.52
2.138	-0.551
2.158	-0.525
2.178	-0.545
2.198	-0.538
2.218	-0.548
2.238	-0.568
2.258	-0.579
2.278	-0.589
2.298	-0.597
2.318	-0.582
2.338	-0.598
2.358	-0.596
2.378	-0.59
2.398	-0.608
2.418	-0.599
2.438	-0.586
2.458	-0.627
2.478	-0.621
2.498	-0.608
2.518	-0.63
2.538	-0.623
2.558	-0.637
2.578	-0.656
2.598	-0.632
2.618	-0.625
2.638	-0.636
2.658	-0.618
2.678	-0.64
2.698	-0.629
2.718	-0.63
2.738	-0.653
2.758	-0.654
2.778	-0.632
2.798	-0.661
2.818	-0.633
2.838	-0.645
2.858	-0.631
2.878	-0.658
2.898	-0.649
2.918	-0.625
2.938	-0.623
2.958	-0.568
2.978	-0.628
2.998	-0.593
3.018	-0.592
3.038	-0.577
3.058	-0.59
3.078	-0.563
3.098	-0.582
3.118	-0.595
3.138	-0.581
3.158	-0.534
3.178	-0.563
3.198	-0.535
3.218	-0.519
3.238	-0.525
3.258	-0.508
3.278	-0.529
3.298	-0.46
3.318	-0.516
3.338	-0.499
3.358	-0.46
3.378	-0.455
3.397	-0.456
3.417	-0.442
3.437	-0.435
3.457	-0.404
3.477	-0.399
3.497	-0.376
3.517	-0.371
3.537	-0.35
3.557	-0.333
3.577	-0.317
3.597	-0.316
3.617	-0.268
3.637	-0.304
3.657	-0.27
3.677	-0.252
3.697	-0.246
3.717	-0.219
3.737	-0.219
3.757	-0.174
3.777	-0.166
3.797	-0.152
3.817	-0.158
3.837	-0.127
3.857	-0.106
3.877	-0.066
3.897	-0.081
3.917	-0.052
3.937	-0.054
3.957	-0.004
3.977	-0.029
3.997	-0.013
4.017	0.01
4.037	0.021
4.057	0.045
4.077	0.117
4.097	0.087
4.117	0.09
4.137	0.103
4.157	0.109
4.177	0.137
4.197	0.137
4.217	0.146
4.237	0.172
4.257	0.169
4.277	0.196
4.297	0.178
4.317	0.211
4.337	0.226
4.357	0.217
4.377	0.224
4.397	0.245
4.417	0.24
4.437	0.271
4.457	0.282
4.477	0.282
4.497	0.29
4.517	0.326
4.537	0.321
4.557	0.333
4.577	0.347
4.597	0.361
4.617	0.43
4.637	0.433
4.657	0.489
4.677	0.502
4.697	0.531
4.717	0.591
4.737	0.601
4.756	0.652
4.776	0.728
4.796	0.788
4.816	0.787
4.836	0.849
4.856	0.89
4.876	0.93
4.896	0.951
4.916	0.979
4.936	1.008
4.956	1.041
4.976	1.019
4.996	1.082
5.016	1.062
5.036	1.043
5.056	1.047
5.076	1.054
5.096	1.002
5.116	0.985
5.136	0.908
5.156	0.891
5.176	0.863
5.196	0.809
5.216	0.751
5.236	0.692
5.256	0.621
5.276	0.529
5.296	0.481
5.316	0.414
5.336	0.316
5.356	0.276
5.376	0.194
5.396	0.083
5.416	0.004
5.436	-0.098
5.456	-0.161
5.476	-0.248
5.496	-0.31
5.516	-0.393
5.536	-0.474
5.556	-0.565
5.576	-0.641
5.596	-0.694
5.616	-0.787
5.636	-0.862
5.656	-0.931
5.676	-0.995
5.696	-1.04
5.716	-1.079
5.736	-1.176
5.756	-1.237
5.776	-1.272
5.796	-1.329
5.816	-1.369
5.836	-1.417
5.856	-1.45
5.876	-1.493
5.896	-1.511
5.916	-1.559
5.936	-1.591
5.956	-1.639
5.976	-1.644
5.996	-1.666
6.016	-1.706
6.036	-1.738
6.056	-1.735
6.076	-1.78
6.096	-1.782
6.115	-1.817
6.135	-1.81
6.155	-1.818
6.175	-1.833
6.195	-1.84
6.215	-1.874
6.235	-1.87
6.255	-1.867
6.275	-1.888
6.295	-1.882
6.315	-1.881
6.335	-1.91
6.355	-1.904
6.375	-1.903
6.395	-1.915
6.415	-1.919
6.435	-1.895
6.455	-1.923
6.475	-1.928
6.495	-1.927
6.515	-1.922
6.535	-1.941
6.555	-1.921
6.575	-1.944
6.595	-1.926
6.615	-1.917
6.635	-1.924
6.655	-1.926
6.675	-1.936
6.695	-1.927
6.715	-1.929
6.735	-1.935
6.755	-1.898
6.775	-1.927
6.795	-1.902
6.815	-1.913
6.835	-1.889
6.855	-1.925
6.875	-1.901
6.895	-1.909
6.915	-1.922
6.935	-1.9
6.955	-1.903
6.975	-1.907
6.995	-1.924
7.015	-1.893
7.035	-1.898
7.055	-1.923
7.075	-1.91
7.095	-1.899
7.115	-1.907
7.135	-1.891
7.155	-1.886
7.175	-1.9
7.195	-1.898
7.215	-1.88
7.235	-1.881
7.255	-1.877
7.275	-1.891
7.295	-1.894
7.315	-1.876
7.335	-1.882
7.355	-1.9
7.375	-1.874
7.395	-1.87
7.415	-1.833
7.435	-1.858
7.455	-1.804
7.474	-1.758
7.494	-1.703
7.514	-1.63
7.534	-1.526
7.554	-1.405
7.574	-1.198
7.594	-0.943
7.614	-0.626
7.634	-0.209
7.654	0.306
7.674	0.884
7.694	1.499
7.714	2.274
7.734	3.086
7.754	3.959
7.774	4.92
7.794	5.955
7.814	6.985
7.834	7.974
7.854	8.971
7.874	10.041
7.894	11.097
7.914	12.093
7.934	13.055
7.954	13.981
7.974	14.757
7.994	15.585
8.014	16.363
8.034	17.11
8.054	17.77
8.074	18.379
8.094	18.687
8.114	19.409
8.134	19.841
8.154	20.26
8.174	20.668
8.194	21.069
8.214	21.32
8.234	21.639
8.254	21.921
8.274	22.18
8.294	22.405
8.314	22.51
8.334	22.644
8.354	22.821
8.374	22.953
8.394	23.077
8.414	23.206
8.434	23.17
8.454	23.223
8.474	23.341
8.494	23.335
8.514	23.377
8.534	23.374
8.554	23.299
8.574	23.228
8.594	23.203
8.614	23.149
8.634	23.105
8.654	23.033
8.674	22.882
8.694	22.826
8.714	22.864
8.734	22.888
8.754	23.033
8.774	23.272
8.794	23.529
8.813	23.926
8.833	24.5
8.853	25.063
8.873	25.722
8.893	26.413
8.913	27.048
8.933	27.791
8.953	28.411
8.973	28.945
8.993	29.427
9.013	29.716
9.033	29.933
9.053	30.145
9.073	30.243
9.093	30.328
9.113	30.335
9.133	30.303
9.153	30.278
9.173	30.322
9.193	30.439
9.213	30.508
9.233	30.725
9.253	30.865
9.273	31.047
9.293	31.393
9.313	31.725
9.333	32.111
9.353	32.524
9.373	32.892
9.393	33.297
9.413	33.777
9.433	34.325
9.453	34.773
9.473	35.354
9.493	35.839
9.513	36.402
9.533	36.886
9.553	37.499
9.573	38.091
9.593	38.799
9.613	39.307
9.633	39.922
9.653	40.69
9.673	41.413
9.693	42.092
9.713	42.894
9.733	43.571
9.753	44.403
9.773	45.417
9.793	46.353
9.813	47.332
9.833	48.408
9.853	49.246
9.873	50.356
9.893	51.581
9.913	52.805
9.933	54.046
9.953	55.291
9.973	56.468
9.993	57.91
10.013	59.325
10.033	60.694
10.053	62.274
10.073	63.695
10.093	65.017
10.113	66.816
10.133	68.503
10.153	70.245
10.172	72.239
10.192	74.098
10.212	75.985
10.232	78.409
10.252	80.972
10.272	83.609
10.292	86.488
10.312	89.578
10.332	92.61
10.352	95.95
10.372	100.082
10.392	103.788
10.412	107.775
10.432	112.068
10.452	115.923
10.472	119.856
10.492	124.49
10.512	128.766
10.532	132.771
10.552	136.809
10.572	140.544
10.592	144.123
10.612	148.046
10.632	151.789
10.652	155
10.672	158.127
10.692	161.161
10.712	163.59
10.732	166.581
10.752	169.793
10.772	172.694
10.792	175.423
10.812	178.653
10.832	182.216
10.852	186.67
10.872	191.023
10.892	196.686
10.912	201.665
10.932	208.452
10.952	216.879
10.972	225.045
10.992	233.877
11.012	244.378
11.032	253.726
11.052	264.382
11.072	276.254
11.092	287.538
11.112	298.824
11.132	308.961
11.152	318.05
11.172	327.361
11.192	335.17
11.212	342.227
11.232	347.651
11.252	350.921
11.272	352.877
11.292	354.614
11.312	354.77
11.332	353.675
11.352	352.108
11.372	348.254
11.392	344.356
11.412	341.021
11.432	336.082
11.452	331.428
11.472	327.983
11.492	322.385
11.512	317.98
11.531	315.032
11.551	311.696
11.571	308.439
11.591	307.277
11.611	305.025
11.631	303.438
11.651	304.958
11.671	305.637
11.691	306.919
11.711	310.013
11.731	312.855
11.751	316.623
11.771	323.493
11.791	330.926
11.811	338.753
11.831	349.627
11.851	361.224
11.871	374.589
11.891	391.692
11.911	413.29
11.931	436.248
11.951	464.39
11.971	494.917
11.991	529.605
12.011	573.323
12.031	622.445
12.051	676.086
12.071	737.824
12.091	800.936
12.111	874.622
12.131	955.906
12.151	1037.76
12.171	1125.26
12.191	1211.41
12.211	1293.61
12.231	1375.95
12.251	1454.92
12.271	1529.97
12.291	1591.87
12.311	1646.33
12.331	1691.24
12.351	1721.51
12.371	1738.21
12.391	1741.06
12.411	1728.15
12.431	1699.71
12.451	1661.82
12.471	1615.02
12.491	1592.27
12.511	1520.65
12.531	1470.22
12.551	1432.75
12.571	1403.96
12.591	1362.23
12.611	1399.22
12.631	1357.05
12.651	1316.78
12.671	1293.95
12.691	1274.57
12.711	1246.17
12.731	1219.74
12.751	1196.46
12.771	1167.17
12.791	1138.94
12.811	1115.23
12.831	1092.43
12.851	1069.97
12.871	1048.84
12.89	1027.43
12.91	1007.04
12.93	987.337
12.95	966.656
12.97	945.828
12.99	922.505
13.01	893.595
13.03	863.146
13.05	831.306
13.07	802.165
13.09	772.849
13.11	754.158
13.13	746.299
13.15	738.271
13.17	729.626
13.19	725.45
13.21	718.44
13.23	711.772
13.25	707.785
13.27	699.979
13.29	692.271
13.31	686.508
13.33	675.821
13.35	664.935
13.37	652.975
13.39	638.105
13.41	616.089
13.43	585.974
13.45	552.018
13.47	511.875
13.49	459.892
13.51	407.98
13.53	359.324
13.55	322.673
13.57	297.51
13.59	279.15
13.61	263.519
13.63	248.405
13.65	234.922
13.67	222.042
13.69	209.844
13.71	199.006
13.73	189.546
13.75	179.819
13.77	171.596
13.79	163.885
13.81	156.033
13.83	149.371
13.85	142.813
13.87	136.294
13.89	130.647
13.91	124.974
13.93	119.533
13.95	114.719
13.97	109.658
13.99	104.945
14.01	100.94
14.03	96.931
14.05	93.259
14.07	90.176
14.09	87.214
14.11	84.78
14.13	82.796
14.15	81.235
14.17	80.149
14.19	79.717
14.21	79.779
14.23	80.258
14.249	81.286
14.269	82.736
14.289	84.478
14.309	86.486
14.329	89.162
14.349	92.263
14.369	95.322
14.389	95.266
14.409	92.242
14.429	92.076
14.449	93.819
14.469	95.236
14.489	95.871
14.509	95.848
14.529	95.193
14.549	94.255
14.569	93.126
14.589	91.679
14.609	89.736
14.629	87.645
14.649	85.394
14.669	82.882
14.689	80.017
14.709	77.055
14.729	74.082
14.749	71.119
14.769	68.162
14.789	65.458
14.809	62.545
14.829	59.562
14.849	56.676
14.869	53.288
14.889	49.821
14.909	46.371
14.929	42.752
14.949	39.099
14.969	35.53
14.989	32.214
15.009	29.312
15.029	26.662
15.049	24.377
15.069	22.382
15.089	20.371
15.109	18.538
15.129	16.965
15.149	15.519
15.169	14.275
15.189	13.294
15.209	12.387
15.229	11.682
15.249	11.033
15.269	10.478
15.289	10.042
15.309	9.6
15.329	9.181
15.349	8.85
15.369	8.541
15.389	8.259
15.409	8.004
15.429	7.775
15.449	7.57
15.469	7.368
15.489	7.204
15.509	6.993
15.529	6.841
15.549	6.691
15.569	6.531
15.589	6.4
15.608	6.28
15.628	6.108
15.648	5.998
15.668	5.869
15.688	5.762
15.708	5.653
15.728	5.564
15.748	5.467
15.768	5.373
15.788	5.276
15.808	5.176
15.828	5.109
15.848	5.038
15.868	4.981
15.888	4.912
15.908	4.848
15.928	4.771
15.948	4.719
15.968	4.672
15.988	4.595
16.008	4.548
16.028	4.517
16.048	4.482
16.068	4.414
16.088	4.342
16.108	4.328
16.128	4.274
16.148	4.192
16.168	4.148
16.188	4.072
16.208	4.004
16.228	3.976
16.248	3.9
16.268	3.811
16.288	3.733
16.308	3.699
16.328	3.6
16.348	3.514
16.368	3.467
16.388	3.385
16.408	3.29
16.428	3.198
16.448	3.162
16.468	3.084
16.488	2.99
16.508	2.882
16.528	2.814
16.548	2.747
16.568	2.68
16.588	2.636
16.608	2.547
16.628	2.465
16.648	2.407
16.668	2.33
16.688	2.282
16.708	2.222
16.728	2.157
16.748	2.107
16.768	2.054
16.788	2.001
16.808	1.945
16.828	1.91
16.848	1.858
16.868	1.833
16.888	1.775
16.908	1.763
16.928	1.697
16.947	1.673
16.967	1.658
16.987	1.594
17.007	1.559
17.027	1.544
17.047	1.523
17.067	1.51
17.087	1.455
17.107	1.442
17.127	1.405
17.147	1.408
17.167	1.352
17.187	1.366
17.207	1.336
17.227	1.317
17.247	1.291
17.267	1.299
17.287	1.269
17.307	1.268
17.327	1.216
17.347	1.203
17.367	1.204
17.387	1.179
17.407	1.175
17.427	1.136
17.447	1.14
17.467	1.099
17.487	1.084
17.507	1.074
17.527	1.053
17.547	1.038
17.567	1.032
17.587	0.979
17.607	0.981
17.627	0.959
17.647	0.969
17.667	0.912
17.687	0.883
17.707	0.891
17.727	0.844
17.747	0.849
17.767	0.827
17.787	0.809
17.807	0.787
17.827	0.778
17.847	0.762
17.867	0.758
17.887	0.746
17.907	0.727
17.927	0.696
17.947	0.683
17.967	0.693
