# Supplementary material for: Energy coupling and stoichiometry of Zn2+/H+ antiport by the prokaryotic cation diffusion facilitator YiiP
Source: eLife. 2023 Oct 31;12:RP87167. doi: 10.7554/eLife.87167 (PMC10617992; doi:10.7554/eLife.87167)
Supplement: Figure 4—figure supplement 1—source data 4. [file elife-87167-fig4-figsupp1-data4.xlsx]

## Sheet: RawData
NanoTemper Technologies	NanoTemper Technologies
MO.Affinity Analysis v2.3	MO.Affinity Analysis v2.3
Origin of exported data	Origin of exported data
Project Title:
Comment:
Project File Path:	C:\Users\nanotemper\Desktop\Adel\YiiP\site C ph\new analysis\site C pH.nta
Analysis-Set Name:	Analysis-Set #1
Exported from:	MST Traces
Exported on:	2023-09-25 15:52:20
Analysis Settings	Analysis Settings
Type of Analysis:	MST
Evaluation strategy:	Manual
Cold Region Start:	-1
Cold Region End:	0
Hot Region Start:	14
Hot Region End:	15
Sample Information	Sample Information		Sample Information	Sample Information		Sample Information	Sample Information		Sample Information	Sample Information		Sample Information	Sample Information		Sample Information	Sample Information		Sample Information	Sample Information		Sample Information	Sample Information		Sample Information	Sample Information		Sample Information	Sample Information		Sample Information	Sample Information		Sample Information	Sample Information		Sample Information	Sample Information		Sample Information	Sample Information		Sample Information	Sample Information		Sample Information	Sample Information		Sample Information	Sample Information
Merge-Set Name:	pH 7.0 NTA		Merge-Set Name:	pH 7.0 NTA		Merge-Set Name:	pH 7.0 NTA		Merge-Set Name:	pH 7.0 NTA		Merge-Set Name:	pH 7.0 NTA		Merge-Set Name:	pH 7.0 NTA		Merge-Set Name:	pH 7.0 NTA		Merge-Set Name:	pH 7.0 NTA		Merge-Set Name:	pH 7.0 NTA		Merge-Set Name:	pH 7.0 NTA		Merge-Set Name:	pH 7.0 NTA		Merge-Set Name:	pH 7.0 NTA		Merge-Set Name:	pH 7.0 NTA		Merge-Set Name:	pH 7.0 NTA		Merge-Set Name:	pH 7.0 NTA		Merge-Set Name:	pH 7.0 NTA		Merge-Set Name:	pH 7.0 NTA
Run Name:	(#05)		Run Name:	(#05)		Run Name:	(#05)		Run Name:	(#05)		Run Name:	(#05)		Run Name:	(#05)		Run Name:	(#05)		Run Name:	(#05)		Run Name:	(#05)		Run Name:	(#05)		Run Name:	(#05)		Run Name:	(#05)		Run Name:	(#05)		Run Name:	(#05)		Run Name:	(#05)		Run Name:	(#05)		Run Name:	(#04)
Date of Measurement:	2022-03-30 17:05:25		Date of Measurement:	2022-03-30 17:06:05		Date of Measurement:	2022-03-30 17:06:46		Date of Measurement:	2022-03-30 17:07:27		Date of Measurement:	2022-03-30 17:08:08		Date of Measurement:	2022-03-30 17:08:49		Date of Measurement:	2022-03-30 17:09:29		Date of Measurement:	2022-03-30 17:10:10		Date of Measurement:	2022-03-30 17:10:51		Date of Measurement:	2022-03-30 17:11:31		Date of Measurement:	2022-03-30 17:12:12		Date of Measurement:	2022-03-30 17:12:53		Date of Measurement:	2022-03-30 17:13:34		Date of Measurement:	2022-03-30 17:14:15		Date of Measurement:	2022-03-30 17:14:55		Date of Measurement:	2022-03-30 17:15:36		Date of Measurement:	2022-03-30 16:53:26
Capillary Type:	Unspecified container/capillary type		Capillary Type:	Unspecified container/capillary type		Capillary Type:	Unspecified container/capillary type		Capillary Type:	Unspecified container/capillary type		Capillary Type:	Unspecified container/capillary type		Capillary Type:	Unspecified container/capillary type		Capillary Type:	Unspecified container/capillary type		Capillary Type:	Unspecified container/capillary type		Capillary Type:	Unspecified container/capillary type		Capillary Type:	Unspecified container/capillary type		Capillary Type:	Unspecified container/capillary type		Capillary Type:	Unspecified container/capillary type		Capillary Type:	Unspecified container/capillary type		Capillary Type:	Unspecified container/capillary type		Capillary Type:	Unspecified container/capillary type		Capillary Type:	Unspecified container/capillary type		Capillary Type:	Unspecified container/capillary type
Capillary Position:	1		Capillary Position:	2		Capillary Position:	3		Capillary Position:	4		Capillary Position:	5		Capillary Position:	6		Capillary Position:	7		Capillary Position:	8		Capillary Position:	9		Capillary Position:	10		Capillary Position:	11		Capillary Position:	12		Capillary Position:	13		Capillary Position:	14		Capillary Position:	15		Capillary Position:	16		Capillary Position:	16
Ligand:			Ligand:			Ligand:			Ligand:			Ligand:			Ligand:			Ligand:			Ligand:			Ligand:			Ligand:			Ligand:			Ligand:			Ligand:			Ligand:			Ligand:			Ligand:			Ligand:
Ligand Concentration:	5.0043e-05		Ligand Concentration:	3.7558e-05		Ligand Concentration:	2.571e-05		Ligand Concentration:	1.4934e-05		Ligand Concentration:	4.294e-06		Ligand Concentration:	4e-07		Ligand Concentration:	1.61e-07		Ligand Concentration:	9.85e-08		Ligand Concentration:	6.98e-08		Ligand Concentration:	5.34e-08		Ligand Concentration:	4.28e-08		Ligand Concentration:	8.6e-09		Ligand Concentration:	3.3e-09		Ligand Concentration:	1.5e-09		Ligand Concentration:	7e-10		Ligand Concentration:	3e-10		Ligand Concentration:	3e-10
Target:			Target:			Target:			Target:			Target:			Target:			Target:			Target:			Target:			Target:			Target:			Target:			Target:			Target:			Target:			Target:			Target:
TargetConcentration:	2e-08		TargetConcentration:	2e-08		TargetConcentration:	2e-08		TargetConcentration:	2e-08		TargetConcentration:	2e-08		TargetConcentration:	2e-08		TargetConcentration:	2e-08		TargetConcentration:	2e-08		TargetConcentration:	2e-08		TargetConcentration:	2e-08		TargetConcentration:	2e-08		TargetConcentration:	2e-08		TargetConcentration:	2e-08		TargetConcentration:	2e-08		TargetConcentration:	2e-08		TargetConcentration:	2e-08		TargetConcentration:	2e-08
Measurement Settings	Measurement Settings		Measurement Settings	Measurement Settings		Measurement Settings	Measurement Settings		Measurement Settings	Measurement Settings		Measurement Settings	Measurement Settings		Measurement Settings	Measurement Settings		Measurement Settings	Measurement Settings		Measurement Settings	Measurement Settings		Measurement Settings	Measurement Settings		Measurement Settings	Measurement Settings		Measurement Settings	Measurement Settings		Measurement Settings	Measurement Settings		Measurement Settings	Measurement Settings		Measurement Settings	Measurement Settings		Measurement Settings	Measurement Settings		Measurement Settings	Measurement Settings		Measurement Settings	Measurement Settings
MST-Power:	Medium		MST-Power:	Medium		MST-Power:	Medium		MST-Power:	Medium		MST-Power:	Medium		MST-Power:	Medium		MST-Power:	Medium		MST-Power:	Medium		MST-Power:	Medium		MST-Power:	Medium		MST-Power:	Medium		MST-Power:	Medium		MST-Power:	Medium		MST-Power:	Medium		MST-Power:	Medium		MST-Power:	Medium		MST-Power:	Medium
Excitation-Power:	50		Excitation-Power:	50		Excitation-Power:	50		Excitation-Power:	50		Excitation-Power:	50		Excitation-Power:	50		Excitation-Power:	50		Excitation-Power:	50		Excitation-Power:	50		Excitation-Power:	50		Excitation-Power:	50		Excitation-Power:	50		Excitation-Power:	50		Excitation-Power:	50		Excitation-Power:	50		Excitation-Power:	50		Excitation-Power:	50
Excitation type:	Nano - BLUE		Excitation type:	Nano - BLUE		Excitation type:	Nano - BLUE		Excitation type:	Nano - BLUE		Excitation type:	Nano - BLUE		Excitation type:	Nano - BLUE		Excitation type:	Nano - BLUE		Excitation type:	Nano - BLUE		Excitation type:	Nano - BLUE		Excitation type:	Nano - BLUE		Excitation type:	Nano - BLUE		Excitation type:	Nano - BLUE		Excitation type:	Nano - BLUE		Excitation type:	Nano - BLUE		Excitation type:	Nano - BLUE		Excitation type:	Nano - BLUE		Excitation type:	Nano - BLUE
Thermostat Setpoint:	37		Thermostat Setpoint:	37		Thermostat Setpoint:	37		Thermostat Setpoint:	37		Thermostat Setpoint:	37		Thermostat Setpoint:	37		Thermostat Setpoint:	37		Thermostat Setpoint:	37		Thermostat Setpoint:	37		Thermostat Setpoint:	37		Thermostat Setpoint:	37		Thermostat Setpoint:	37		Thermostat Setpoint:	37		Thermostat Setpoint:	37		Thermostat Setpoint:	37		Thermostat Setpoint:	37		Thermostat Setpoint:	37
Included	Included		Included	Included		Included	Included		Included	Included		Included	Included		Included	Included		Included	Included		Included	Included		Included	Included		Included	Included		Included	Included		Included	Included		Included	Included		Included	Included		Included	Included		Included	Included		Included	Included
Time [s]	Normalized Fluorescence [-]		Time [s]	Normalized Fluorescence [-]		Time [s]	Normalized Fluorescence [-]		Time [s]	Normalized Fluorescence [-]		Time [s]	Normalized Fluorescence [-]		Time [s]	Normalized Fluorescence [-]		Time [s]	Normalized Fluorescence [-]		Time [s]	Normalized Fluorescence [-]		Time [s]	Normalized Fluorescence [-]		Time [s]	Normalized Fluorescence [-]		Time [s]	Normalized Fluorescence [-]		Time [s]	Normalized Fluorescence [-]		Time [s]	Normalized Fluorescence [-]		Time [s]	Normalized Fluorescence [-]		Time [s]	Normalized Fluorescence [-]		Time [s]	Normalized Fluorescence [-]		Time [s]	Normalized Fluorescence [-]
-3.50223	0.999973		-3.50223	0.999318		-3.50223	0.998497		-3.50223	0.998628		-3.50223	1.00019		-3.50223	0.999191		-3.50223	0.998334		-3.50223	0.998486		-3.50223	0.998807		-3.50223	0.998365		-3.50223	0.999102		-3.50223	0.997816		-3.50223	0.998543		-3.50223	0.999916		-3.50223	0.999643		-3.50223	1.00018		-3.57675	0.997793
-3.42772	0.998685		-3.42772	1.00013		-3.42772	0.999198		-3.42772	0.999041		-3.42772	1.00064		-3.42772	0.998545		-3.42772	0.998994		-3.42772	0.998555		-3.42772	0.999513		-3.42772	1.00072		-3.42772	0.999512		-3.42772	0.999394		-3.42772	0.998722		-3.42772	0.998255		-3.42772	1.00045		-3.42772	0.99948		-3.50223	0.998196
-3.3532	0.998771		-3.3532	1.0001		-3.3532	0.999853		-3.3532	1.0007		-3.3532	1.00083		-3.3532	1.00032		-3.3532	1		-3.3532	0.999353		-3.3532	1.00118		-3.3532	0.999332		-3.3532	1.00096		-3.3532	1.00061		-3.3532	0.999838		-3.3532	0.99886		-3.3532	1.00227		-3.3532	1.00023		-3.42772	0.999511
-3.27869	1.00022		-3.27869	1.00004		-3.27869	1.00015		-3.27869	1.00199		-3.27869	0.999306		-3.27869	1.00025		-3.27869	1.00153		-3.27869	1.00098		-3.27869	0.999738		-3.27869	1.00055		-3.27869	1.00147		-3.27869	1.00083		-3.27869	1.00041		-3.27869	0.999632		-3.27869	1.00123		-3.27869	0.999737		-3.3532	1.00015
-3.20417	1.00104		-3.20417	1.00106		-3.20417	0.999189		-3.20417	1.00206		-3.20417	1.00097		-3.20417	0.998634		-3.20417	0.999514		-3.20417	0.998924		-3.20417	0.999463		-3.20417	1.00038		-3.20417	1.00109		-3.20417	1.00229		-3.20417	1.00093		-3.20417	0.999619		-3.20417	1.00034		-3.20417	0.999245		-3.27869	1.00104
-3.12966	1.00046		-3.12966	1.00074		-3.12966	0.999055		-3.12966	1.00162		-3.12966	1.00128		-3.12966	0.998551		-3.12966	0.999776		-3.12966	0.999836		-3.12966	0.998655		-3.12966	1.00067		-3.12966	0.999713		-3.12966	1.00245		-3.12966	1.0006		-3.12966	0.999667		-3.12966	0.999722		-3.12966	0.999039		-3.20417	1.00158
-3.05514	1.00109		-3.05514	1.00088		-3.05514	1.00027		-3.05514	1.0002		-3.05514	1.00039		-3.05514	0.996872		-3.05514	0.998985		-3.05514	0.999041		-3.05514	0.999251		-3.05514	0.999678		-3.05514	0.99943		-3.05514	1.00078		-3.05514	1.00037		-3.05514	1.00093		-3.05514	0.999074		-3.05514	0.999524		-3.12966	1.00076
-2.98062	1.00003		-2.98062	0.999811		-2.98062	0.999944		-2.98062	0.999737		-2.98062	1.00135		-2.98062	0.997662		-2.98062	1.00041		-2.98062	0.998762		-2.98062	0.999799		-2.98062	0.999276		-2.98062	0.999814		-2.98062	1.00081		-2.98062	1.00133		-2.98062	0.998785		-2.98062	0.998342		-2.98062	1.00208		-3.05514	0.999793
-2.90611	1.00087		-2.90611	1.00007		-2.90611	1.00127		-2.90611	0.999981		-2.90611	0.999932		-2.90611	0.999265		-2.90611	0.99997		-2.90611	0.999155		-2.90611	0.999566		-2.90611	0.999423		-2.90611	0.999139		-2.90611	1.00039		-2.90611	1.0009		-2.90611	0.998103		-2.90611	0.999873		-2.90611	1.00208		-2.98062	1.00102
-2.83159	1.00112		-2.83159	0.998633		-2.83159	1.00086		-2.83159	1.00049		-2.83159	0.997746		-2.83159	1.00036		-2.83159	0.999761		-2.83159	0.998331		-2.83159	0.998638		-2.83159	1.00033		-2.83159	1.00017		-2.83159	1.00191		-2.83159	1.00133		-2.83159	0.999822		-2.83159	1.00031		-2.83159	1.00125		-2.90611	1.00066
-2.75708	0.999601		-2.75708	0.999869		-2.75708	0.999807		-2.75708	0.999505		-2.75708	0.998284		-2.75708	1.00059		-2.75708	1.00061		-2.75708	0.998289		-2.75708	0.99872		-2.75708	0.999225		-2.75708	0.99965		-2.75708	0.998905		-2.75708	1.00056		-2.75708	0.99959		-2.75708	0.999157		-2.75708	1.00149		-2.83159	1.00033
-2.68256	1.00056		-2.68256	1.00002		-2.68256	1.00057		-2.68256	0.999958		-2.68256	0.998683		-2.68256	1.00043		-2.68256	0.999802		-2.68256	0.998561		-2.68256	0.998769		-2.68256	1.00035		-2.68256	0.999716		-2.68256	0.999235		-2.68256	0.998931		-2.68256	1.00089		-2.68256	0.998884		-2.68256	1.00123		-2.75708	1.00009
-2.60805	1.00009		-2.60805	1.00072		-2.60805	1.00086		-2.60805	1.00073		-2.60805	0.998346		-2.60805	1.00036		-2.60805	0.999445		-2.60805	1.00002		-2.60805	0.999534		-2.60805	1.00073		-2.60805	1.0003		-2.60805	0.999041		-2.60805	1.00023		-2.60805	1.00131		-2.60805	0.9989		-2.60805	1.00032		-2.68256	1.00002
-2.53353	1.00081		-2.53353	1.00068		-2.53353	1.00087		-2.53353	0.999785		-2.53353	0.998765		-2.53353	0.999305		-2.53353	0.998713		-2.53353	0.999482		-2.53353	0.999819		-2.53353	0.999216		-2.53353	1.0007		-2.53353	1.00053		-2.53353	1.00013		-2.53353	1.00112		-2.53353	0.999055		-2.53353	1.00138		-2.60805	0.999364
-2.45901	1.00023		-2.45901	0.999575		-2.45901	0.999455		-2.45901	1.00032		-2.45901	0.99923		-2.45901	0.998392		-2.45901	0.99978		-2.45901	1.00022		-2.45901	0.999172		-2.45901	0.999056		-2.45901	1.0003		-2.45901	1.00176		-2.45901	1.00094		-2.45901	1.00259		-2.45901	0.999262		-2.45901	1.00002		-2.53353	0.998927
-2.3845	0.998906		-2.3845	0.999098		-2.3845	0.999621		-2.3845	1.00081		-2.3845	1.00026		-2.3845	0.99913		-2.3845	0.99952		-2.3845	1.00164		-2.3845	0.998728		-2.3845	1.00075		-2.3845	0.999931		-2.3845	1.00105		-2.3845	1.0019		-2.3845	1.00089		-2.3845	0.999101		-2.3845	1.00052		-2.45901	0.999955
-2.30998	0.999826		-2.30998	0.999911		-2.30998	0.999765		-2.30998	1.00058		-2.30998	1.00027		-2.30998	1.00023		-2.30998	0.99871		-2.30998	1.00184		-2.30998	1.00022		-2.30998	0.999857		-2.30998	0.99977		-2.30998	0.999197		-2.30998	1.00072		-2.30998	1.00085		-2.30998	0.999216		-2.30998	1.00179		-2.3845	0.999413
-2.23547	1.0003		-2.23547	0.998532		-2.23547	0.999434		-2.23547	0.998795		-2.23547	0.999306		-2.23547	0.998805		-2.23547	0.998685		-2.23547	1.00089		-2.23547	0.998577		-2.23547	1.00055		-2.23547	0.999691		-2.23547	0.998416		-2.23547	1.00015		-2.23547	0.99981		-2.23547	0.999091		-2.23547	1.00098		-2.30998	0.999428
-2.16095	1.00056		-2.16095	0.999376		-2.16095	0.998826		-2.16095	0.999703		-2.16095	1.00035		-2.16095	0.999335		-2.16095	1.00031		-2.16095	1.00185		-2.16095	1.00016		-2.16095	1.00063		-2.16095	0.99872		-2.16095	0.998264		-2.16095	1.00078		-2.16095	0.99948		-2.16095	0.998605		-2.16095	1.00051		-2.23547	0.998727
-2.08644	0.999248		-2.08644	0.998945		-2.08644	0.999791		-2.08644	0.999075		-2.08644	0.999268		-2.08644	0.997687		-2.08644	0.998216		-2.08644	1.00058		-2.08644	1.00018		-2.08644	1.0005		-2.08644	1.00038		-2.08644	0.999013		-2.08644	1.00129		-2.08644	0.9996		-2.08644	0.998588		-2.08644	1.00016		-2.16095	1.00066
-2.01192	0.999564		-2.01192	0.999064		-2.01192	1.0006		-2.01192	0.998006		-2.01192	0.998519		-2.01192	0.999574		-2.01192	0.999073		-2.01192	0.999977		-2.01192	1.00132		-2.01192	1.00055		-2.01192	1.00009		-2.01192	0.998447		-2.01192	0.999979		-2.01192	0.999984		-2.01192	0.998752		-2.01192	1.0006		-2.08644	1.00054
-1.93741	1.00052		-1.93741	0.998456		-1.93741	0.999437		-1.93741	0.998719		-1.93741	0.99767		-1.93741	1.00054		-1.93741	0.998137		-1.93741	0.999932		-1.93741	1.00027		-1.93741	1.00059		-1.93741	0.998689		-1.93741	0.998517		-1.93741	0.999247		-1.93741	0.998346		-1.93741	0.999199		-1.93741	0.999721		-2.01192	1.0001
-1.86289	0.99954		-1.86289	0.997174		-1.86289	0.998525		-1.86289	0.997952		-1.86289	0.998749		-1.86289	0.999703		-1.86289	0.998356		-1.86289	1.00095		-1.86289	1.00025		-1.86289	1.00065		-1.86289	0.999307		-1.86289	0.997996		-1.86289	1.00048		-1.86289	0.99822		-1.86289	1.00057		-1.86289	1.0003		-1.93741	0.998441
-1.78837	0.999402		-1.78837	0.999392		-1.78837	0.99784		-1.78837	0.999528		-1.78837	0.999092		-1.78837	0.999694		-1.78837	0.998628		-1.78837	1.00106		-1.78837	0.998326		-1.78837	1.00056		-1.78837	0.999184		-1.78837	0.999155		-1.78837	1.00002		-1.78837	0.997473		-1.78837	1.00094		-1.78837	1.00066		-1.86289	0.997864
-1.71386	0.999632		-1.71386	0.998979		-1.71386	0.99651		-1.71386	1.00155		-1.71386	0.999482		-1.71386	0.999804		-1.71386	1.00008		-1.71386	1.00076		-1.71386	0.99792		-1.71386	1		-1.71386	0.999965		-1.71386	0.999131		-1.71386	0.999302		-1.71386	0.998465		-1.71386	1.00077		-1.71386	1.00155		-1.78837	0.997672
-1.63934	0.9993		-1.63934	0.999168		-1.63934	0.997829		-1.63934	0.999703		-1.63934	0.999051		-1.63934	1.00036		-1.63934	1.00002		-1.63934	1.0008		-1.63934	0.997235		-1.63934	0.99996		-1.63934	0.999196		-1.63934	0.999689		-1.63934	0.998959		-1.63934	0.998307		-1.63934	1.00081		-1.63934	1.00119		-1.71386	0.998765
-1.56483	0.999076		-1.56483	0.998918		-1.56483	0.999437		-1.56483	0.999624		-1.56483	1.0001		-1.56483	0.999951		-1.56483	0.99936		-1.56483	1.00075		-1.56483	0.997182		-1.56483	0.999964		-1.56483	0.99925		-1.56483	0.999655		-1.56483	0.998966		-1.56483	0.99725		-1.56483	1.00058		-1.56483	1.00087		-1.63934	0.997299
-1.49031	1.00051		-1.49031	0.998058		-1.49031	1.00009		-1.49031	1.00103		-1.49031	0.999963		-1.49031	1.00003		-1.49031	0.999733		-1.49031	0.999857		-1.49031	0.999819		-1.49031	1.00021		-1.49031	0.998383		-1.49031	1.00075		-1.49031	0.998474		-1.49031	0.997554		-1.49031	1.00034		-1.49031	0.999857		-1.56483	0.997458
-1.4158	1.0007		-1.4158	0.99741		-1.4158	1.00039		-1.4158	1.00086		-1.4158	1.00048		-1.4158	0.99955		-1.4158	0.999163		-1.4158	0.99866		-1.4158	0.999484		-1.4158	1.00069		-1.4158	0.998831		-1.4158	1.00017		-1.4158	0.998708		-1.4158	0.998776		-1.4158	0.999534		-1.4158	1.00043		-1.49031	0.996301
-1.34128	1.00103		-1.34128	0.998239		-1.34128	1.00012		-1.34128	1.00016		-1.34128	1.0001		-1.34128	0.99807		-1.34128	0.997784		-1.34128	0.998948		-1.34128	0.997865		-1.34128	0.999097		-1.34128	0.997935		-1.34128	1.00124		-1.34128	0.999484		-1.34128	0.999532		-1.34128	0.998782		-1.34128	1.00002		-1.4158	0.997085
-1.26677	1.00134		-1.26677	0.998863		-1.26677	0.999223		-1.26677	0.998934		-1.26677	1.0004		-1.26677	0.998471		-1.26677	0.999229		-1.26677	0.99714		-1.26677	0.998518		-1.26677	0.998952		-1.26677	0.997538		-1.26677	1.00165		-1.26677	0.999917		-1.26677	0.999483		-1.26677	0.999364		-1.26677	1.00085		-1.34128	0.999149
-1.19225	1.00154		-1.19225	0.999269		-1.19225	0.99816		-1.19225	0.999675		-1.19225	1.00055		-1.19225	0.998477		-1.19225	1.00055		-1.19225	0.997575		-1.19225	0.999997		-1.19225	0.998962		-1.19225	0.997513		-1.19225	0.999734		-1.19225	1.00041		-1.19225	1.00007		-1.19225	0.998982		-1.19225	1.00074		-1.26677	0.999853
-1.11773	1.00266		-1.11773	0.999425		-1.11773	0.997992		-1.11773	0.999887		-1.11773	0.999394		-1.11773	0.997619		-1.11773	1.00075		-1.11773	0.996909		-1.11773	0.999723		-1.11773	0.998817		-1.11773	1.00018		-1.11773	1.00034		-1.11773	1.00199		-1.11773	0.999955		-1.11773	1.00071		-1.11773	1.00043		-1.19225	1.00101
-1.04322	1.00181		-1.04322	0.999077		-1.04322	0.998755		-1.04322	0.999684		-1.04322	0.998887		-1.04322	0.995965		-1.04322	1.00021		-1.04322	0.99866		-1.04322	0.999714		-1.04322	1.00033		-1.04322	0.999102		-1.04322	1.00062		-1.04322	1.00158		-1.04322	0.99959		-1.04322	1.00019		-1.04322	1.00098		-1.11773	0.999974
-0.968703	1.00132		-0.968703	0.999471		-0.968703	0.998398		-0.968703	0.998713		-0.968703	0.998482		-0.968703	0.996516		-0.968703	0.999461		-0.968703	0.998178		-0.968703	0.999478		-0.968703	1.00069		-0.968703	0.999568		-0.968703	1.00082		-0.968703	1.00066		-0.968703	0.999121		-0.968703	1.00045		-0.968703	1.0018		-1.04322	1.00144
-0.894187	1.00236		-0.894187	0.998838		-0.894187	0.998012		-0.894187	0.998988		-0.894187	0.998535		-0.894187	0.997114		-0.894187	0.998704		-0.894187	0.998327		-0.894187	0.99888		-0.894187	1.0005		-0.894187	0.999593		-0.894187	0.999911		-0.894187	1.00129		-0.894187	1.00059		-0.894187	1.00043		-0.894187	1.00268		-0.968703	1.00092
-0.819672	1.0012		-0.819672	0.998217		-0.819672	0.998973		-0.819672	0.999989		-0.819672	0.99857		-0.819672	0.997411		-0.819672	0.999248		-0.819672	0.998462		-0.819672	0.999919		-0.819672	1.00001		-0.819672	1.00007		-0.819672	1.00054		-0.819672	1.00206		-0.819672	0.999293		-0.819672	1.00066		-0.819672	1.00359		-0.894187	1.00096
-0.745156	1.00035		-0.745156	0.999664		-0.745156	0.997999		-0.745156	1.00116		-0.745156	0.999636		-0.745156	0.998459		-0.745156	0.998522		-0.745156	0.99801		-0.745156	1.00031		-0.745156	0.998868		-0.745156	1.00057		-0.745156	1.00078		-0.745156	1.00145		-0.745156	1.00107		-0.745156	1.00071		-0.745156	1.00355		-0.819672	0.998859
-0.67064	1.0003		-0.67064	1.00017		-0.67064	0.998741		-0.67064	0.999505		-0.67064	0.997978		-0.67064	0.995441		-0.67064	0.998807		-0.67064	0.999116		-0.67064	0.998402		-0.67064	0.999081		-0.67064	1.0008		-0.67064	1.00153		-0.67064	0.999962		-0.67064	1.00112		-0.67064	0.999975		-0.67064	1.00232		-0.745156	0.998833
-0.596125	0.999764		-0.596125	1.00047		-0.596125	0.999478		-0.596125	1.00026		-0.596125	0.998145		-0.596125	0.996495		-0.596125	0.997937		-0.596125	0.99956		-0.596125	0.998238		-0.596125	1.00096		-0.596125	1.00047		-0.596125	1.00031		-0.596125	1.00125		-0.596125	1.0002		-0.596125	0.998999		-0.596125	1.00255		-0.67064	0.999816
-0.521609	1.00056		-0.521609	1.00058		-0.521609	0.999207		-0.521609	1.00073		-0.521609	0.99973		-0.521609	0.996357		-0.521609	0.997962		-0.521609	1.00008		-0.521609	0.99804		-0.521609	0.999806		-0.521609	1.00053		-0.521609	1.00026		-0.521609	1.00009		-0.521609	0.999011		-0.521609	0.999623		-0.521609	1.00335		-0.596125	1.00033
-0.447094	0.999786		-0.447094	0.999545		-0.447094	1		-0.447094	1.00205		-0.447094	0.997837		-0.447094	0.995952		-0.447094	0.9982		-0.447094	0.999839		-0.447094	0.999373		-0.447094	0.999339		-0.447094	1.00106		-0.447094	0.998826		-0.447094	1.00111		-0.447094	0.999706		-0.447094	0.998404		-0.447094	1.0027		-0.521609	0.999529
-0.372578	0.999312		-0.372578	0.998691		-0.372578	1.00021		-0.372578	1.00176		-0.372578	0.999932		-0.372578	0.9961		-0.372578	0.998275		-0.372578	0.999233		-0.372578	0.997025		-0.372578	0.999128		-0.372578	0.999609		-0.372578	1.00043		-0.372578	1.0014		-0.372578	0.998688		-0.372578	0.999511		-0.372578	1.0014		-0.447094	0.997748
-0.298063	1.00132		-0.298063	0.999064		-0.298063	1.00001		-0.298063	1.00119		-0.298063	0.997708		-0.298063	0.99712		-0.298063	0.997146		-0.298063	0.998633		-0.298063	0.99706		-0.298063	0.999715		-0.298063	0.998408		-0.298063	1.00115		-0.298063	1.00107		-0.298063	0.997515		-0.298063	0.999531		-0.298063	1.00064		-0.372578	0.997653
-0.223547	1.00135		-0.223547	0.998563		-0.223547	0.998307		-0.223547	1.00058		-0.223547	0.998545		-0.223547	0.997932		-0.223547	0.996808		-0.223547	0.998825		-0.223547	0.997442		-0.223547	1.00032		-0.223547	0.999098		-0.223547	0.999696		-0.223547	1.00159		-0.223547	0.997056		-0.223547	0.998069		-0.223547	1.00186		-0.298063	0.996452
-0.149031	1.00103		-0.149031	0.998309		-0.149031	0.998146		-0.149031	1.00091		-0.149031	0.998623		-0.149031	0.996954		-0.149031	0.998125		-0.149031	0.997485		-0.149031	0.996071		-0.149031	1.00029		-0.149031	0.999975		-0.149031	0.999426		-0.149031	1.00026		-0.149031	0.997819		-0.149031	0.998227		-0.149031	1.00159		-0.223547	0.997793
-0.0745156	0.999346		-0.0745156	0.997835		-0.0745156	0.997955		-0.0745156	0.999511		-0.0745156	0.999532		-0.0745156	0.997007		-0.0745156	0.997778		-0.0745156	0.998109		-0.0745156	0.996718		-0.0745156	1.0006		-0.0745156	0.997771		-0.0745156	1.00041		-0.0745156	1.00028		-0.0745156	0.998339		-0.0745156	0.998092		-0.0745156	1.00205		-0.149031	0.998802
0	0.999103		0	0.998878		0	0.998146		0	0.999635		0	1.00065		0	0.998487		0	0.998059		0	0.997095		0	0.995668		0	0.999753		0	0.999083		0	1.00115		0	1.00058		0	0.99725		0	0.998473		0	1.0012		-0.0745156	1.00032
0.0745156	0.997818		0.0745156	0.997917		0.0745156	0.997197		0.0745156	0.998462		0.0745156	0.99795		0.0745156	0.996991		0.0745156	0.997968		0.0745156	0.99828		0.0745156	0.995312		0.0745156	0.997486		0.0745156	0.997049		0.0745156	0.998798		0.0745156	0.999402		0.0745156	0.99661		0.0745156	0.997267		0.0745156	1.00177		0	0.997273
0.149031	0.990855		0.149031	0.989602		0.149031	0.991263		0.149031	0.992388		0.149031	0.990999		0.149031	0.988917		0.149031	0.991737		0.149031	0.992986		0.149031	0.990604		0.149031	0.99281		0.149031	0.992831		0.149031	0.993376		0.149031	0.994575		0.149031	0.991172		0.149031	0.9934		0.149031	0.99573		0.0745156	0.991743
0.223547	0.986084		0.223547	0.98525		0.223547	0.988433		0.223547	0.988833		0.223547	0.987861		0.223547	0.985942		0.223547	0.989028		0.223547	0.989139		0.223547	0.987652		0.223547	0.988319		0.223547	0.988618		0.223547	0.990518		0.223547	0.991765		0.223547	0.989537		0.223547	0.991589		0.223547	0.992234		0.149031	0.989686
0.298062	0.984417		0.298062	0.982304		0.298062	0.985708		0.298062	0.986813		0.298062	0.986596		0.298062	0.983929		0.298062	0.986157		0.298062	0.985333		0.298062	0.98717		0.298062	0.98674		0.298062	0.985198		0.298062	0.989349		0.298062	0.991858		0.298062	0.988276		0.298062	0.989663		0.298062	0.990101		0.223547	0.987652
0.372578	0.982727		0.372578	0.981115		0.372578	0.985609		0.372578	0.984248		0.372578	0.983193		0.372578	0.981245		0.372578	0.985081		0.372578	0.984961		0.372578	0.985222		0.372578	0.984579		0.372578	0.985917		0.372578	0.988287		0.372578	0.988381		0.372578	0.986677		0.372578	0.989072		0.372578	0.988703		0.298062	0.986043
0.447093	0.982244		0.447093	0.980689		0.447093	0.983478		0.447093	0.983592		0.447093	0.980611		0.447093	0.98176		0.447093	0.98356		0.447093	0.983779		0.447093	0.983926		0.447093	0.985214		0.447093	0.984476		0.447093	0.987215		0.447093	0.987069		0.447093	0.986489		0.447093	0.985332		0.447093	0.988386		0.372578	0.987565
0.521609	0.981973		0.521609	0.979809		0.521609	0.982522		0.521609	0.982882		0.521609	0.980048		0.521609	0.979366		0.521609	0.981646		0.521609	0.982199		0.521609	0.982847		0.521609	0.983443		0.521609	0.983669		0.521609	0.987517		0.521609	0.985369		0.521609	0.984893		0.521609	0.985457		0.521609	0.986468		0.447093	0.987656
0.596125	0.980236		0.596125	0.980246		0.596125	0.981497		0.596125	0.980579		0.596125	0.979139		0.596125	0.977528		0.596125	0.981367		0.596125	0.980064		0.596125	0.982307		0.596125	0.982196		0.596125	0.982505		0.596125	0.986043		0.596125	0.984482		0.596125	0.984392		0.596125	0.983292		0.596125	0.986072		0.521609	0.985177
0.67064	0.979597		0.67064	0.976704		0.67064	0.979951		0.67064	0.978777		0.67064	0.978966		0.67064	0.976897		0.67064	0.97874		0.67064	0.979749		0.67064	0.979507		0.67064	0.982152		0.67064	0.981455		0.67064	0.983708		0.67064	0.98507		0.67064	0.984218		0.67064	0.983919		0.67064	0.984034		0.596125	0.984759
0.745156	0.978552		0.745156	0.975092		0.745156	0.978346		0.745156	0.977485		0.745156	0.977736		0.745156	0.977019		0.745156	0.978339		0.745156	0.978993		0.745156	0.977459		0.745156	0.98078		0.745156	0.980402		0.745156	0.982942		0.745156	0.984737		0.745156	0.982709		0.745156	0.984948		0.745156	0.983488		0.67064	0.984096
0.819671	0.978524		0.819671	0.97349		0.819671	0.978713		0.819671	0.976783		0.819671	0.975925		0.819671	0.977007		0.819671	0.978624		0.819671	0.976474		0.819671	0.977272		0.819671	0.979966		0.819671	0.979948		0.819671	0.983303		0.819671	0.983624		0.819671	0.981283		0.819671	0.983456		0.819671	0.982243		0.745156	0.983535
0.894187	0.978469		0.894187	0.973435		0.894187	0.977597		0.894187	0.974967		0.894187	0.974575		0.894187	0.975693		0.894187	0.977748		0.894187	0.976222		0.894187	0.975504		0.894187	0.978199		0.894187	0.979025		0.894187	0.98306		0.894187	0.984493		0.894187	0.981574		0.894187	0.982944		0.894187	0.98198		0.819672	0.983158
0.968703	0.978137		0.968703	0.972704		0.968703	0.976469		0.968703	0.975632		0.968703	0.974349		0.968703	0.973802		0.968703	0.977464		0.968703	0.976261		0.968703	0.974822		0.968703	0.977426		0.968703	0.980182		0.968703	0.983063		0.968703	0.984194		0.968703	0.981167		0.968703	0.980946		0.968703	0.983282		0.894187	0.983184
1.04322	0.977294		1.04322	0.970667		1.04322	0.976593		1.04322	0.975077		1.04322	0.972367		1.04322	0.97269		1.04322	0.976028		1.04322	0.97573		1.04322	0.97661		1.04322	0.977501		1.04322	0.979441		1.04322	0.982387		1.04322	0.981363		1.04322	0.980773		1.04322	0.981471		1.04322	0.982823		0.968703	0.982427
1.11773	0.975413		1.11773	0.970899		1.11773	0.974833		1.11773	0.976034		1.11773	0.972572		1.11773	0.97257		1.11773	0.975524		1.11773	0.973667		1.11773	0.974337		1.11773	0.978082		1.11773	0.979447		1.11773	0.981277		1.11773	0.983672		1.11773	0.97854		1.11773	0.980371		1.11773	0.983137		1.04322	0.982001
1.19225	0.974103		1.19225	0.969795		1.19225	0.974488		1.19225	0.974424		1.19225	0.971484		1.19225	0.97299		1.19225	0.974783		1.19225	0.971993		1.19225	0.972922		1.19225	0.978528		1.19225	0.979135		1.19225	0.980056		1.19225	0.982644		1.19225	0.97853		1.19225	0.979125		1.19225	0.982693		1.11773	0.981143
1.26677	0.973688		1.26677	0.969808		1.26677	0.973696		1.26677	0.973253		1.26677	0.969049		1.26677	0.972898		1.26677	0.97315		1.26677	0.970953		1.26677	0.974305		1.26677	0.979181		1.26677	0.978422		1.26677	0.981273		1.26677	0.981944		1.26677	0.977729		1.26677	0.979329		1.26677	0.981187		1.19225	0.979451
1.34128	0.973331		1.34128	0.968786		1.34128	0.973654		1.34128	0.97243		1.34128	0.970735		1.34128	0.971823		1.34128	0.973948		1.34128	0.971264		1.34128	0.974582		1.34128	0.978101		1.34128	0.978126		1.34128	0.980011		1.34128	0.98192		1.34128	0.977961		1.34128	0.978297		1.34128	0.982731		1.26677	0.979542
1.4158	0.97267		1.4158	0.968349		1.4158	0.971803		1.4158	0.973946		1.4158	0.970402		1.4158	0.969767		1.4158	0.973513		1.4158	0.970167		1.4158	0.9732		1.4158	0.978582		1.4158	0.976152		1.4158	0.979917		1.4158	0.981119		1.4158	0.977322		1.4158	0.976575		1.4158	0.981469		1.34128	0.979493
1.49031	0.971727		1.49031	0.967361		1.49031	0.971006		1.49031	0.972916		1.49031	0.969905		1.49031	0.969702		1.49031	0.97213		1.49031	0.969153		1.49031	0.972205		1.49031	0.977376		1.49031	0.975055		1.49031	0.979019		1.49031	0.98002		1.49031	0.978556		1.49031	0.977058		1.49031	0.982458		1.4158	0.977519
1.56483	0.96995		1.56483	0.967544		1.56483	0.971327		1.56483	0.972424		1.56483	0.969295		1.56483	0.968428		1.56483	0.971604		1.56483	0.970284		1.56483	0.970945		1.56483	0.976377		1.56483	0.974803		1.56483	0.977322		1.56483	0.980628		1.56483	0.97823		1.56483	0.976339		1.56483	0.981362		1.49031	0.97814
1.63934	0.969673		1.63934	0.965483		1.63934	0.970781		1.63934	0.971536		1.63934	0.970254		1.63934	0.967257		1.63934	0.971057		1.63934	0.968157		1.63934	0.970425		1.63934	0.975787		1.63934	0.974771		1.63934	0.977444		1.63934	0.98104		1.63934	0.976585		1.63934	0.975369		1.63934	0.979903		1.56483	0.979237
1.71386	0.970002		1.71386	0.965177		1.71386	0.970443		1.71386	0.970141		1.71386	0.969059		1.71386	0.966917		1.71386	0.971573		1.71386	0.968155		1.71386	0.969565		1.71386	0.974371		1.71386	0.974204		1.71386	0.977961		1.71386	0.979463		1.71386	0.975861		1.71386	0.975468		1.71386	0.97893		1.63934	0.979478
1.78837	0.969907		1.78837	0.965134		1.78837	0.970806		1.78837	0.969446		1.78837	0.967404		1.78837	0.967885		1.78837	0.971314		1.78837	0.968844		1.78837	0.970446		1.78837	0.972832		1.78837	0.973094		1.78837	0.977513		1.78837	0.979924		1.78837	0.975719		1.78837	0.9753		1.78837	0.977935		1.71386	0.976072
1.86289	0.968508		1.86289	0.965608		1.86289	0.970675		1.86289	0.96892		1.86289	0.966917		1.86289	0.966172		1.86289	0.970156		1.86289	0.968311		1.86289	0.969378		1.86289	0.973174		1.86289	0.974056		1.86289	0.976195		1.86289	0.979731		1.86289	0.974148		1.86289	0.973197		1.86289	0.978214		1.78837	0.976957
1.93741	0.968649		1.93741	0.966226		1.93741	0.971031		1.93741	0.96899		1.93741	0.96787		1.93741	0.966108		1.93741	0.970363		1.93741	0.968328		1.93741	0.967365		1.93741	0.974063		1.93741	0.972337		1.93741	0.976507		1.93741	0.980356		1.93741	0.974542		1.93741	0.973976		1.93741	0.976635		1.86289	0.975567
2.01192	0.966457		2.01192	0.966046		2.01192	0.969444		2.01192	0.966391		2.01192	0.968499		2.01192	0.965676		2.01192	0.97091		2.01192	0.966517		2.01192	0.967552		2.01192	0.97232		2.01192	0.971691		2.01192	0.976518		2.01192	0.979415		2.01192	0.973816		2.01192	0.973693		2.01192	0.974892		1.93741	0.97547
2.08644	0.965879		2.08644	0.964391		2.08644	0.968855		2.08644	0.965938		2.08644	0.968986		2.08644	0.964202		2.08644	0.969765		2.08644	0.967957		2.08644	0.967088		2.08644	0.970558		2.08644	0.973589		2.08644	0.975061		2.08644	0.978842		2.08644	0.97347		2.08644	0.974991		2.08644	0.975133		2.01192	0.974332
2.16095	0.964997		2.16095	0.96485		2.16095	0.968325		2.16095	0.967579		2.16095	0.967949		2.16095	0.96385		2.16095	0.969412		2.16095	0.965497		2.16095	0.966936		2.16095	0.969076		2.16095	0.972517		2.16095	0.975328		2.16095	0.977605		2.16095	0.973169		2.16095	0.974906		2.16095	0.974556		2.08644	0.972381
2.23547	0.964075		2.23547	0.963602		2.23547	0.96716		2.23547	0.966286		2.23547	0.965716		2.23547	0.963142		2.23547	0.968317		2.23547	0.964826		2.23547	0.966685		2.23547	0.970116		2.23547	0.971108		2.23547	0.975047		2.23547	0.976203		2.23547	0.974032		2.23547	0.975274		2.23547	0.975862		2.16095	0.973503
2.30998	0.963232		2.30998	0.961504		2.30998	0.965864		2.30998	0.965788		2.30998	0.966423		2.30998	0.961935		2.30998	0.967009		2.30998	0.964733		2.30998	0.966648		2.30998	0.970285		2.30998	0.971206		2.30998	0.974024		2.30998	0.976681		2.30998	0.973599		2.30998	0.974472		2.30998	0.974585		2.23547	0.974411
2.3845	0.963657		2.3845	0.962048		2.3845	0.96642		2.3845	0.964204		2.3845	0.964882		2.3845	0.961555		2.3845	0.967103		2.3845	0.963782		2.3845	0.966169		2.3845	0.971397		2.3845	0.971136		2.3845	0.973652		2.3845	0.974788		2.3845	0.973434		2.3845	0.972504		2.3845	0.97493		2.30998	0.972648
2.45901	0.963365		2.45901	0.962837		2.45901	0.965563		2.45901	0.962977		2.45901	0.964501		2.45901	0.95971		2.45901	0.967197		2.45901	0.964931		2.45901	0.964845		2.45901	0.970929		2.45901	0.970673		2.45901	0.975106		2.45901	0.9761		2.45901	0.973454		2.45901	0.972928		2.45901	0.97525		2.3845	0.97345
2.53353	0.963368		2.53353	0.961972		2.53353	0.965763		2.53353	0.962006		2.53353	0.962592		2.53353	0.961261		2.53353	0.968235		2.53353	0.965246		2.53353	0.96476		2.53353	0.969516		2.53353	0.970234		2.53353	0.973361		2.53353	0.974389		2.53353	0.97326		2.53353	0.971728		2.53353	0.974905		2.45901	0.972995
2.60805	0.963986		2.60805	0.961532		2.60805	0.964688		2.60805	0.961599		2.60805	0.963718		2.60805	0.961923		2.60805	0.965902		2.60805	0.964925		2.60805	0.964775		2.60805	0.967999		2.60805	0.971117		2.60805	0.972633		2.60805	0.97361		2.60805	0.972672		2.60805	0.971623		2.60805	0.974404		2.53353	0.972603
2.68256	0.963813		2.68256	0.959128		2.68256	0.964801		2.68256	0.96208		2.68256	0.962479		2.68256	0.961745		2.68256	0.964607		2.68256	0.964454		2.68256	0.964244		2.68256	0.968376		2.68256	0.968557		2.68256	0.97292		2.68256	0.97339		2.68256	0.97209		2.68256	0.971676		2.68256	0.973241		2.60805	0.972456
2.75708	0.964674		2.75708	0.958794		2.75708	0.963546		2.75708	0.962776		2.75708	0.962048		2.75708	0.963056		2.75708	0.963218		2.75708	0.965389		2.75708	0.963978		2.75708	0.96842		2.75708	0.970471		2.75708	0.97342		2.75708	0.972593		2.75708	0.971893		2.75708	0.971259		2.75708	0.971805		2.68256	0.971793
2.83159	0.962027		2.83159	0.957895		2.83159	0.96269		2.83159	0.961494		2.83159	0.962014		2.83159	0.963672		2.83159	0.962276		2.83159	0.963611		2.83159	0.962482		2.83159	0.967682		2.83159	0.968778		2.83159	0.971845		2.83159	0.972971		2.83159	0.972171		2.83159	0.972004		2.83159	0.971298		2.75708	0.971672
2.90611	0.961259		2.90611	0.958635		2.90611	0.961794		2.90611	0.961656		2.90611	0.960922		2.90611	0.962495		2.90611	0.962098		2.90611	0.963872		2.90611	0.962283		2.90611	0.96668		2.90611	0.96792		2.90611	0.971588		2.90611	0.971085		2.90611	0.97038		2.90611	0.971692		2.90611	0.970977		2.83159	0.971217
2.98062	0.961729		2.98062	0.959033		2.98062	0.961274		2.98062	0.961008		2.98062	0.961032		2.98062	0.960004		2.98062	0.962627		2.98062	0.963764		2.98062	0.961994		2.98062	0.966617		2.98062	0.968418		2.98062	0.972136		2.98062	0.97125		2.98062	0.970875		2.98062	0.970969		2.98062	0.971041		2.90611	0.97168
3.05514	0.960715		3.05514	0.958568		3.05514	0.963388		3.05514	0.961571		3.05514	0.959809		3.05514	0.961163		3.05514	0.962114		3.05514	0.964037		3.05514	0.962187		3.05514	0.966096		3.05514	0.968743		3.05514	0.971911		3.05514	0.972077		3.05514	0.96901		3.05514	0.971416		3.05514	0.971079		2.98062	0.972663
3.12966	0.960324		3.12966	0.95829		3.12966	0.962003		3.12966	0.961118		3.12966	0.958274		3.12966	0.959995		3.12966	0.962014		3.12966	0.963896		3.12966	0.961108		3.12966	0.967095		3.12966	0.96659		3.12966	0.969247		3.12966	0.971964		3.12966	0.969194		3.12966	0.970079		3.12966	0.970321		3.05514	0.971469
3.20417	0.960432		3.20417	0.957843		3.20417	0.961183		3.20417	0.961446		3.20417	0.959715		3.20417	0.958717		3.20417	0.962705		3.20417	0.963239		3.20417	0.961878		3.20417	0.967088		3.20417	0.966259		3.20417	0.969684		3.20417	0.970827		3.20417	0.969178		3.20417	0.96975		3.20417	0.970543		3.12966	0.971533
3.27869	0.95986		3.27869	0.957418		3.27869	0.961258		3.27869	0.960442		3.27869	0.958796		3.27869	0.95789		3.27869	0.962474		3.27869	0.960882		3.27869	0.961583		3.27869	0.966495		3.27869	0.967034		3.27869	0.969764		3.27869	0.970459		3.27869	0.968483		3.27869	0.971143		3.27869	0.972027		3.20417	0.970505
3.3532	0.960272		3.3532	0.957464		3.3532	0.960316		3.3532	0.958742		3.3532	0.95862		3.3532	0.958524		3.3532	0.961191		3.3532	0.959307		3.3532	0.960793		3.3532	0.965735		3.3532	0.966341		3.3532	0.970045		3.3532	0.971068		3.3532	0.968432		3.3532	0.970815		3.3532	0.971215		3.27869	0.971081
3.42772	0.959137		3.42772	0.95658		3.42772	0.960277		3.42772	0.957995		3.42772	0.959485		3.42772	0.960351		3.42772	0.961144		3.42772	0.95881		3.42772	0.961828		3.42772	0.966105		3.42772	0.96578		3.42772	0.970645		3.42772	0.969522		3.42772	0.96976		3.42772	0.969543		3.42772	0.970797		3.3532	0.969766
3.50223	0.958566		3.50223	0.954485		3.50223	0.961093		3.50223	0.958971		3.50223	0.959573		3.50223	0.958895		3.50223	0.962433		3.50223	0.959952		3.50223	0.961382		3.50223	0.964391		3.50223	0.966101		3.50223	0.971054		3.50223	0.971971		3.50223	0.968994		3.50223	0.968005		3.50223	0.970375		3.42772	0.970007
3.57675	0.959177		3.57675	0.95487		3.57675	0.960771		3.57675	0.958581		3.57675	0.96068		3.57675	0.95911		3.57675	0.96186		3.57675	0.95925		3.57675	0.959815		3.57675	0.964002		3.57675	0.9649		3.57675	0.972577		3.57675	0.972249		3.57675	0.968021		3.57675	0.968271		3.57675	0.971542		3.50223	0.971326
3.65126	0.959608		3.65126	0.954595		3.65126	0.960833		3.65126	0.957843		3.65126	0.960564		3.65126	0.958304		3.65126	0.96202		3.65126	0.959448		3.65126	0.960828		3.65126	0.963235		3.65126	0.964717		3.65126	0.972383		3.65126	0.971397		3.65126	0.968874		3.65126	0.967867		3.65126	0.97009		3.57675	0.968644
3.72578	0.95883		3.72578	0.9538		3.72578	0.960374		3.72578	0.95829		3.72578	0.958724		3.72578	0.958184		3.72578	0.961476		3.72578	0.957952		3.72578	0.960253		3.72578	0.962639		3.72578	0.964377		3.72578	0.972216		3.72578	0.971947		3.72578	0.969004		3.72578	0.967805		3.72578	0.968286		3.65126	0.970019
3.8003	0.959663		3.8003	0.953421		3.8003	0.960484		3.8003	0.95728		3.8003	0.959469		3.8003	0.956741		3.8003	0.960637		3.8003	0.957571		3.8003	0.960017		3.8003	0.963747		3.8003	0.963995		3.8003	0.971946		3.8003	0.972057		3.8003	0.967517		3.8003	0.968189		3.8003	0.967858		3.72578	0.97041
3.87481	0.958981		3.87481	0.953494		3.87481	0.960686		3.87481	0.958587		3.87481	0.95796		3.87481	0.957124		3.87481	0.960362		3.87481	0.957637		3.87481	0.959319		3.87481	0.96451		3.87481	0.964317		3.87481	0.970038		3.87481	0.971483		3.87481	0.967036		3.87481	0.96767		3.87481	0.966888		3.8003	0.968938
3.94933	0.95816		3.94933	0.951937		3.94933	0.960349		3.94933	0.958179		3.94933	0.959016		3.94933	0.956542		3.94933	0.960731		3.94933	0.956959		3.94933	0.960037		3.94933	0.964787		3.94933	0.962958		3.94933	0.969004		3.94933	0.971012		3.94933	0.966919		3.94933	0.967535		3.94933	0.967627		3.87481	0.969243
4.02384	0.956484		4.02384	0.953234		4.02384	0.958502		4.02384	0.957237		4.02384	0.958828		4.02384	0.956346		4.02384	0.958226		4.02384	0.957877		4.02384	0.959311		4.02384	0.964413		4.02384	0.964112		4.02384	0.968539		4.02384	0.970686		4.02384	0.967436		4.02384	0.965547		4.02384	0.966879		3.94933	0.969084
4.09836	0.955378		4.09836	0.95205		4.09836	0.958373		4.09836	0.958069		4.09836	0.957173		4.09836	0.955935		4.09836	0.958873		4.09836	0.958483		4.09836	0.957753		4.09836	0.963025		4.09836	0.964414		4.09836	0.968293		4.09836	0.971627		4.09836	0.967853		4.09836	0.966589		4.09836	0.967843		4.02384	0.969634
4.17287	0.956484		4.17287	0.953301		4.17287	0.958674		4.17287	0.957249		4.17287	0.959057		4.17287	0.954881		4.17287	0.957822		4.17287	0.957922		4.17287	0.956411		4.17287	0.962227		4.17287	0.962923		4.17287	0.968581		4.17287	0.970377		4.17287	0.967976		4.17287	0.967391		4.17287	0.968879		4.09836	0.968094
4.24739	0.956183		4.24739	0.953861		4.24739	0.959271		4.24739	0.95707		4.24739	0.956255		4.24739	0.953806		4.24739	0.957834		4.24739	0.956632		4.24739	0.957368		4.24739	0.961706		4.24739	0.963292		4.24739	0.968917		4.24739	0.970023		4.24739	0.968771		4.24739	0.967559		4.24739	0.967453		4.17287	0.967186
4.32191	0.957723		4.32191	0.953843		4.32191	0.959182		4.32191	0.955509		4.32191	0.955925		4.32191	0.954385		4.32191	0.958194		4.32191	0.956686		4.32191	0.955641		4.32191	0.962714		4.32191	0.962365		4.32191	0.969105		4.32191	0.968831		4.32191	0.968286		4.32191	0.96655		4.32191	0.966844		4.24739	0.96641
4.39642	0.95721		4.39642	0.954797		4.39642	0.956418		4.39642	0.9556		4.39642	0.956591		4.39642	0.952813		4.39642	0.957453		4.39642	0.956329		4.39642	0.95576		4.39642	0.961562		4.39642	0.961627		4.39642	0.967485		4.39642	0.96745		4.39642	0.968538		4.39642	0.967082		4.39642	0.96719		4.3219	0.96505
4.47094	0.956226		4.47094	0.95291		4.47094	0.957266		4.47094	0.955645		4.47094	0.956827		4.47094	0.953346		4.47094	0.957935		4.47094	0.955745		4.47094	0.956472		4.47094	0.962029		4.47094	0.961577		4.47094	0.967159		4.47094	0.967512		4.47094	0.969052		4.47094	0.967171		4.47094	0.967789		4.39642	0.966236
4.54545	0.956942		4.54545	0.952066		4.54545	0.957955		4.54545	0.957192		4.54545	0.956116		4.54545	0.953824		4.54545	0.955898		4.54545	0.954887		4.54545	0.956102		4.54545	0.961028		4.54545	0.961113		4.54545	0.96753		4.54545	0.968158		4.54545	0.968645		4.54545	0.967621		4.54545	0.966898		4.47094	0.966485
4.61997	0.956371		4.61997	0.95109		4.61997	0.956694		4.61997	0.956841		4.61997	0.95595		4.61997	0.953977		4.61997	0.957009		4.61997	0.955424		4.61997	0.956478		4.61997	0.960522		4.61997	0.961586		4.61997	0.968206		4.61997	0.969137		4.61997	0.968881		4.61997	0.967726		4.61997	0.965576		4.54545	0.965461
4.69448	0.955399		4.69448	0.94998		4.69448	0.955483		4.69448	0.954813		4.69448	0.953805		4.69448	0.954063		4.69448	0.957246		4.69448	0.956048		4.69448	0.955827		4.69448	0.960236		4.69448	0.961366		4.69448	0.966798		4.69448	0.969322		4.69448	0.968609		4.69448	0.96724		4.69448	0.965757		4.61997	0.966496
4.769	0.956306		4.769	0.949515		4.769	0.954959		4.769	0.953784		4.769	0.954157		4.769	0.953882		4.769	0.956173		4.769	0.956284		4.769	0.95642		4.769	0.960428		4.769	0.960322		4.769	0.96786		4.769	0.968731		4.769	0.966422		4.769	0.96696		4.769	0.965931		4.69448	0.9667
4.84351	0.956229		4.84351	0.949215		4.84351	0.955028		4.84351	0.952768		4.84351	0.954833		4.84351	0.953156		4.84351	0.957071		4.84351	0.954341		4.84351	0.956008		4.84351	0.959269		4.84351	0.960681		4.84351	0.965341		4.84351	0.968285		4.84351	0.967766		4.84351	0.967217		4.84351	0.965668		4.769	0.966892
4.91803	0.954059		4.91803	0.950261		4.91803	0.955214		4.91803	0.95343		4.91803	0.954355		4.91803	0.952439		4.91803	0.956536		4.91803	0.954203		4.91803	0.954485		4.91803	0.959866		4.91803	0.961151		4.91803	0.96566		4.91803	0.968096		4.91803	0.966583		4.91803	0.967204		4.91803	0.965389		4.84351	0.966007
4.99255	0.953327		4.99255	0.949273		4.99255	0.95504		4.99255	0.953617		4.99255	0.954116		4.99255	0.95326		4.99255	0.95669		4.99255	0.953774		4.99255	0.95532		4.99255	0.959451		4.99255	0.960505		4.99255	0.965289		4.99255	0.967687		4.99255	0.966997		4.99255	0.966484		4.99255	0.966853		4.91803	0.965479
5.06706	0.953327		5.06706	0.94976		5.06706	0.955759		5.06706	0.95291		5.06706	0.954387		5.06706	0.954719		5.06706	0.956646		5.06706	0.953246		5.06706	0.955299		5.06706	0.96029		5.06706	0.960297		5.06706	0.96498		5.06706	0.966674		5.06706	0.965649		5.06706	0.965722		5.06706	0.966556		4.99255	0.965137
5.14158	0.953069		5.14158	0.948328		5.14158	0.956067		5.14158	0.953521		5.14158	0.954695		5.14158	0.953496		5.14158	0.954669		5.14158	0.953624		5.14158	0.954911		5.14158	0.960111		5.14158	0.959963		5.14158	0.965657		5.14158	0.968484		5.14158	0.965805		5.14158	0.965311		5.14158	0.964952		5.06706	0.964801
5.21609	0.953733		5.21609	0.947466		5.21609	0.95495		5.21609	0.954191		5.21609	0.954387		5.21609	0.952059		5.21609	0.954544		5.21609	0.954275		5.21609	0.955355		5.21609	0.957821		5.21609	0.959461		5.21609	0.965941		5.21609	0.966942		5.21609	0.966005		5.21609	0.965564		5.21609	0.966201		5.14158	0.964854
5.29061	0.953084		5.29061	0.947585		5.29061	0.955527		5.29061	0.95291		5.29061	0.952591		5.29061	0.951391		5.29061	0.954375		5.29061	0.953258		5.29061	0.954862		5.29061	0.958205		5.29061	0.959376		5.29061	0.964328		5.29061	0.969357		5.29061	0.965216		5.29061	0.964187		5.29061	0.965291		5.21609	0.964364
5.36512	0.953345		5.36512	0.948123		5.36512	0.95384		5.36512	0.952194		5.36512	0.953207		5.36512	0.951122		5.36512	0.955898		5.36512	0.952599		5.36512	0.954448		5.36512	0.957291		5.36512	0.958251		5.36512	0.965088		5.36512	0.968549		5.36512	0.963756		5.36512	0.963556		5.36512	0.964162		5.29061	0.964304
5.43964	0.95373		5.43964	0.948071		5.43964	0.953813		5.43964	0.952191		5.43964	0.953751		5.43964	0.95076		5.43964	0.954716		5.43964	0.951057		5.43964	0.954077		5.43964	0.958157		5.43964	0.956674		5.43964	0.966018		5.43964	0.967697		5.43964	0.963087		5.43964	0.961798		5.43964	0.964949		5.36512	0.964895
5.51415	0.953278		5.51415	0.948821		5.51415	0.953749		5.51415	0.952774		5.51415	0.952166		5.51415	0.950858		5.51415	0.95409		5.51415	0.951105		5.51415	0.954862		5.51415	0.958355		5.51415	0.957286		5.51415	0.966267		5.51415	0.967302		5.51415	0.962951		5.51415	0.961512		5.51415	0.965915		5.43964	0.965607
5.58867	0.953223		5.58867	0.950038		5.58867	0.954619		5.58867	0.953009		5.58867	0.950999		5.58867	0.949835		5.58867	0.952295		5.58867	0.952305		5.58867	0.953392		5.58867	0.958622		5.58867	0.959029		5.58867	0.964634		5.58867	0.966622		5.58867	0.963665		5.58867	0.961828		5.58867	0.965402		5.51415	0.965445
5.66319	0.952005		5.66319	0.948695		5.66319	0.954925		5.66319	0.953416		5.66319	0.95104		5.66319	0.94954		5.66319	0.952961		5.66319	0.951135		5.66319	0.953686		5.66319	0.957674		5.66319	0.959215		5.66319	0.964907		5.66319	0.965375		5.66319	0.963526		5.66319	0.962478		5.66319	0.964866		5.58867	0.964481
5.7377	0.951596		5.7377	0.94916		5.7377	0.954968		5.7377	0.952267		5.7377	0.950301		5.7377	0.947999		5.7377	0.952886		5.7377	0.952791		5.7377	0.953009		5.7377	0.957774		5.7377	0.959074		5.7377	0.965129		5.7377	0.966286		5.7377	0.964835		5.7377	0.961167		5.7377	0.965275		5.66319	0.962993
5.81222	0.952322		5.81222	0.947166		5.81222	0.955341		5.81222	0.951953		5.81222	0.951028		5.81222	0.949301		5.81222	0.953505		5.81222	0.951129		5.81222	0.952088		5.81222	0.957303		5.81222	0.957951		5.81222	0.965959		5.81222	0.965784		5.81222	0.963762		5.81222	0.962656		5.81222	0.965221		5.7377	0.963434
5.88673	0.950625		5.88673	0.948454		5.88673	0.953955		5.88673	0.952174		5.88673	0.950763		5.88673	0.949427		5.88673	0.952538		5.88673	0.951462		5.88673	0.951752		5.88673	0.958459		5.88673	0.9578		5.88673	0.964793		5.88673	0.965375		5.88673	0.964321		5.88673	0.961565		5.88673	0.963088		5.81222	0.963942
5.96125	0.949321		5.96125	0.94708		5.96125	0.953817		5.96125	0.950864		5.96125	0.950996		5.96125	0.948931		5.96125	0.951835		5.96125	0.951819		5.96125	0.953141		5.96125	0.958742		5.96125	0.958285		5.96125	0.965043		5.96125	0.966708		5.96125	0.963623		5.96125	0.962613		5.96125	0.963348		5.88673	0.963155
6.03576	0.949705		6.03576	0.946368		6.03576	0.952699		6.03576	0.950016		6.03576	0.949851		6.03576	0.948563		6.03576	0.954428		6.03576	0.950973		6.03576	0.952394		6.03576	0.957275		6.03576	0.959004		6.03576	0.964998		6.03576	0.964774		6.03576	0.962001		6.03576	0.961903		6.03576	0.964324		5.96125	0.962451
6.11028	0.949576		6.11028	0.946481		6.11028	0.953519		6.11028	0.949255		6.11028	0.949443		6.11028	0.948189		6.11028	0.952582		6.11028	0.950349		6.11028	0.950256		6.11028	0.958899		6.11028	0.958471		6.11028	0.964061		6.11028	0.966402		6.11028	0.963782		6.11028	0.96168		6.11028	0.962939		6.03576	0.963031
6.18479	0.950619		6.18479	0.947542		6.18479	0.952317		6.18479	0.949		6.18479	0.950015		6.18479	0.947867		6.18479	0.95195		6.18479	0.948799		6.18479	0.951241		6.18479	0.957222		6.18479	0.959029		6.18479	0.965945		6.18479	0.965124		6.18479	0.965003		6.18479	0.962058		6.18479	0.96479		6.11028	0.963716
6.25931	0.950751		6.25931	0.944885		6.25931	0.951242		6.25931	0.949883		6.25931	0.949672		6.25931	0.948431		6.25931	0.953148		6.25931	0.950175		6.25931	0.950573		6.25931	0.958136		6.25931	0.958247		6.25931	0.965136		6.25931	0.964685		6.25931	0.963921		6.25931	0.960809		6.25931	0.963836		6.18479	0.961603
6.33383	0.949512		6.33383	0.946038		6.33383	0.95016		6.33383	0.950344		6.33383	0.95037		6.33383	0.947858		6.33383	0.953461		6.33383	0.950631		6.33383	0.950092		6.33383	0.957548		6.33383	0.958616		6.33383	0.964443		6.33383	0.964245		6.33383	0.963261		6.33383	0.962028		6.33383	0.963392		6.25931	0.962266
6.40834	0.950096		6.40834	0.945765		6.40834	0.950225		6.40834	0.94977		6.40834	0.949424		6.40834	0.948781		6.40834	0.950621		6.40834	0.950124		6.40834	0.950737		6.40834	0.957385		6.40834	0.959042		6.40834	0.963763		6.40834	0.965008		6.40834	0.964305		6.40834	0.962186		6.40834	0.962774		6.33383	0.963536
6.48286	0.949567		6.48286	0.945551		6.48286	0.950608		6.48286	0.948514		6.48286	0.948282		6.48286	0.949265		6.48286	0.951178		6.48286	0.950499		6.48286	0.950699		6.48286	0.956481		6.48286	0.956706		6.48286	0.96395		6.48286	0.963688		6.48286	0.964328		6.48286	0.960931		6.48286	0.96234		6.40834	0.962778
6.55737	0.94929		6.55737	0.945334		6.55737	0.951589		6.55737	0.947889		6.55737	0.948791		6.55737	0.949335		6.55737	0.952451		6.55737	0.949906		6.55737	0.949366		6.55737	0.955912		6.55737	0.95623		6.55737	0.963353		6.55737	0.965616		6.55737	0.963924		6.55737	0.961102		6.55737	0.962188		6.48286	0.961501
6.63189	0.949613		6.63189	0.943927		6.63189	0.951387		6.63189	0.94902		6.63189	0.950873		6.63189	0.947849		6.63189	0.950784		6.63189	0.950064		6.63189	0.95001		6.63189	0.956113		6.63189	0.955013		6.63189	0.964141		6.63189	0.96441		6.63189	0.965304		6.63189	0.95932		6.63189	0.962809		6.55737	0.961709
6.7064	0.950265		6.7064	0.943866		6.7064	0.950208		6.7064	0.948406		6.7064	0.95038		6.7064	0.948428		6.7064	0.948503		6.7064	0.949567		6.7064	0.948814		6.7064	0.954273		6.7064	0.954568		6.7064	0.964456		6.7064	0.965818		6.7064	0.963368		6.7064	0.960402		6.7064	0.963348		6.63189	0.960236
6.78092	0.950071		6.78092	0.943511		6.78092	0.949574		6.78092	0.947645		6.78092	0.948958		6.78092	0.948486		6.78092	0.948322		6.78092	0.950406		6.78092	0.95001		6.78092	0.955149		6.78092	0.955262		6.78092	0.963735		6.78092	0.965173		6.78092	0.961662		6.78092	0.960411		6.78092	0.962235		6.7064	0.960334
6.85544	0.950803		6.85544	0.944322		6.85544	0.949051		6.85544	0.948285		6.85544	0.948144		6.85544	0.948266		6.85544	0.950033		6.85544	0.948868		6.85544	0.949418		6.85544	0.956251		6.85544	0.956539		6.85544	0.963666		6.85544	0.965976		6.85544	0.961633		6.85544	0.96098		6.85544	0.962508		6.78092	0.960902
6.92995	0.948218		6.92995	0.943698		6.92995	0.950043		6.92995	0.948471		6.92995	0.947848		6.92995	0.946758		6.92995	0.949898		6.92995	0.947911		6.92995	0.948806		6.92995	0.956314		6.92995	0.956331		6.92995	0.964044		6.92995	0.964571		6.92995	0.961843		6.92995	0.961792		6.92995	0.962578		6.85544	0.961257
7.00447	0.947698		7.00447	0.944894		7.00447	0.951486		7.00447	0.949235		7.00447	0.948285		7.00447	0.945631		7.00447	0.949157		7.00447	0.948349		7.00447	0.948995		7.00447	0.956267		7.00447	0.95476		7.00447	0.963589		7.00447	0.96407		7.00447	0.962098		7.00447	0.962097		7.00447	0.962245		6.92995	0.962323
7.07898	0.949192		7.07898	0.943738		7.07898	0.950406		7.07898	0.94891		7.07898	0.949254		7.07898	0.945821		7.07898	0.949001		7.07898	0.94726		7.07898	0.949258		7.07898	0.956094		7.07898	0.955798		7.07898	0.962407		7.07898	0.962761		7.07898	0.962163		7.07898	0.96049		7.07898	0.962612		7.00447	0.961185
7.1535	0.950308		7.1535	0.945297		7.1535	0.951199		7.1535	0.949719		7.1535	0.949861		7.1535	0.945566		7.1535	0.949489		7.1535	0.946643		7.1535	0.948015		7.1535	0.955429		7.1535	0.954634		7.1535	0.962587		7.1535	0.962754		7.1535	0.96045		7.1535	0.960678		7.1535	0.963028		7.07898	0.960782
7.22801	0.948691		7.22801	0.946105		7.22801	0.951272		7.22801	0.948421		7.22801	0.948037		7.22801	0.945603		7.22801	0.94957		7.22801	0.948598		7.22801	0.947032		7.22801	0.956035		7.22801	0.954398		7.22801	0.962611		7.22801	0.96272		7.22801	0.960107		7.22801	0.95983		7.22801	0.962746		7.1535	0.960036
7.30253	0.949407		7.30253	0.944967		7.30253	0.950025		7.30253	0.947187		7.30253	0.947716		7.30253	0.946011		7.30253	0.948078		7.30253	0.947857		7.30253	0.948129		7.30253	0.955755		7.30253	0.954057		7.30253	0.963902		7.30253	0.961157		7.30253	0.962085		7.30253	0.958453		7.30253	0.962831		7.22801	0.960646
7.37704	0.947916		7.37704	0.943536		7.37704	0.948894		7.37704	0.94603		7.37704	0.947581		7.37704	0.94602		7.37704	0.949789		7.37704	0.946892		7.37704	0.94733		7.37704	0.955931		7.37704	0.953893		7.37704	0.964481		7.37704	0.962376		7.37704	0.961154		7.37704	0.960063		7.37704	0.961088		7.30253	0.961238
7.45156	0.948872		7.45156	0.94441		7.45156	0.949048		7.45156	0.947128		7.45156	0.947618		7.45156	0.946011		7.45156	0.949198		7.45156	0.94673		7.45156	0.948345		7.45156	0.953937		7.45156	0.953745		7.45156	0.963749		7.45156	0.96363		7.45156	0.960809		7.45156	0.959495		7.45156	0.962546		7.37704	0.96146
7.52608	0.948128		7.52608	0.94549		7.52608	0.949129		7.52608	0.94659		7.52608	0.945813		7.52608	0.945698		7.52608	0.947659		7.52608	0.946202		7.52608	0.946901		7.52608	0.953447		7.52608	0.954896		7.52608	0.963333		7.52608	0.964334		7.52608	0.959568		7.52608	0.958229		7.52608	0.961452		7.45156	0.962161
7.60059	0.947434		7.60059	0.945619		7.60059	0.950592		7.60059	0.94775		7.60059	0.946021		7.60059	0.946547		7.60059	0.948766		7.60059	0.945833		7.60059	0.947627		7.60059	0.952989		7.60059	0.953547		7.60059	0.963433		7.60059	0.963173		7.60059	0.959535		7.60059	0.958036		7.60059	0.961072		7.52608	0.961825
7.67511	0.947068		7.67511	0.945141		7.67511	0.950847		7.67511	0.946916		7.67511	0.945728		7.67511	0.944479		7.67511	0.949986		7.67511	0.945512		7.67511	0.947426		7.67511	0.953155		7.67511	0.954827		7.67511	0.963371		7.67511	0.96117		7.67511	0.959219		7.67511	0.960365		7.67511	0.96175		7.60059	0.962025
7.74962	0.946816		7.74962	0.943472		7.74962	0.949641		7.74962	0.946602		7.74962	0.94626		7.74962	0.944586		7.74962	0.949852		7.74962	0.945014		7.74962	0.947995		7.74962	0.952486		7.74962	0.953928		7.74962	0.963204		7.74962	0.961105		7.74962	0.95898		7.74962	0.959715		7.74962	0.959867		7.67511	0.962424
7.82414	0.948629		7.82414	0.943074		7.82414	0.950489		7.82414	0.946183		7.82414	0.946102		7.82414	0.944567		7.82414	0.948397		7.82414	0.945239		7.82414	0.94744		7.82414	0.952367		7.82414	0.952516		7.82414	0.962351		7.82414	0.961407		7.82414	0.959335		7.82414	0.960093		7.82414	0.959262		7.74962	0.962876
7.89865	0.948728		7.89865	0.942683		7.89865	0.950583		7.89865	0.945009		7.89865	0.947087		7.89865	0.946982		7.89865	0.949051		7.89865	0.94544		7.89865	0.945509		7.89865	0.95318		7.89865	0.952333		7.89865	0.963437		7.89865	0.961538		7.89865	0.958608		7.89865	0.960444		7.89865	0.960048		7.82414	0.960846
7.97317	0.948639		7.97317	0.941337		7.97317	0.949664		7.97317	0.944517		7.97317	0.947197		7.97317	0.94586		7.97317	0.947962		7.97317	0.94607		7.97317	0.945407		7.97317	0.954487		7.97317	0.95185		7.97317	0.963014		7.97317	0.96297		7.97317	0.960111		7.97317	0.960684		7.97317	0.959027		7.89865	0.9621
8.04768	0.94716		8.04768	0.94108		8.04768	0.948685		8.04768	0.94639		8.04768	0.946363		8.04768	0.945125		8.04768	0.948028		8.04768	0.945293		8.04768	0.94457		8.04768	0.955027		8.04768	0.951387		8.04768	0.96129		8.04768	0.961748		8.04768	0.959325		8.04768	0.95915		8.04768	0.958802		7.97317	0.961072
8.1222	0.946148		8.1222	0.941062		8.1222	0.94943		8.1222	0.947583		8.1222	0.945134		8.1222	0.944163		8.1222	0.948134		8.1222	0.945371		8.1222	0.944952		8.1222	0.954653		8.1222	0.953036		8.1222	0.963666		8.1222	0.962531		8.1222	0.958873		8.1222	0.960326		8.1222	0.959398		8.04768	0.962986
8.19672	0.94558		8.19672	0.93967		8.19672	0.949404		8.19672	0.945524		8.19672	0.946373		8.19672	0.943703		8.19672	0.94718		8.19672	0.94532		8.19672	0.946653		8.19672	0.953629		8.19672	0.952374		8.19672	0.962722		8.19672	0.961782		8.19672	0.960169		8.19672	0.960323		8.19672	0.960153		8.1222	0.961419
8.27123	0.946192		8.27123	0.941098		8.27123	0.95027		8.27123	0.946248		8.27123	0.946584		8.27123	0.944794		8.27123	0.948844		8.27123	0.94547		8.27123	0.946545		8.27123	0.95426		8.27123	0.953004		8.27123	0.962986		8.27123	0.960634		8.27123	0.961581		8.27123	0.959156		8.27123	0.960536		8.19672	0.962598
8.34575	0.946514		8.34575	0.941566		8.34575	0.949655		8.34575	0.945023		8.34575	0.945958		8.34575	0.94419		8.34575	0.94748		8.34575	0.944924		8.34575	0.946589		8.34575	0.953818		8.34575	0.953263		8.34575	0.963111		8.34575	0.962421		8.34575	0.961297		8.34575	0.957585		8.34575	0.960311		8.27123	0.961603
8.42026	0.946438		8.42026	0.941887		8.42026	0.948038		8.42026	0.944755		8.42026	0.944476		8.42026	0.943397		8.42026	0.946945		8.42026	0.946724		8.42026	0.947411		8.42026	0.953394		8.42026	0.951037		8.42026	0.962361		8.42026	0.959879		8.42026	0.960091		8.42026	0.959192		8.42026	0.960362		8.34575	0.961219
8.49478	0.945285		8.49478	0.941979		8.49478	0.949944		8.49478	0.944644		8.49478	0.945429		8.49478	0.944341		8.49478	0.94687		8.49478	0.946019		8.49478	0.946087		8.49478	0.953165		8.49478	0.951791		8.49478	0.961518		8.49478	0.959497		8.49478	0.960644		8.49478	0.959097		8.49478	0.959547		8.42026	0.958857
8.56929	0.946026		8.56929	0.941682		8.56929	0.947082		8.56929	0.942947		8.56929	0.944385		8.56929	0.943032		8.56929	0.947646		8.56929	0.945665		8.56929	0.945786		8.56929	0.953645		8.56929	0.951636		8.56929	0.961296		8.56929	0.960353		8.56929	0.959988		8.56929	0.958463		8.56929	0.960669		8.49478	0.959494
8.64381	0.945177		8.64381	0.940327		8.64381	0.948203		8.64381	0.944214		8.64381	0.945354		8.64381	0.942606		8.64381	0.947396		8.64381	0.945788		8.64381	0.945763		8.64381	0.952672		8.64381	0.951642		8.64381	0.960877		8.64381	0.959755		8.64381	0.958834		8.64381	0.95935		8.64381	0.961478		8.56929	0.95836
8.71832	0.945165		8.71832	0.940728		8.71832	0.948529		8.71832	0.944661		8.71832	0.946426		8.71832	0.943421		8.71832	0.947662		8.71832	0.945887		8.71832	0.945707		8.71832	0.952332		8.71832	0.951513		8.71832	0.960353		8.71832	0.960775		8.71832	0.959258		8.71832	0.960224		8.71832	0.961452		8.64381	0.957689
8.79284	0.94574		8.79284	0.941352		8.79284	0.948984		8.79284	0.944251		8.79284	0.946473		8.79284	0.945021		8.79284	0.947871		8.79284	0.945446		8.79284	0.943782		8.79284	0.952408		8.79284	0.951337		8.79284	0.960637		8.79284	0.960566		8.79284	0.959897		8.79284	0.958686		8.79284	0.962517		8.71833	0.958345
8.86736	0.946613		8.86736	0.941936		8.86736	0.948178		8.86736	0.943487		8.86736	0.946709		8.86736	0.945447		8.86736	0.949389		8.86736	0.945272		8.86736	0.944424		8.86736	0.954204		8.86736	0.951157		8.86736	0.960062		8.86736	0.960514		8.86736	0.959594		8.86736	0.958782		8.86736	0.961598		8.79284	0.95767
8.94187	0.945297		8.94187	0.94312		8.94187	0.947461		8.94187	0.943584		8.94187	0.947216		8.94187	0.945229		8.94187	0.948247		8.94187	0.945392		8.94187	0.946049		8.94187	0.954336		8.94187	0.951466		8.94187	0.960173		8.94187	0.961133		8.94187	0.959975		8.94187	0.958453		8.94187	0.958416		8.86736	0.958751
9.01639	0.945285		9.01639	0.942144		9.01639	0.94863		9.01639	0.944551		9.01639	0.944621		9.01639	0.945499		9.01639	0.947962		9.01639	0.945251		9.01639	0.944862		9.01639	0.954841		9.01639	0.951277		9.01639	0.960329		9.01639	0.961809		9.01639	0.960589		9.01639	0.959028		9.01639	0.958818		8.94187	0.958834
9.0909	0.944089		9.0909	0.941533		9.0909	0.947815		9.0909	0.943892		9.0909	0.94486		9.0909	0.944399		9.0909	0.946974		9.0909	0.943767		9.0909	0.943426		9.0909	0.954389		9.0909	0.951907		9.0909	0.960679		9.0909	0.959844		9.0909	0.959387		9.0909	0.959324		9.0909	0.958425		9.01639	0.959731
9.16542	0.945235		9.16542	0.94086		9.16542	0.948054		9.16542	0.943275		9.16542	0.944473		9.16542	0.943195		9.16542	0.946908		9.16542	0.944378		9.16542	0.943301		9.16542	0.952025		9.16542	0.951869		9.16542	0.961154		9.16542	0.959346		9.16542	0.960392		9.16542	0.956994		9.16542	0.958764		9.0909	0.959399
9.23993	0.945663		9.23993	0.942679		9.23993	0.947645		9.23993	0.943007		9.23993	0.944854		9.23993	0.943713		9.23993	0.946545		9.23993	0.944282		9.23993	0.943797		9.23993	0.951874		9.23993	0.950441		9.23993	0.961511		9.23993	0.95891		9.23993	0.959875		9.23993	0.957743		9.23993	0.958806		9.16542	0.959418
9.31445	0.944344		9.31445	0.943884		9.31445	0.947551		9.31445	0.943057		9.31445	0.943385		9.31445	0.943057		9.31445	0.946386		9.31445	0.944894		9.31445	0.942965		9.31445	0.95107		9.31445	0.950485		9.31445	0.960752		9.31445	0.959528		9.31445	0.959784		9.31445	0.957845		9.31445	0.958245		9.23993	0.959656
9.38897	0.945109		9.38897	0.942267		9.38897	0.947208		9.38897	0.942019		9.38897	0.943228		9.38897	0.943391		9.38897	0.946132		9.38897	0.945767		9.38897	0.94408		9.38897	0.949883		9.38897	0.949877		9.38897	0.959666		9.38897	0.959432		9.38897	0.960075		9.38897	0.956623		9.38897	0.95872		9.31445	0.958631
9.46348	0.945205		9.46348	0.942842		9.46348	0.947185		9.46348	0.942834		9.46348	0.943605		9.46348	0.943801		9.46348	0.945935		9.46348	0.94472		9.46348	0.943671		9.46348	0.949472		9.46348	0.951144		9.46348	0.959555		9.46348	0.960648		9.46348	0.960317		9.46348	0.957477		9.46348	0.958783		9.38897	0.959836
9.538	0.94391		9.538	0.941991		9.538	0.947144		9.538	0.943601		9.538	0.94346		9.538	0.944702		9.538	0.946232		9.538	0.944699		9.538	0.943683		9.538	0.950093		9.538	0.950094		9.538	0.95935		9.538	0.958436		9.538	0.960162		9.538	0.955952		9.538	0.959636		9.46348	0.959381
9.61251	0.943286		9.61251	0.940162		9.61251	0.946508		9.61251	0.944031		9.61251	0.944011		9.61251	0.943262		9.61251	0.945212		9.61251	0.944906		9.61251	0.942493		9.61251	0.950027		9.61251	0.950435		9.61251	0.959829		9.61251	0.959374		9.61251	0.960793		9.61251	0.955755		9.61251	0.959113		9.538	0.959904
9.68703	0.944464		9.68703	0.939202		9.68703	0.947374		9.68703	0.943946		9.68703	0.944171		9.68703	0.941886		9.68703	0.946264		9.68703	0.944774		9.68703	0.943348		9.68703	0.950342		9.68703	0.948556		9.68703	0.959621		9.68703	0.959899		9.68703	0.958867		9.68703	0.95634		9.68703	0.958482		9.61251	0.960066
9.76154	0.943997		9.76154	0.941013		9.76154	0.947426		9.76154	0.942902		9.76154	0.94408		9.76154	0.942839		9.76154	0.947261		9.76154	0.944063		9.76154	0.941699		9.76154	0.951971		9.76154	0.950378		9.76154	0.959205		9.76154	0.958096		9.76154	0.958938		9.76154	0.956284		9.76154	0.958584		9.68703	0.958137
9.83606	0.943867		9.83606	0.940893		9.83606	0.948775		9.83606	0.943292		9.83606	0.943322		9.83606	0.944108		9.83606	0.946827		9.83606	0.945575		9.83606	0.942665		9.83606	0.95162		9.83606	0.950529		9.83606	0.959524		9.83606	0.958731		9.83606	0.95927		9.83606	0.95566		9.83606	0.959782		9.76154	0.958571
9.91057	0.945042		9.91057	0.94219		9.91057	0.947537		9.91057	0.943632		9.91057	0.944737		9.91057	0.943559		9.91057	0.947781		9.91057	0.944561		9.91057	0.943619		9.91057	0.950825		9.91057	0.950507		9.91057	0.959985		9.91057	0.959267		9.91057	0.959636		9.91057	0.956222		9.91057	0.960806		9.83606	0.958548
9.98509	0.944744		9.98509	0.941805		9.98509	0.94815		9.98509	0.945077		9.98509	0.943508		9.98509	0.943311		9.98509	0.947189		9.98509	0.94439		9.98509	0.942525		9.98509	0.95097		9.98509	0.950321		9.98509	0.959226		9.98509	0.959975		9.98509	0.959364		9.98509	0.956215		9.98509	0.960286		9.91057	0.959693
10.0596	0.944301		10.0596	0.940539		10.0596	0.947613		10.0596	0.942891		10.0596	0.943586		10.0596	0.942432		10.0596	0.946129		10.0596	0.94383		10.0596	0.942872		10.0596	0.950872		10.0596	0.948304		10.0596	0.959847		10.0596	0.959219		10.0596	0.959684		10.0596	0.955804		10.0596	0.959988		9.98509	0.959565
10.1341	0.944218		10.1341	0.940548		10.1341	0.948258		10.1341	0.942331		10.1341	0.943781		10.1341	0.942064		10.1341	0.946198		10.1341	0.944312		10.1341	0.944876		10.1341	0.950473		10.1341	0.949789		10.1341	0.957942		10.1341	0.960109		10.1341	0.958967		10.1341	0.954917		10.1341	0.95911		10.0596	0.958846
10.2086	0.943523		10.2086	0.939915		10.2086	0.946586		10.2086	0.943323		10.2086	0.94291		10.2086	0.942717		10.2086	0.946745		10.2086	0.944441		10.2086	0.944503		10.2086	0.951017		10.2086	0.950224		10.2086	0.958546		10.2086	0.96036		10.2086	0.958912		10.2086	0.95704		10.2086	0.958999		10.1341	0.959192
10.2832	0.944645		10.2832	0.941159		10.2832	0.946432		10.2832	0.943046		10.2832	0.943259		10.2832	0.942606		10.2832	0.9453		10.2832	0.944492		10.2832	0.944199		10.2832	0.951522		10.2832	0.949934		10.2832	0.95942		10.2832	0.958742		10.2832	0.958204		10.2832	0.956695		10.2832	0.958993		10.2086	0.957606
10.3577	0.943572		10.3577	0.940006		10.3577	0.945936		10.3577	0.9431		10.3577	0.943275		10.3577	0.942101		10.3577	0.946933		10.3577	0.943704		10.3577	0.94307		10.3577	0.95199		10.3577	0.950501		10.3577	0.959		10.3577	0.960009		10.3577	0.959025		10.3577	0.954947		10.3577	0.960216		10.2832	0.958932
10.4322	0.944236		10.4322	0.939866		10.4322	0.944268		10.4322	0.941739		10.4322	0.942932		10.4322	0.942297		10.4322	0.946232		10.4322	0.944924		10.4322	0.943715		10.4322	0.952367		10.4322	0.950167		10.4322	0.95865		10.4322	0.959384		10.4322	0.957312		10.4322	0.955088		10.4322	0.960162		10.3577	0.957731
10.5067	0.942496		10.5067	0.940539		10.5067	0.944403		10.5067	0.94181		10.5067	0.943077		10.5067	0.941926		10.5067	0.94545		10.5067	0.943368		10.5067	0.943715		10.5067	0.950348		10.5067	0.949971		10.5067	0.960641		10.5067	0.959168		10.5067	0.957038		10.5067	0.954299		10.5067	0.959142		10.4322	0.957418
10.5812	0.942868		10.5812	0.941355		10.5812	0.944702		10.5812	0.941694		10.5812	0.944262		10.5812	0.941154		10.5812	0.945457		10.5812	0.940816		10.5812	0.944278		10.5812	0.950539		10.5812	0.950447		10.5812	0.960516		10.5812	0.959717		10.5812	0.957312		10.5812	0.956258		10.5812	0.958514		10.5067	0.957038
10.6557	0.942837		10.6557	0.939942		10.6557	0.945295		10.6557	0.943298		10.6557	0.942262		10.6557	0.939646		10.6557	0.945898		10.6557	0.941583		10.6557	0.94396		10.6557	0.950169		10.6557	0.951428		10.6557	0.959337		10.6557	0.959188		10.6557	0.957008		10.6557	0.956508		10.6557	0.957303		10.5812	0.957625
10.7302	0.943569		10.7302	0.939376		10.7302	0.944412		10.7302	0.941459		10.7302	0.941454		10.7302	0.940746		10.7302	0.94429		10.7302	0.94302		10.7302	0.944503		10.7302	0.949321		10.7302	0.95134		10.7302	0.958934		10.7302	0.959724		10.7302	0.957894		10.7302	0.956905		10.7302	0.957008		10.6557	0.957064
10.8048	0.944863		10.8048	0.938563		10.8048	0.944791		10.8048	0.942534		10.8048	0.940765		10.8048	0.940461		10.8048	0.944706		10.8048	0.941808		10.8048	0.944156		10.8048	0.94972		10.8048	0.950734		10.8048	0.959881		10.8048	0.958165		10.8048	0.957092		10.8048	0.955325		10.8048	0.95781		10.7302	0.958115
10.8793	0.943145		10.8793	0.937673		10.8793	0.944571		10.8793	0.943745		10.8793	0.941526		10.8793	0.940449		10.8793	0.94485		10.8793	0.9417		10.8793	0.942251		10.8793	0.949082		10.8793	0.950435		10.8793	0.960069		10.8793	0.959717		10.8793	0.958204		10.8793	0.956071		10.8793	0.957097		10.8048	0.958186
10.9538	0.942653		10.9538	0.937242		10.9538	0.945963		10.9538	0.942367		10.9538	0.942344		10.9538	0.94089		10.9538	0.944915		10.9538	0.941757		10.9538	0.943085		10.9538	0.949362		10.9538	0.951113		10.9538	0.957613		10.9538	0.95869		10.9538	0.95791		10.9538	0.955841		10.9538	0.95755		10.8793	0.958314
11.0283	0.942545		11.0283	0.938138		11.0283	0.945566		11.0283	0.941734		11.0283	0.942246		11.0283	0.941519		11.0283	0.943295		11.0283	0.941136		11.0283	0.942475		11.0283	0.948482		11.0283	0.949672		11.0283	0.958854		11.0283	0.957337		11.0283	0.956585		11.0283	0.956166		11.0283	0.958875		10.9538	0.957802
11.1028	0.942797		11.1028	0.938636		11.1028	0.945412		11.1028	0.940557		11.1028	0.941806		11.1028	0.940385		11.1028	0.943451		11.1028	0.941409		11.1028	0.941516		11.1028	0.949673		11.1028	0.948263		11.1028	0.959167		11.1028	0.959374		11.1028	0.95642		11.1028	0.957247		11.1028	0.957154		11.0283	0.95752
11.1773	0.944175		11.1773	0.937346		11.1773	0.944787		11.1773	0.941193		11.1773	0.942095		11.1773	0.940942		11.1773	0.943764		11.1773	0.942237		11.1773	0.941711		11.1773	0.949541		11.1773	0.949076		11.1773	0.958421		11.1773	0.959954		11.1773	0.955787		11.1773	0.956455		11.1773	0.958685		11.1028	0.956371
11.2519	0.944559		11.2519	0.93726		11.2519	0.945435		11.2519	0.942251		11.2519	0.941303		11.2519	0.940247		11.2519	0.944362		11.2519	0.942189		11.2519	0.941384		11.2519	0.950401		11.2519	0.947827		11.2519	0.958705		11.2519	0.959758		11.2519	0.957771		11.2519	0.954911		11.2519	0.958444		11.1773	0.955674
11.3264	0.942386		11.3264	0.939104		11.3264	0.945832		11.3264	0.941242		11.3264	0.94124		11.3264	0.940081		11.3264	0.944746		11.3264	0.942492		11.3264	0.942534		11.3264	0.949789		11.3264	0.948713		11.3264	0.959677		11.3264	0.959089		11.3264	0.956698		11.3264	0.955762		11.3264	0.957652		11.2519	0.956393
11.4009	0.943403		11.4009	0.938144		11.4009	0.944608		11.4009	0.941292		11.4009	0.940105		11.4009	0.94154		11.4009	0.945341		11.4009	0.942351		11.4009	0.942901		11.4009	0.949889		11.4009	0.947588		11.4009	0.959246		11.4009	0.958975		11.4009	0.957383		11.4009	0.954336		11.4009	0.957858		11.3264	0.956118
11.4754	0.942186		11.4754	0.939086		11.4754	0.944134		11.4754	0.942181		11.4754	0.941451		11.4754	0.942205		11.4754	0.943683		11.4754	0.941025		11.4754	0.942501		11.4754	0.951073		11.4754	0.946837		11.4754	0.958431		11.4754	0.959006		11.4754	0.956911		11.4754	0.953981		11.4754	0.95769		11.4009	0.956653
11.5499	0.942761		11.5499	0.940676		11.5499	0.943898		11.5499	0.943394		11.5499	0.939737		11.5499	0.94245		11.5499	0.943845		11.5499	0.94131		11.5499	0.942907		11.5499	0.951117		11.5499	0.946437		11.5499	0.958813		11.5499	0.95735		11.5499	0.95748		11.5499	0.954943		11.5499	0.957176		11.4754	0.956175
11.6244	0.942017		11.6244	0.940756		11.6244	0.943769		11.6244	0.942695		11.6244	0.940309		11.6244	0.942131		11.6244	0.94499		11.6244	0.942576		11.6244	0.943563		11.6244	0.950163		11.6244	0.947011		11.6244	0.960131		11.6244	0.957921		11.6244	0.957668		11.6244	0.954046		11.6244	0.956362		11.5499	0.955794
11.6989	0.943019		11.6989	0.93886		11.6989	0.942926		11.6989	0.941923		11.6989	0.939787		11.6989	0.943087		11.6989	0.945187		11.6989	0.94245		11.6989	0.94338		11.6989	0.950367		11.6989	0.947194		11.6989	0.960311		11.6989	0.957873		11.6989	0.958188		11.6989	0.955022		11.6989	0.956752		11.6244	0.955975
11.7735	0.944565		11.7735	0.940915		11.7735	0.943151		11.7735	0.943168		11.7735	0.939315		11.7735	0.942159		11.7735	0.94499		11.7735	0.942735		11.7735	0.943695		11.7735	0.947713		11.7735	0.948354		11.7735	0.959253		11.7735	0.958031		11.7735	0.958463		11.7735	0.955499		11.7735	0.955832		11.6989	0.955866
11.848	0.943615		11.848	0.938486		11.848	0.943493		11.848	0.943154		11.848	0.941642		11.848	0.940268		11.848	0.944806		11.848	0.942966		11.848	0.941763		11.848	0.947823		11.848	0.946097		11.848	0.958365		11.848	0.957361		11.848	0.958789		11.848	0.955013		11.848	0.956618		11.7735	0.956902
11.9225	0.944359		11.9225	0.938578		11.9225	0.945995		11.9225	0.943386		11.9225	0.940925		11.9225	0.939797		11.9225	0.943367		11.9225	0.942039		11.9225	0.942904		11.9225	0.948693		11.9225	0.946084		11.9225	0.958456		11.9225	0.958395		11.9225	0.957955		11.9225	0.9545		11.9225	0.95555		11.848	0.955862
11.997	0.944261		11.997	0.93904		11.997	0.944527		11.997	0.942534		11.997	0.941548		11.997	0.939551		11.997	0.942848		11.997	0.942258		11.997	0.941492		11.997	0.949528		11.997	0.946399		11.997	0.957956		11.997	0.959016		11.997	0.95707		11.997	0.955269		11.997	0.955858		11.9225	0.957222
12.0715	0.943821		12.0715	0.938		12.0715	0.945056		12.0715	0.943405		12.0715	0.940614		12.0715	0.940529		12.0715	0.942963		12.0715	0.941005		12.0715	0.940585		12.0715	0.948784		12.0715	0.948146		12.0715	0.956405		12.0715	0.958999		12.0715	0.958631		12.0715	0.953534		12.0715	0.956542		11.997	0.955591
12.146	0.942739		12.146	0.938642		12.146	0.944024		12.146	0.94383		12.146	0.94018		12.146	0.941871		12.146	0.943698		12.146	0.942513		12.146	0.940897		12.146	0.947295		12.146	0.947799		12.146	0.957148		12.146	0.958807		12.146	0.957212		12.146	0.955252		12.146	0.957173		12.0715	0.957565
12.2206	0.942349		12.2206	0.938948		12.2206	0.943951		12.2206	0.94297		12.2206	0.940001		12.2206	0.941344		12.2206	0.943595		12.2206	0.942141		12.2206	0.941326		12.2206	0.948404		12.2206	0.948039		12.2206	0.957901		12.2206	0.959071		12.2206	0.957674		12.2206	0.95472		12.2206	0.958029		12.146	0.955576
12.2951	0.943111		12.2951	0.937495		12.2951	0.944929		12.2951	0.941929		12.2951	0.938821		12.2951	0.940814		12.2951	0.942991		12.2951	0.941556		12.2951	0.940789		12.2951	0.948316		12.2951	0.948099		12.2951	0.958591		12.2951	0.957502		12.2951	0.956698		12.2951	0.956087		12.2951	0.957484		12.2206	0.9539
12.3696	0.944076		12.3696	0.937856		12.3696	0.944766		12.3696	0.941069		12.3696	0.940611		12.3696	0.940734		12.3696	0.943711		12.3696	0.94101		12.3696	0.940941		12.3696	0.949726		12.3696	0.947465		12.3696	0.95653		12.3696	0.957045		12.3696	0.956236		12.3696	0.95634		12.3696	0.958143		12.2951	0.954717
12.4441	0.943717		12.4441	0.936584		12.4441	0.945285		12.4441	0.941824		12.4441	0.940463		12.4441	0.940612		12.4441	0.942785		12.4441	0.940483		12.4441	0.940159		12.4441	0.94906		12.4441	0.946859		12.4441	0.957304		12.4441	0.958494		12.4441	0.955797		12.4441	0.956853		12.4441	0.957439		12.3696	0.955037
12.5186	0.943268		12.5186	0.936908		12.5186	0.944477		12.5186	0.942594		12.5186	0.940139		12.5186	0.938644		12.5186	0.942225		12.5186	0.941445		12.5186	0.941472		12.5186	0.949996		12.5186	0.947203		12.5186	0.956447		12.5186	0.957361		12.5186	0.955399		12.5186	0.956439		12.5186	0.956802		12.4441	0.95512
12.5931	0.943462		12.5931	0.937174		12.5931	0.945097		12.5931	0.941578		12.5931	0.941872		12.5931	0.938948		12.5931	0.94256		12.5931	0.939505		12.5931	0.940337		12.5931	0.949007		12.5931	0.947638		12.5931	0.956475		12.5931	0.958357		12.5931	0.953822		12.5931	0.954437		12.5931	0.955912		12.5186	0.956322
12.6677	0.943332		12.6677	0.935856		12.6677	0.942632		12.6677	0.941185		12.6677	0.941359		12.6677	0.939377		12.6677	0.941343		12.6677	0.939337		12.6677	0.939893		12.6677	0.949638		12.6677	0.949511		12.6677	0.957457		12.6677	0.956924		12.6677	0.956042		12.6677	0.954313		12.6677	0.954821		12.5931	0.956228
12.7422	0.940781		12.7422	0.935495		12.7422	0.943967		12.7422	0.93974		12.7422	0.941973		12.7422	0.938877		12.7422	0.942119		12.7422	0.939841		12.7422	0.940235		12.7422	0.950056		12.7422	0.948269		12.7422	0.955854		12.7422	0.95746		12.7422	0.956869		12.7422	0.955124		12.7422	0.954482		12.6677	0.955549
12.8167	0.941706		12.8167	0.936963		12.8167	0.945304		12.8167	0.940447		12.8167	0.941042		12.8167	0.93904		12.8167	0.942488		12.8167	0.940987		12.8167	0.941877		12.8167	0.948994		12.8167	0.946989		12.8167	0.956506		12.8167	0.956382		12.8167	0.956944		12.8167	0.95309		12.8167	0.954989		12.7422	0.956454
12.8912	0.941519		12.8912	0.937749		12.8912	0.944316		12.8912	0.942042		12.8912	0.941797		12.8912	0.93881		12.8912	0.942466		12.8912	0.940945		12.8912	0.941912		12.8912	0.948825		12.8912	0.948152		12.8912	0.957075		12.8912	0.95667		12.8912	0.956356		12.8912	0.953935		12.8912	0.954491		12.8167	0.954186
12.9657	0.940993		12.9657	0.937092		12.9657	0.943585		12.9657	0.941575		12.9657	0.940859		12.9657	0.938313		12.9657	0.943013		12.9657	0.942621		12.9657	0.940987		12.9657	0.948131		12.9657	0.947726		12.9657	0.957769		12.9657	0.955035		12.9657	0.954973		12.9657	0.954349		12.9657	0.955408		12.8912	0.954559
13.0402	0.940547		13.0402	0.936664		13.0402	0.943461		13.0402	0.943233		13.0402	0.939136		13.0402	0.938883		13.0402	0.942738		13.0402	0.94227		13.0402	0.941766		13.0402	0.947481		13.0402	0.949202		13.0402	0.959233		13.0402	0.957282		13.0402	0.9541		13.0402	0.955384		13.0402	0.956428		12.9657	0.953749
13.1147	0.941823		13.1147	0.936917		13.1147	0.943788		13.1147	0.941236		13.1147	0.938541		13.1147	0.938798		13.1147	0.944312		13.1147	0.940555		13.1147	0.942111		13.1147	0.946721		13.1147	0.948483		13.1147	0.958903		13.1147	0.956687		13.1147	0.955082		13.1147	0.954135		13.1147	0.955965		13.0402	0.953587
13.1893	0.941457		13.1893	0.937425		13.1893	0.944291		13.1893	0.941502		13.1893	0.938818		13.1893	0.937961		13.1893	0.94261		13.1893	0.940282		13.1893	0.941854		13.1893	0.947798		13.1893	0.947638		13.1893	0.958365		13.1893	0.957519		13.1893	0.9543		13.1893	0.955525		13.1893	0.954992		13.1147	0.954864
13.2638	0.942143		13.2638	0.937462		13.2638	0.945106		13.2638	0.942342		13.2638	0.938749		13.2638	0.938261		13.2638	0.941931		13.2638	0.940291		13.2638	0.941991		13.2638	0.947798		13.2638	0.946765		13.2638	0.959989		13.2638	0.959061		13.2638	0.955057		13.2638	0.954575		13.2638	0.957297		13.1893	0.95315
13.3383	0.940938		13.3383	0.938682		13.3383	0.943059		13.3383	0.940778		13.3383	0.937868		13.3383	0.938595		13.3383	0.941014		13.3383	0.940756		13.3383	0.940474		13.3383	0.948015		13.3383	0.947641		13.3383	0.959531		13.3383	0.958281		13.3383	0.954908		13.3383	0.955571		13.3383	0.955002		13.2638	0.952784
13.4128	0.941568		13.4128	0.93656		13.4128	0.943843		13.4128	0.940718		13.4128	0.939472		13.4128	0.938261		13.4128	0.942072		13.4128	0.940903		13.4128	0.941122		13.4128	0.948815		13.4128	0.94836		13.4128	0.959652		13.4128	0.957848		13.4128	0.95453		13.4128	0.954336		13.4128	0.954789		13.3383	0.952826
13.4873	0.942625		13.4873	0.936196		13.4873	0.944463		13.4873	0.93987		13.4873	0.940548		13.4873	0.937624		13.4873	0.941847		13.4873	0.942216		13.4873	0.941098		13.4873	0.949393		13.4873	0.94883		13.4873	0.959822		13.4873	0.958752		13.4873	0.955822		13.4873	0.954638		13.4873	0.955572		13.4128	0.954137
13.5618	0.942776		13.5618	0.935801		13.5618	0.945129		13.5618	0.939383		13.5618	0.940466		13.5618	0.937734		13.5618	0.941953		13.5618	0.939601		13.5618	0.939447		13.5618	0.949145		13.5618	0.948496		13.5618	0.958612		13.5618	0.957979		13.5618	0.955955		13.5618	0.954572		13.5618	0.955404		13.4873	0.954792
13.6364	0.942844		13.6364	0.936508		13.6364	0.944275		13.6364	0.94009		13.6364	0.941252		13.6364	0.937161		13.6364	0.942941		13.6364	0.93913		13.6364	0.941702		13.6364	0.949792		13.6364	0.947427		13.6364	0.958351		13.6364	0.957546		13.6364	0.957723		13.6364	0.954073		13.6364	0.956007		13.5618	0.955278
13.7109	0.942198		13.7109	0.936462		13.7109	0.943537		13.7109	0.940087		13.7109	0.940422		13.7109	0.938393		13.7109	0.942594		13.7109	0.940183		13.7109	0.941133		13.7109	0.948618		13.7109	0.947358		13.7109	0.956974		13.7109	0.957464		13.7109	0.954934		13.7109	0.953928		13.7109	0.953721		13.6364	0.954917
13.7854	0.942927		13.7854	0.936006		13.7854	0.944357		13.7854	0.939468		13.7854	0.941561		13.7854	0.939073		13.7854	0.941212		13.7854	0.939616		13.7854	0.939395		13.7854	0.94922		13.7854	0.948395		13.7854	0.95677		13.7854	0.956536		13.7854	0.953951		13.7854	0.953366		13.7854	0.955116		13.7109	0.954935
13.8599	0.942281		13.8599	0.936511		13.8599	0.943583		13.8599	0.940373		13.8599	0.942209		13.8599	0.938522		13.8599	0.941868		13.8599	0.939223		13.8599	0.940223		13.8599	0.947654		13.8599	0.947273		13.8599	0.95643		13.8599	0.957993		13.8599	0.954911		13.8599	0.954069		13.8599	0.955046		13.7854	0.954495
13.9344	0.941894		13.9344	0.938257		13.9344	0.943363		13.9344	0.941349		13.9344	0.941275		13.9344	0.938865		13.9344	0.941005		13.9344	0.940072		13.9344	0.940101		13.9344	0.947295		13.9344	0.948502		13.9344	0.956745		13.9344	0.958718		13.9344	0.953318		13.9344	0.955118		13.9344	0.954235		13.8599	0.955452
14.0089	0.94126		14.0089	0.937673		14.0089	0.942814		14.0089	0.941677		14.0089	0.942001		14.0089	0.939221		14.0089	0.940836		14.0089	0.939751		14.0089	0.939949		14.0089	0.946677		14.0089	0.948669		14.0089	0.95686		14.0089	0.95825		14.0089	0.954436		14.0089	0.956333		14.0089	0.954967		13.9344	0.956058
14.0834	0.94245		14.0834	0.935694		14.0834	0.942439		14.0834	0.940806		14.0834	0.9413		14.0834	0.939383		14.0834	0.942081		14.0834	0.941304		14.0834	0.940436		14.0834	0.947842		14.0834	0.947121		14.0834	0.957002		14.0834	0.959611		14.0834	0.955221		14.0834	0.955315		14.0834	0.954919		14.0089	0.956574
14.158	0.942567		14.158	0.937098		14.158	0.94167		14.158	0.940232		14.158	0.940903		14.158	0.939539		14.158	0.940899		14.158	0.939805		14.158	0.938324		14.158	0.948495		14.158	0.947629		14.158	0.956947		14.158	0.95914		14.158	0.955076		14.158	0.955683		14.158	0.954755		14.0834	0.957953
14.2325	0.942871		14.2325	0.936654		14.2325	0.941706		14.2325	0.942432		14.2325	0.940303		14.2325	0.940688		14.2325	0.941737		14.2325	0.940966		14.2325	0.939928		14.2325	0.947465		14.2325	0.947244		14.2325	0.957182		14.2325	0.958099		14.2325	0.95559		14.2325	0.955936		14.2325	0.954701		14.158	0.956894
14.307	0.943231		14.307	0.936761		14.307	0.942657		14.307	0.941372		14.307	0.939906		14.307	0.939242		14.307	0.941002		14.307	0.940573		14.307	0.939042		14.307	0.947845		14.307	0.947758		14.307	0.955361		14.307	0.959161		14.307	0.95433		14.307	0.955877		14.307	0.956454		14.2325	0.956649
14.3815	0.940928		14.3815	0.937034		14.3815	0.943121		14.3815	0.940919		14.3815	0.940098		14.3815	0.938574		14.3815	0.941252		14.3815	0.940873		14.3815	0.938309		14.3815	0.947785		14.3815	0.948234		14.3815	0.956669		14.3815	0.957694		14.3815	0.954572		14.3815	0.955561		14.3815	0.956029		14.307	0.95732
14.456	0.939683		14.456	0.937119		14.456	0.943374		14.456	0.941638		14.456	0.940589		14.456	0.937854		14.456	0.940683		14.456	0.940678		14.456	0.939176		14.456	0.947939		14.456	0.948285		14.456	0.957106		14.456	0.956911		14.456	0.955189		14.456	0.954454		14.456	0.955842		14.3815	0.956755
14.5305	0.939606		14.5305	0.93652		14.5305	0.94359		14.5305	0.940942		14.5305	0.940947		14.5305	0.936567		14.5305	0.941953		14.5305	0.93976		14.5305	0.939409		14.5305	0.945983		14.5305	0.948187		14.5305	0.956843		14.5305	0.957447		14.5305	0.955648		14.5305	0.953908		14.5305	0.955566		14.456	0.95466
14.6051	0.939351		14.6051	0.935636		14.6051	0.942797		14.6051	0.940249		14.6051	0.940806		14.6051	0.939352		14.6051	0.940936		14.6051	0.938338		14.6051	0.939465		14.6051	0.946573		14.6051	0.947701		14.6051	0.956666		14.6051	0.959721		14.6051	0.954724		14.6051	0.954792		14.6051	0.955731		14.5305	0.954694
14.6796	0.939751		14.6796	0.935758		14.6796	0.942219		14.6796	0.939652		14.6796	0.9394		14.6796	0.938384		14.6796	0.940248		14.6796	0.937163		14.6796	0.938659		14.6796	0.947701		14.6796	0.946674		14.6796	0.956711		14.6796	0.956272		14.6796	0.954035		14.6796	0.954697		14.6796	0.955715		14.6051	0.954401
14.7541	0.939161		14.7541	0.937168		14.7541	0.941722		14.7541	0.939089		14.7541	0.941271		14.7541	0.93725		14.7541	0.940304		14.7541	0.936956		14.7541	0.939085		14.7541	0.948363		14.7541	0.947569		14.7541	0.957529		14.7541	0.955629		14.7541	0.955063		14.7541	0.954822		14.7541	0.954884		14.6796	0.953463
14.8286	0.937894		14.8286	0.935012		14.8286	0.941516		14.8286	0.938569		14.8286	0.940202		14.8286	0.938638		14.8286	0.941671		14.8286	0.937703		14.8286	0.938674		14.8286	0.94749		14.8286	0.946948		14.8286	0.957925		14.8286	0.956629		14.8286	0.955147		14.8286	0.953945		14.8286	0.954992		14.7541	0.954864
14.9031	0.939634		14.9031	0.933981		14.9031	0.942834		14.9031	0.939708		14.9031	0.940991		14.9031	0.937661		14.9031	0.942672		14.9031	0.938524		14.9031	0.939284		14.9031	0.949023		14.9031	0.948748		14.9031	0.956343		14.9031	0.956282		14.9031	0.954853		14.9031	0.954552		14.9031	0.953572		14.8286	0.955501
14.9776	0.939775		14.9776	0.935177		14.9776	0.944454		14.9776	0.941267		14.9776	0.939853		14.9776	0.938323		14.9776	0.942654		14.9776	0.939421		14.9776	0.939637		14.9776	0.948655		14.9776	0.947809		14.9776	0.958702		14.9776	0.957831		14.9776	0.954472		14.9776	0.953682		14.9776	0.956083		14.9031	0.956472
15.0522	0.939991		15.0522	0.936462		15.0522	0.944203		15.0522	0.940812		15.0522	0.939683		15.0522	0.938525		15.0522	0.942087		15.0522	0.939094		15.0522	0.938476		15.0522	0.94727		15.0522	0.949757		15.0522	0.958518		15.0522	0.956749		15.0522	0.95463		15.0522	0.953222		15.0522	0.955598		14.9776	0.957053
15.1267	0.941067		15.1267	0.936636		15.1267	0.943999		15.1267	0.940681		15.1267	0.939702		15.1267	0.937973		15.1267	0.941496		15.1267	0.939625		15.1267	0.93861		15.1267	0.947095		15.1267	0.947991		15.1267	0.958286		15.1267	0.956289		15.1267	0.95578		15.1267	0.955394		15.1267	0.955366		15.0522	0.956676
15.2012	0.941227		15.2012	0.935636		15.2012	0.943507		15.2012	0.940902		15.2012	0.938847		15.2012	0.938497		15.2012	0.941728		15.2012	0.940971		15.2012	0.937714		15.2012	0.945113		15.2012	0.947887		15.2012	0.958532		15.2012	0.957581		15.2012	0.956255		15.2012	0.955006		15.2012	0.956279		15.1267	0.956333
15.2757	0.940034		15.2757	0.9354		15.2757	0.943043		15.2757	0.940014		15.2757	0.939142		15.2757	0.939306		15.2757	0.9424		15.2757	0.942165		15.2757	0.938044		15.2757	0.945641		15.2757	0.947459		15.2757	0.958719		15.2757	0.95713		15.2757	0.953981		15.2757	0.955729		15.2757	0.956457		15.2012	0.955847
15.3502	0.940274		15.3502	0.93485		15.3502	0.943604		15.3502	0.940407		15.3502	0.94006		15.3502	0.937575		15.3502	0.942169		15.3502	0.940717		15.3502	0.938175		15.3502	0.947845		15.3502	0.947859		15.3502	0.958216		15.3502	0.956811		15.3502	0.954901		15.3502	0.955183		15.3502	0.956187		15.2757	0.95628
15.4247	0.941356		15.4247	0.935783		15.4247	0.942671		15.4247	0.940659		15.4247	0.940633		15.4247	0.937869		15.4247	0.940911		15.4247	0.940042		15.4247	0.938945		15.4247	0.946523		15.4247	0.946478		15.4247	0.957363		15.4247	0.956395		15.4247	0.955406		15.4247	0.954967		15.4247	0.956469		15.3502	0.955817
15.4992	0.941623		15.4992	0.936		15.4992	0.943018		15.4992	0.939595		15.4992	0.93889		15.4992	0.938635		15.4992	0.941068		15.4992	0.941328		15.4992	0.938289		15.4992	0.946561		15.4992	0.947392		15.4992	0.957848		15.4992	0.956866		15.4992	0.954517		15.4992	0.954717		15.4992	0.957027		15.4247	0.955052
15.5738	0.93952		15.5738	0.937153		15.5738	0.943505		15.5738	0.939655		15.5738	0.940035		15.5738	0.937955		15.5738	0.942432		15.5738	0.941748		15.5738	0.939395		15.5738	0.948159		15.5738	0.945835		15.5738	0.957654		15.5738	0.957216		15.5738	0.955897		15.5738	0.954434		15.5738	0.955427		15.4992	0.955018
15.6483	0.940799		15.6483	0.937208		15.6483	0.943487		15.6483	0.938495		15.6483	0.938931		15.6483	0.937986		15.6483	0.941252		15.6483	0.940705		15.6483	0.939456		15.6483	0.947594		15.6483	0.945343		15.6483	0.95857		15.6483	0.956443		15.6483	0.956608		15.6483	0.95522		15.6483	0.956713		15.5738	0.956352
15.7228	0.94035		15.7228	0.935798		15.7228	0.942853		15.7228	0.939952		15.7228	0.938195		15.7228	0.937863		15.7228	0.941402		15.7228	0.939109		15.7228	0.940357		15.7228	0.947135		15.7228	0.944939		15.7228	0.957845		15.7228	0.958051		15.7228	0.955548		15.7228	0.954917		15.7228	0.954751		15.6483	0.955791
15.7973	0.939483		15.7973	0.936364		15.7973	0.942747		15.7973	0.940925		15.7973	0.940142		15.7973	0.936184		15.7973	0.941599		15.7973	0.941517		15.7973	0.939899		15.7973	0.946985		15.7973	0.946352		15.7973	0.958098		15.7973	0.957866		15.7973	0.956		15.7973	0.954602		15.7973	0.955224		15.7228	0.954913
15.8718	0.940018		15.8718	0.936193		15.8718	0.942501		15.8718	0.941157		15.8718	0.940089		15.8718	0.937305		15.8718	0.941612		15.8718	0.940279		15.8718	0.93821		15.8718	0.946711		15.8718	0.945803		15.8718	0.956416		15.8718	0.95789		15.8718	0.954921		15.8718	0.955111		15.8718	0.956232		15.7973	0.953918
15.9463	0.940535		15.9463	0.935556		15.9463	0.942848		15.9463	0.940656		15.9463	0.940334		15.9463	0.937854		15.9463	0.941215		15.9463	0.939001		15.9463	0.938184		15.9463	0.945634		15.9463	0.946522		15.9463	0.956645		15.9463	0.957718		15.9463	0.95559		15.9463	0.953031		15.9463	0.95743		15.8718	0.954514
16.0209	0.938066		16.0209	0.936755		16.0209	0.942372		16.0209	0.939165		16.0209	0.939312		16.0209	0.936757		16.0209	0.939738		16.0209	0.938428		16.0209	0.938893		16.0209	0.944476		16.0209	0.945318		16.0209	0.958234		16.0209	0.95744		16.0209	0.955874		16.0209	0.954431		16.0209	0.956083		15.9463	0.95483
16.0954	0.938936		16.0954	0.93462		16.0954	0.942287		16.0954	0.939089		16.0954	0.940108		16.0954	0.935847		16.0954	0.940436		16.0954	0.939598		16.0954	0.938482		16.0954	0.944796		16.0954	0.945539		16.0954	0.957016		16.0954	0.95712		16.0954	0.954035		16.0954	0.952357		16.0954	0.954742		16.0209	0.955527
16.1699	0.938349		16.1699	0.934446		16.1699	0.942526		16.1699	0.939194		16.1699	0.939903		16.1699	0.936331		16.1699	0.939397		16.1699	0.939502		16.1699	0.938671		16.1699	0.944152		16.1699	0.945756		16.1699	0.957335		16.1699	0.957498		16.1699	0.955115		16.1699	0.954424		16.1699	0.955769		16.0954	0.955199
16.2444	0.939456		16.2444	0.934776		16.2444	0.943562		16.2444	0.938959		16.2444	0.938582		16.2444	0.935859		16.2444	0.941803		16.2444	0.937778		16.2444	0.938945		16.2444	0.946203		16.2444	0.947307		16.2444	0.95602		16.2444	0.958237		16.2444	0.954814		16.2444	0.954842		16.2444	0.956501		16.1699	0.956028
16.3189	0.938989		16.3189	0.935015		16.3189	0.942444		16.3189	0.938523		16.3189	0.938158		16.3189	0.936405		16.3189	0.940314		16.3189	0.938284		16.3189	0.938578		16.3189	0.946865		16.3189	0.946074		16.3189	0.957366		16.3189	0.95701		16.3189	0.953476		16.3189	0.954595		16.3189	0.956514		16.2444	0.954397
16.3934	0.938792		16.3934	0.934156		16.3934	0.942791		16.3934	0.939542		16.3934	0.937969		16.3934	0.936469		16.3934	0.938837		16.3934	0.937358		16.3934	0.939199		16.3934	0.946479		16.3934	0.945658		16.3934	0.957231		16.3934	0.956076		16.3934	0.953654		16.3934	0.952791		16.3934	0.954916		16.3189	0.953598
16.4679	0.938663		16.4679	0.936202		16.4679	0.943721		16.4679	0.938068		16.4679	0.937419		16.4679	0.937517		16.4679	0.940392		16.4679	0.93794		16.4679	0.939214		16.4679	0.946313		16.4679	0.945327		16.4679	0.957273		16.4679	0.955018		16.4679	0.954058		16.4679	0.953646		16.4679	0.954216		16.3934	0.954566
16.5425	0.939453		16.5425	0.936645		16.5425	0.943213		16.5425	0.937233		16.5425	0.937673		16.5425	0.939217		16.5425	0.94133		16.5425	0.937739		16.5425	0.938942		16.5425	0.945706		16.5425	0.944788		16.5425	0.956555		16.5425	0.953273		16.5425	0.954498		16.5425	0.951398		16.5425	0.953303		16.4679	0.953218
16.617	0.938589		16.617	0.93685		16.617	0.94384		16.617	0.937567		16.617	0.937236		16.617	0.938326		16.617	0.940983		16.617	0.938002		16.617	0.938021		16.617	0.945995		16.617	0.94463		16.617	0.955837		16.617	0.955097		16.617	0.954982		16.617	0.952407		16.617	0.954438		16.5425	0.953561
16.6915	0.939653		16.6915	0.936829		16.6915	0.942687		16.6915	0.937598		16.6915	0.937346		16.6915	0.939435		16.6915	0.939119		16.6915	0.937325		16.6915	0.937268		16.6915	0.945807		16.6915	0.945107		16.6915	0.955198		16.6915	0.955341		16.6915	0.955393		16.6915	0.95312		16.6915	0.953338		16.617	0.954879
16.766	0.939597		16.766	0.935379		16.766	0.942882		16.766	0.938933		16.766	0.938262		16.766	0.938902		16.766	0.939272		16.766	0.93826		16.766	0.937029		16.766	0.946319		16.766	0.94434		16.766	0.956985		16.766	0.954904		16.766	0.954743		16.766	0.953885		16.766	0.954577		16.6915	0.956058
16.8405	0.940344		16.8405	0.935199		16.8405	0.942333		16.8405	0.938741		16.8405	0.938582		16.8405	0.938663		16.8405	0.938312		16.8405	0.936827		16.8405	0.936965		16.8405	0.946532		16.8405	0.946308		16.8405	0.955778		16.8405	0.954114		16.8405	0.953518		16.8405	0.954086		16.8405	0.953921		16.766	0.956197
16.915	0.940882		16.915	0.935761		16.915	0.942251		16.915	0.939663		16.915	0.938821		16.915	0.937486		16.915	0.939003		16.915	0.937838		16.915	0.938522		16.915	0.94624		16.915	0.946525		16.915	0.956249		16.915	0.956169		16.915	0.952623		16.915	0.954595		16.915	0.953965		16.8405	0.955576
16.9896	0.941313		16.9896	0.936728		16.9896	0.943622		16.9896	0.939717		16.9896	0.937211		16.9896	0.93551		16.9896	0.940189		16.9896	0.936257		16.9896	0.93716		16.9896	0.948052		16.9896	0.94604		16.9896	0.956187		16.9896	0.955636		16.9896	0.953244		16.9896	0.953448		16.9896	0.953388		16.915	0.956589
17.0641	0.940003		17.0641	0.936731		17.0641	0.944472		17.0641	0.939457		17.0641	0.938035		17.0641	0.936254		17.0641	0.941859		17.0641	0.937124		17.0641	0.937437		17.0641	0.94907		17.0641	0.946986		17.0641	0.956288		17.0641	0.955495		17.0641	0.954607		17.0641	0.953376		17.0641	0.953461		16.9896	0.955109
17.1386	0.939582		17.1386	0.936278		17.1386	0.944054		17.1386	0.938936		17.1386	0.937925		17.1386	0.937912		17.1386	0.940345		17.1386	0.93719		17.1386	0.935319		17.1386	0.946972		17.1386	0.947405		17.1386	0.955365		17.1386	0.955179		17.1386	0.955354		17.1386	0.953823		17.1386	0.95369		17.0641	0.955195
17.2131	0.939296		17.2131	0.936826		17.2131	0.943399		17.2131	0.938181		17.2131	0.937623		17.2131	0.937339		17.2131	0.941559		17.2131	0.937745		17.2131	0.935818		17.2131	0.948649		17.2131	0.947837		17.2131	0.957248		17.2131	0.955269		17.2131	0.955412		17.2131	0.954145		17.2131	0.95316		17.1386	0.955131
17.2876	0.939696		17.2876	0.93552		17.2876	0.942802		17.2876	0.937757		17.2876	0.937384		17.2876	0.936242		17.2876	0.940908		17.2876	0.938467		17.2876	0.936795		17.2876	0.946488		17.2876	0.947068		17.2876	0.958098		17.2876	0.956385		17.2876	0.955832		17.2876	0.952732		17.2876	0.955579		17.2131	0.955199
17.3621	0.940578		17.3621	0.935902		17.3621	0.943326		17.3621	0.937946		17.3621	0.938233		17.3621	0.935761		17.3621	0.941887		17.3621	0.939628		17.3621	0.936235		17.3621	0.947054		17.3621	0.947169		17.3621	0.957439		17.3621	0.957477		17.3621	0.955244		17.3621	0.953028		17.3621	0.955163		17.2876	0.954193
17.4366	0.939819		17.4366	0.935954		17.4366	0.943822		17.4366	0.939643		17.4366	0.938079		17.4366	0.936052		17.4366	0.940961		17.4366	0.936896		17.4366	0.936539		17.4366	0.947474		17.4366	0.94789		17.4366	0.958622		17.4366	0.954667		17.4366	0.955005		17.4366	0.953478		17.4366	0.954083		17.3621	0.952543
17.5112	0.941073		17.5112	0.936171		17.5112	0.944663		17.5112	0.938874		17.5112	0.938019		17.5112	0.935786		17.5112	0.939203		17.5112	0.937862		17.5112	0.9373		17.5112	0.945333		17.5112	0.946938		17.5112	0.958379		17.5112	0.953245		17.5112	0.955622		17.5112	0.953724		17.5112	0.953949		17.4366	0.954039
17.5857	0.941574		17.5857	0.936761		17.5857	0.943032		17.5857	0.938636		17.5857	0.937981		17.5857	0.934701		17.5857	0.941077		17.5857	0.937655		17.5857	0.938966		17.5857	0.947361		17.5857	0.946718		17.5857	0.957325		17.5857	0.955626		17.5857	0.956058		17.5857	0.953583		17.5857	0.954606		17.5112	0.953854
17.6602	0.941943		17.6602	0.936615		17.6602	0.942701		17.6602	0.940551		17.6602	0.937837		17.6602	0.935271		17.6602	0.940902		17.6602	0.938914		17.6602	0.939386		17.6602	0.945807		17.6602	0.946837		17.6602	0.955535		17.6602	0.954994		17.6602	0.95412		17.6602	0.953922		17.6602	0.954162		17.5857	0.954009
17.7347	0.941848		17.7347	0.936125		17.7347	0.941394		17.7347	0.940201		17.7347	0.938387		17.7347	0.936261		17.7347	0.93926		17.7347	0.939103		17.7347	0.938753		17.7347	0.947396		17.7347	0.946276		17.7347	0.955819		17.7347	0.953829		17.7347	0.953719		17.7347	0.953172		17.7347	0.954834		17.6602	0.953561
17.8092	0.941927		17.8092	0.935566		17.8092	0.941736		17.8092	0.94086		17.8092	0.937588		17.8092	0.93725		17.8092	0.939069		17.8092	0.939211		17.8092	0.938412		17.8092	0.945289		17.8092	0.946588		17.8092	0.956572		17.8092	0.954331		17.8092	0.952594		17.8092	0.952505		17.8092	0.954846		17.7347	0.954559
17.8837	0.941872		17.8837	0.937324		17.8837	0.941982		17.8837	0.939864		17.8837	0.936569		17.8837	0.937161		17.8837	0.938462		17.8837	0.937909		17.8837	0.938368		17.8837	0.945691		17.8837	0.947777		17.8837	0.956041		17.8837	0.954726		17.8837	0.952416		17.8837	0.952725		17.8837	0.954818		17.8092	0.95489
17.9583	0.941608		17.9583	0.936263		17.9583	0.942349		17.9583	0.940517		17.9583	0.936881		17.9583	0.936904		17.9583	0.9386		17.9583	0.939727		17.9583	0.938134		17.9583	0.945889		17.9583	0.947512		17.9583	0.955674		17.9583	0.95632		17.9583	0.951951		17.9583	0.952367		17.9583	0.954232		17.8837	0.956182
18.0328	0.940135		18.0328	0.936248		18.0328	0.942905		18.0328	0.941479		18.0328	0.938969		18.0328	0.935871		18.0328	0.937261		18.0328	0.939808		18.0328	0.938111		18.0328	0.9462		18.0328	0.947377		18.0328	0.956981		18.0328	0.955141		18.0328	0.952866		18.0328	0.951776		18.0328	0.954168		17.9583	0.955282
18.1073	0.940676		18.1073	0.935116		18.1073	0.943461		18.1073	0.941227		18.1073	0.938479		18.1073	0.938457		18.1073	0.937414		18.1073	0.940429		18.1073	0.938385		18.1073	0.944064		18.1073	0.946342		18.1073	0.955941		18.1073	0.955554		18.1073	0.952892		18.1073	0.952311		18.1073	0.953078		18.0328	0.954461
18.1818	0.941451		18.1818	0.936339		18.1818	0.943349		18.1818	0.940831		18.1818	0.93923		18.1818	0.937388		18.1818	0.938037		18.1818	0.941178		18.1818	0.936658		18.1818	0.944375		18.1818	0.945346		18.1818	0.956669		18.1818	0.954413		18.1818	0.952885		18.1818	0.951822		18.1818	0.953182		18.1073	0.955538
18.2563	0.939591		18.2563	0.936125		18.2563	0.942908		18.2563	0.94149		18.2563	0.939004		18.2563	0.9374		18.2563	0.938387		18.2563	0.939187		18.2563	0.938213		18.2563	0.943424		18.2563	0.945967		18.2563	0.957103		18.2563	0.955087		18.2563	0.953295		18.2563	0.951161		18.2563	0.952621		18.1818	0.954766
18.3308	0.939013		18.3308	0.935526		18.3308	0.942604		18.3308	0.939844		18.3308	0.939079		18.3308	0.937125		18.3308	0.938615		18.3308	0.938368		18.3308	0.938178		18.3308	0.945283		18.3308	0.94854		18.3308	0.955542		18.3308	0.954575		18.3308	0.952943		18.3308	0.951572		18.3308	0.954371		18.2563	0.955301
18.4054	0.938804		18.4054	0.936407		18.4054	0.942276		18.4054	0.939751		18.4054	0.938963		18.4054	0.937927		18.4054	0.938612		18.4054	0.939583		18.4054	0.937242		18.4054	0.945515		18.4054	0.945898		18.4054	0.954813		18.4054	0.955512		18.4054	0.955357		18.4054	0.952364		18.4054	0.953503		18.3308	0.955794
18.4799	0.937986		18.4799	0.935761		18.4799	0.942039		18.4799	0.93886		18.4799	0.937994		18.4799	0.937192		18.4799	0.939006		18.4799	0.939625		18.4799	0.936658		18.4799	0.945308		18.4799	0.946084		18.4799	0.954577		18.4799	0.957402		18.4799	0.954611		18.4799	0.952561		18.4799	0.953255		18.4054	0.954758
18.5544	0.93822		18.5544	0.935156		18.5544	0.942595		18.5544	0.938583		18.5544	0.939041		18.5544	0.937547		18.5544	0.939219		18.5544	0.939148		18.5544	0.935798		18.5544	0.945085		18.5544	0.945062		18.5544	0.956419		18.5544	0.955011		18.5544	0.954685		18.5544	0.952134		18.5544	0.953033		18.4799	0.953609
18.6289	0.938902		18.6289	0.934945		18.6289	0.941454		18.6289	0.937412		18.6289	0.93878		18.6289	0.937829		18.6289	0.939256		18.6289	0.939019		18.6289	0.936171		18.6289	0.943945		18.6289	0.945706		18.6289	0.955965		18.6289	0.956557		18.6289	0.955409		18.6289	0.95262		18.6289	0.953464		18.5544	0.953783
18.7034	0.938558		18.7034	0.93496		18.7034	0.941642		18.7034	0.937347		18.7034	0.937047		18.7034	0.936025		18.7034	0.939385		18.7034	0.939466		18.7034	0.936057		18.7034	0.944645		18.7034	0.945081		18.7034	0.9567		18.7034	0.956468		18.7034	0.954262		18.7034	0.951414		18.7034	0.951553		18.6289	0.95541
18.7779	0.939287		18.7779	0.935816		18.7779	0.94147		18.7779	0.938919		18.7779	0.937305		18.7779	0.937894		18.7779	0.938975		18.7779	0.938116		18.7779	0.937601		18.7779	0.945229		18.7779	0.94597		18.7779	0.95738		18.7779	0.956914		18.7779	0.953819		18.7779	0.951257		18.7779	0.95265		18.7034	0.955312
18.8524	0.938158		18.8524	0.934055		18.8524	0.942846		18.8524	0.938158		18.8524	0.937872		18.8524	0.93771		18.8524	0.939282		18.8524	0.938015		18.8524	0.938487		18.8524	0.946178		18.8524	0.944798		18.8524	0.956568		18.8524	0.955447		18.8524	0.954397		18.8524	0.951145		18.8524	0.952884		18.7779	0.955681
18.927	0.939459		18.927	0.935104		18.927	0.942161		18.927	0.938076		18.927	0.939007		18.927	0.936533		18.927	0.939		18.927	0.9391		18.927	0.938592		18.927	0.945986		18.927	0.945747		18.927	0.956607		18.927	0.954705		18.927	0.954733		18.927	0.953248		18.927	0.954285		18.8524	0.95544
19.0015	0.938638		19.0015	0.935196		19.0015	0.941844		19.0015	0.93888		19.0015	0.938469		19.0015	0.936818		19.0015	0.939698		19.0015	0.939412		19.0015	0.938484		19.0015	0.94559		19.0015	0.945709		19.0015	0.954976		19.0015	0.954702		19.0015	0.953796		19.0015	0.952528		19.0015	0.953807		18.927	0.95466
19.076	0.940203		19.076	0.935101		19.076	0.940971		19.076	0.938826		19.076	0.939004		19.076	0.935718		19.076	0.939957		19.076	0.939016		19.076	0.937032		19.076	0.944114		19.076	0.947301		19.076	0.956288		19.076	0.954633		19.076	0.954607		19.076	0.952929		19.076	0.953743		19.0015	0.954337
19.1505	0.940357		19.1505	0.934856		19.1505	0.941017		19.1505	0.939191		19.1505	0.937692		19.1505	0.934774		19.1505	0.939791		19.1505	0.938458		19.1505	0.93777		19.1505	0.944532		19.1505	0.946204		19.1505	0.955001		19.1505	0.955361		19.1505	0.954113		19.1505	0.953511		19.1505	0.953157		19.076	0.954065
19.225	0.93972		19.225	0.935902		19.225	0.939958		19.225	0.93923		19.225	0.93723		19.225	0.935525		19.225	0.940598		19.225	0.938737		19.225	0.937148		19.225	0.945678		19.225	0.947251		19.225	0.957665		19.225	0.953908		19.225	0.954607		19.225	0.953202		19.225	0.953617		19.1505	0.95243
19.2995	0.93996		19.2995	0.934792		19.2995	0.938731		19.2995	0.938537		19.2995	0.937378		19.2995	0.935139		19.2995	0.939563		19.2995	0.938818		19.2995	0.937951		19.2995	0.946121		19.2995	0.946052		19.2995	0.957339		19.2995	0.953479		19.2995	0.954297		19.2995	0.953905		19.2995	0.952529		19.225	0.951417
19.3741	0.940249		19.3741	0.933721		19.3741	0.940045		19.3741	0.938532		19.3741	0.938419		19.3741	0.936074		19.3741	0.940017		19.3741	0.938239		19.3741	0.937843		19.3741	0.947176		19.3741	0.945706		19.3741	0.956888		19.3741	0.953238		19.3741	0.953173		19.3741	0.954457		19.3741	0.952612		19.2995	0.952351
19.4486	0.938543		19.4486	0.935143		19.4486	0.939416		19.4486	0.939604		19.4486	0.937375		19.4486	0.936506		19.4486	0.939873		19.4486	0.939352		19.4486	0.937484		19.4486	0.945069		19.4486	0.946295		19.4486	0.955722		19.4486	0.953894		19.4486	0.953903		19.4486	0.954129		19.4486	0.954396		19.3741	0.954385
19.5231	0.937187		19.5231	0.934272		19.5231	0.940776		19.5231	0.940401		19.5231	0.937944		19.5231	0.9346		19.5231	0.93971		19.5231	0.938983		19.5231	0.937921		19.5231	0.944783		19.5231	0.946869		19.5231	0.956104		19.5231	0.954255		19.5231	0.953971		19.5231	0.954299		19.5231	0.954869		19.4486	0.954683
19.5976	0.939102		19.5976	0.936468		19.5976	0.94195		19.5976	0.939714		19.5976	0.938397		19.5976	0.934937		19.5976	0.940889		19.5976	0.937946		19.5976	0.938954		19.5976	0.945835		19.5976	0.945075		19.5976	0.95755		19.5976	0.954427		19.5976	0.955373		19.5976	0.953675		19.5976	0.953211		19.5231	0.953643
19.6721	0.939858		19.6721	0.935547		19.6721	0.941941		19.6721	0.940291		19.6721	0.938441		19.6721	0.935157		19.6721	0.940545		19.6721	0.938926		19.6721	0.938114		19.6721	0.944319		19.6721	0.943953		19.6721	0.95617		19.6721	0.954224		19.6721	0.95474		19.6721	0.952236		19.6721	0.953493		19.5976	0.95547
19.7466	0.940397		19.7466	0.935639		19.7466	0.943128		19.7466	0.940452		19.7466	0.938287		19.7466	0.935718		19.7466	0.940048		19.7466	0.939136		19.7466	0.93683		19.7466	0.945063		19.7466	0.944813		19.7466	0.955313		19.7466	0.954623		19.7466	0.954759		19.7466	0.952492		19.7466	0.953753		19.6721	0.952713
19.8211	0.940043		19.8211	0.935345		19.8211	0.940934		19.8211	0.939431		19.8211	0.938598		19.8211	0.936034		19.8211	0.939335		19.8211	0.937421		19.8211	0.937656		19.8211	0.94441		19.8211	0.944145		19.8211	0.955587		19.8211	0.954152		19.8211	0.95389		19.8211	0.951973		19.8211	0.954834		19.7466	0.952879
19.8957	0.938567		19.8957	0.936095		19.8957	0.941309		19.8957	0.939148		19.8957	0.938098		19.8957	0.936837		19.8957	0.940699		19.8957	0.937157		19.8957	0.936124		19.8957	0.943603		19.8957	0.943934		19.8957	0.955656		19.8957	0.955275		19.8957	0.953321		19.8957	0.951181		19.8957	0.953826		19.8211	0.953331
19.9702	0.938561		19.9702	0.936033		19.9702	0.941782		19.9702	0.937983		19.9702	0.938111		19.9702	0.937345		19.9702	0.939319		19.9702	0.936719		19.9702	0.936273		19.9702	0.944714		19.9702	0.943161		19.9702	0.956072		19.9702	0.954444		19.9702	0.953386		19.9702	0.950498		19.9702	0.954938		19.8957	0.953576
20.0447	0.93853		20.0447	0.936413		20.0447	0.942662		20.0447	0.938597		20.0447	0.937604		20.0447	0.938179		20.0447	0.937968		20.0447	0.937439		20.0447	0.935445		20.0447	0.944102		20.0447	0.943587		20.0447	0.955739		20.0447	0.955007		20.0447	0.952998		20.0447	0.951713		20.0447	0.953705		19.9702	0.952977
20.1192	0.938192		20.1192	0.935413		20.1192	0.942657		20.1192	0.93662		20.1192	0.93907		20.1192	0.937691		20.1192	0.937983		20.1192	0.938401		20.1192	0.936416		20.1192	0.945468		20.1192	0.945201		20.1192	0.954727		20.1192	0.953905		20.1192	0.952988		20.1192	0.951911		20.1192	0.953458		20.0447	0.953169
20.1937	0.937983		20.1937	0.93422		20.1937	0.942496		20.1937	0.937791		20.1937	0.937771		20.1937	0.936622		20.1937	0.937211		20.1937	0.938872		20.1937	0.935771		20.1937	0.94419		20.1937	0.94528		20.1937	0.956048		20.1937	0.952641		20.1937	0.954216		20.1937	0.952502		20.1937	0.954777		20.1192	0.953176
20.2682	0.937645		20.2682	0.934712		20.2682	0.942166		20.2682	0.937403		20.2682	0.93767		20.2682	0.936432		20.2682	0.938622		20.2682	0.938806		20.2682	0.93702		20.2682	0.945484		20.2682	0.944574		20.2682	0.95626		20.2682	0.953276		20.2682	0.953974		20.2682	0.951382		20.2682	0.954209		20.1937	0.953395
20.3428	0.93889		20.3428	0.935914		20.3428	0.942301		20.3428	0.936198		20.3428	0.938167		20.3428	0.9354		20.3428	0.938412		20.3428	0.938107		20.3428	0.937388		20.3428	0.945214		20.3428	0.946365		20.3428	0.955112		20.3428	0.953575		20.3428	0.952727		20.3428	0.950636		20.3428	0.954599		20.2682	0.954111
20.4173	0.937894		20.4173	0.934761		20.4173	0.94195		20.4173	0.9371		20.4173	0.938576		20.4173	0.936254		20.4173	0.937276		20.4173	0.938779		20.4173	0.9384		20.4173	0.944287		20.4173	0.945157		20.4173	0.956315		20.4173	0.954211		20.4173	0.952568		20.4173	0.950353		20.4173	0.953537		20.3428	0.95399
20.4918	0.939022		20.4918	0.932987		20.4918	0.943071		20.4918	0.938254		20.4918	0.936365		20.4918	0.935715		20.4918	0.938759		20.4918	0.938287		20.4918	0.938447		20.4918	0.944501		20.4918	0.944883		20.4918	0.954886		20.4918	0.953994		20.4918	0.952946		20.4918	0.950274		20.4918	0.954308		20.4173	0.952566
20.5663	0.938235		20.5663	0.934238		20.5663	0.942274		20.5663	0.937157		20.5663	0.936371		20.5663	0.93623		20.5663	0.938393		20.5663	0.93883		20.5663	0.938184		20.5663	0.943424		20.5663	0.944971		20.5663	0.955656		20.5663	0.954152		20.5663	0.951686		20.5663	0.950583		20.5663	0.953591		20.4918	0.95272
20.6408	0.938549		20.6408	0.933483		20.6408	0.94169		20.6408	0.937446		20.6408	0.93734		20.6408	0.934857		20.6408	0.938884		20.6408	0.938629		20.6408	0.937808		20.6408	0.943913		20.6408	0.943054		20.6408	0.954505		20.6408	0.955372		20.6408	0.953105		20.6408	0.950879		20.6408	0.952602		20.5663	0.952962
20.7153	0.939545		20.7153	0.934795		20.7153	0.942267		20.7153	0.938602		20.7153	0.937447		20.7153	0.935164		20.7153	0.939551		20.7153	0.940312		20.7153	0.936906		20.7153	0.945644		20.7153	0.943562		20.7153	0.954473		20.7153	0.954375		20.7153	0.952959		20.7153	0.952032		20.7153	0.95162		20.6408	0.95283
20.7899	0.939788		20.7899	0.934994		20.7899	0.941805		20.7899	0.936603		20.7899	0.936293		20.7899	0.936049		20.7899	0.93738		20.7899	0.940933		20.7899	0.9369		20.7899	0.944962		20.7899	0.943278		20.7899	0.955965		20.7899	0.953637		20.7899	0.953935		20.7899	0.949804		20.7899	0.953306		20.7153	0.9539
20.8644	0.94043		20.8644	0.934373		20.8644	0.940962		20.8644	0.937279		20.8644	0.937554		20.8644	0.937453		20.8644	0.938718		20.8644	0.938554		20.8644	0.937393		20.8644	0.944827		20.8644	0.943691		20.8644	0.955726		20.8644	0.954448		20.8644	0.95263		20.8644	0.95101		20.8644	0.954663		20.7899	0.954137
20.9389	0.940172		20.9389	0.935177		20.9389	0.942205		20.9389	0.938014		20.9389	0.936994		20.9389	0.935654		20.9389	0.936995		20.9389	0.938104		20.9389	0.936005		20.9389	0.944215		20.9389	0.944218		20.9389	0.956093		20.9389	0.955506		20.9389	0.952559		20.9389	0.951464		20.9389	0.953192		20.8644	0.954762
21.0134	0.940535		21.0134	0.936358		21.0134	0.943526		21.0134	0.937844		21.0134	0.937532		21.0134	0.93699		21.0134	0.938556		21.0134	0.938941		21.0134	0.936708		21.0134	0.945647		21.0134	0.946412		21.0134	0.956371		21.0134	0.957051		21.0134	0.951689		21.0134	0.95104		21.0134	0.95356		20.9389	0.955813
21.0879	0.947268		21.0879	0.943762		21.0879	0.94945		21.0879	0.945982		21.0879	0.943718		21.0879	0.944083		21.0879	0.947346		21.0879	0.944873		21.0879	0.943429		21.0879	0.954559		21.0879	0.952125		21.0879	0.962462		21.0879	0.963469		21.0879	0.958191		21.0879	0.958364		21.0879	0.957573		21.0134	0.961739
21.1624	0.950723		21.1624	0.946671		21.1624	0.952586		21.1624	0.948067		21.1624	0.947587		21.1624	0.948039		21.1624	0.950512		21.1624	0.949249		21.1624	0.946857		21.1624	0.957206		21.1624	0.955858		21.1624	0.964061		21.1624	0.964905		21.1624	0.961054		21.1624	0.961515		21.1624	0.962229		21.0879	0.96595
21.2369	0.952226		21.2369	0.94787		21.2369	0.953606		21.2369	0.951294		21.2369	0.950285		21.2369	0.949831		21.2369	0.95282		21.2369	0.950454		21.2369	0.950273		21.2369	0.959392		21.2369	0.957737		21.2369	0.965102		21.2369	0.966399		21.2369	0.962411		21.2369	0.963237		21.2369	0.964594		21.1624	0.967638
21.3115	0.954852		21.3115	0.950295		21.3115	0.955474		21.3115	0.952839		21.3115	0.953066		21.3115	0.950224		21.3115	0.953486		21.3115	0.952239		21.3115	0.952499		21.3115	0.960764		21.3115	0.95856		21.3115	0.966548		21.3115	0.966839		21.3115	0.964228		21.3115	0.965475		21.3115	0.966695		21.2369	0.968052
21.386	0.955159		21.386	0.951885		21.386	0.958497		21.386	0.954386		21.386	0.955456		21.386	0.952068		21.386	0.955326		21.386	0.954371		21.386	0.954623		21.386	0.961599		21.386	0.959597		21.386	0.967429		21.386	0.968821		21.386	0.967385		21.386	0.966845		21.386	0.967015		21.3115	0.969548
21.4605	0.956703		21.4605	0.952956		21.4605	0.95903		21.4605	0.955345		21.4605	0.955491		21.4605	0.953211		21.4605	0.955269		21.4605	0.955079		21.4605	0.955469		21.4605	0.961681		21.4605	0.961303		21.4605	0.969733		21.4605	0.968628		21.4605	0.96659		21.4605	0.967105		21.4605	0.968812		21.386	0.969947
21.535	0.958959		21.535	0.954818		21.535	0.960742		21.535	0.95722		21.535	0.957796		21.535	0.956346		21.535	0.957102		21.535	0.955559		21.535	0.957029		21.535	0.962058		21.535	0.960931		21.535	0.970926		21.535	0.969662		21.535	0.968037		21.535	0.967618		21.535	0.967665		21.4605	0.97009
21.6095	0.959337		21.6095	0.956042		21.6095	0.961288		21.6095	0.956997		21.6095	0.958302		21.6095	0.956517		21.6095	0.958676		21.6095	0.957217		21.6095	0.9584		21.6095	0.963976		21.6095	0.962501		21.6095	0.972136		21.6095	0.970611		21.6095	0.970077		21.6095	0.968124		21.6095	0.968442		21.535	0.970685
21.684	0.962295		21.684	0.957228		21.684	0.96164		21.684	0.959022		21.684	0.957717		21.684	0.956867		21.684	0.958617		21.684	0.957058		21.684	0.959413		21.684	0.965443		21.684	0.964786		21.684	0.972036		21.684	0.970181		21.684	0.969508		21.684	0.96955		21.684	0.96809		21.6095	0.969054
21.7586	0.961166		21.7586	0.958189		21.7586	0.963059		21.7586	0.96049		21.7586	0.959318		21.7586	0.956539		21.7586	0.959317		21.7586	0.958042		21.7586	0.95969		21.7586	0.965876		21.7586	0.963235		21.7586	0.97155		21.7586	0.971552		21.7586	0.970697		21.7586	0.967861		21.7586	0.968711		21.684	0.970361
