# Supplementary material for: Energy coupling and stoichiometry of Zn2+/H+ antiport by the prokaryotic cation diffusion facilitator YiiP
Source: eLife. 2023 Oct 31;12:RP87167. doi: 10.7554/eLife.87167 (PMC10617992; doi:10.7554/eLife.87167)
Supplement: Figure 4—figure supplement 1—source data 6. [file elife-87167-fig4-figsupp1-data6.xlsx]

## Sheet: D287A
0	-2.151
0.022	-0.009
0.044	-0.032
0.066	-0.009
0.088	-0.024
0.109	-0.051
0.131	-0.031
0.153	-0.025
0.175	-0.041
0.197	-0.027
0.219	-0.024
0.241	-0.01
0.263	-0.017
0.285	-0.041
0.306	-0.024
0.328	-0.027
0.35	-0.039
0.372	-0.031
0.394	-0.019
0.416	-0.009
0.438	-0.031
0.46	-0.043
0.482	-0.026
0.503	-0.033
0.525	0.01
0.547	0.17
0.569	0.149
0.591	0.059
0.613	0.03
0.635	0.024
0.657	0.027
0.679	0.007
0.701	-0.025
0.722	-0.012
0.744	-0.018
0.766	-0.02
0.788	-0.012
0.81	-0.003
0.832	-0.013
0.854	0.019
0.876	-0.002
0.898	0.005
0.919	-0.004
0.941	0.008
0.963	-0.017
0.985	-0.003
1.007	-0.005
1.029	-0.002
1.051	0.015
1.073	0.012
1.095	0.007
1.116	0.01
1.138	0.018
1.16	0.021
1.182	0.032
1.204	0.031
1.226	0.023
1.248	0.031
1.27	0.034
1.292	0.01
1.313	0.043
1.335	0.016
1.357	0.049
1.379	0.052
1.401	0.055
1.423	0.054
1.445	0.056
1.467	0.062
1.489	0.042
1.51	0.045
1.532	0.058
1.554	0.054
1.576	0.057
1.598	0.056
1.62	0.057
1.642	0.028
1.664	0.053
1.686	0.07
1.707	0.063
1.729	0.049
1.751	0.089
1.773	0.047
1.795	0.078
1.817	0.063
1.839	0.084
1.861	0.093
1.883	0.083
1.904	0.073
1.926	0.083
1.948	0.101
1.97	0.066
1.992	0.066
2.014	0.06
2.036	0.099
2.058	0.089
2.08	0.088
2.102	0.081
2.123	0.053
2.145	0.035
2.167	0.067
2.189	0.069
2.211	0.082
2.233	0.053
2.255	0.056
2.277	0.042
2.299	0.041
2.32	0.07
2.342	0.012
2.364	0.045
2.386	0.032
2.408	0.02
2.43	0.007
2.452	0.014
2.474	0.021
2.496	-0.003
2.517	-0.011
2.539	0.015
2.561	0.012
2.583	0
2.605	0.004
2.627	-0.021
2.649	-0.009
2.671	-0.007
2.693	-0.026
2.714	-0.055
2.736	-0.034
2.758	-0.046
2.78	-0.076
2.802	-0.029
2.824	-0.057
2.846	-0.1
2.868	-0.058
2.89	-0.069
2.911	-0.091
2.933	-0.111
2.955	-0.08
2.977	-0.093
2.999	-0.109
3.021	-0.132
3.043	-0.107
3.065	-0.107
3.087	-0.11
3.108	-0.121
3.13	-0.103
3.152	-0.085
3.174	-0.077
3.196	-0.108
3.218	-0.112
3.24	-0.124
3.262	-0.115
3.284	-0.097
3.305	-0.095
3.327	-0.096
3.349	-0.108
3.371	-0.102
3.393	-0.123
3.415	-0.102
3.437	-0.086
3.459	-0.101
3.481	-0.087
3.503	-0.08
3.524	-0.069
3.546	-0.088
3.568	-0.067
3.59	-0.081
3.612	-0.063
3.634	-0.068
3.656	-0.065
3.678	-0.072
3.7	-0.067
3.721	-0.062
3.743	-0.036
3.765	-0.054
3.787	-0.045
3.809	-0.068
3.831	-0.028
3.853	-0.052
3.875	-0.05
3.897	-0.043
3.918	-0.035
3.94	-0.027
3.962	-0.054
3.984	-0.037
4.006	-0.031
4.028	-0.007
4.05	-0.038
4.072	-0.013
4.094	-0.037
4.115	-0.024
4.137	-0.001
4.159	-0.037
4.181	-0.05
4.203	-0.038
4.225	-0.024
4.247	-0.016
4.269	-0.013
4.291	-0.019
4.312	0.007
4.334	-0.005
4.356	-0.021
4.378	0.015
4.4	0
4.422	0.012
4.444	0.028
4.466	0.015
4.488	0.005
4.509	0.043
4.531	0.044
4.553	0.037
4.575	0.021
4.597	0.025
4.619	0.031
4.641	0.049
4.663	0.045
4.685	0.04
4.706	0.031
4.728	0.027
4.75	0.053
4.772	0.049
4.794	0.054
4.816	0.054
4.838	0.058
4.86	0.042
4.882	0.049
4.904	0.048
4.925	0.062
4.947	0.072
4.969	0.093
4.991	0.077
5.013	0.071
5.035	0.101
5.057	0.071
5.079	0.051
5.101	0.073
5.122	0.06
5.144	0.074
5.166	0.097
5.188	0.064
5.21	0.078
5.232	0.084
5.254	0.081
5.276	0.089
5.298	0.081
5.319	0.072
5.341	0.083
5.363	0.097
5.385	0.082
5.407	0.085
5.429	0.074
5.451	0.086
5.473	0.082
5.495	0.079
5.516	0.066
5.538	0.065
5.56	0.095
5.582	0.05
5.604	0.015
5.626	0.05
5.648	0.036
5.67	0.057
5.692	0.032
5.713	0.041
5.735	0.015
5.757	0.035
5.779	0.01
5.801	0.063
5.823	0.027
5.845	0.012
5.867	-0.001
5.889	-0.003
5.91	0.008
5.932	0.012
5.954	-0.011
5.976	-0.028
5.998	-0.037
6.02	-0.024
6.042	-0.04
6.064	-0.056
6.086	-0.064
6.107	-0.054
6.129	-0.066
6.151	-0.055
6.173	-0.064
6.195	-0.087
6.217	-0.073
6.239	-0.08
6.261	-0.084
6.283	-0.096
6.305	-0.089
6.326	-0.102
6.348	-0.138
6.37	-0.109
6.392	-0.111
6.414	-0.09
6.436	-0.099
6.458	-0.096
6.48	-0.113
6.502	-0.126
6.523	-0.094
6.545	-0.11
6.567	-0.101
6.589	-0.109
6.611	-0.114
6.633	-0.111
6.655	-0.1
6.677	-0.112
6.699	-0.109
6.72	-0.063
6.742	-0.083
6.764	-0.069
6.786	-0.091
6.808	-0.078
6.83	-0.086
6.852	-0.068
6.874	-0.04
6.896	0.233
6.917	0.196
6.939	0.167
6.961	0.114
6.983	0.042
7.005	0.048
7.027	0.069
7.049	0.074
7.071	0.523
7.093	1.566
7.114	2.155
7.136	2.057
7.158	1.764
7.18	1.44
7.202	1.188
7.224	0.982
7.246	0.873
7.268	0.784
7.29	0.727
7.311	0.711
7.333	0.66
7.355	0.647
7.377	0.594
7.399	0.659
7.421	0.703
7.443	0.689
7.465	0.669
7.487	0.705
7.508	0.73
7.53	0.799
7.552	0.889
7.574	1.075
7.596	1.166
7.618	1.207
7.64	1.197
7.662	1.227
7.684	1.26
7.706	1.276
7.727	1.319
7.749	1.396
7.771	1.452
7.793	1.502
7.815	1.572
7.837	1.652
7.859	1.849
7.881	1.934
7.903	2.087
7.924	2.093
7.946	2.146
7.968	2.284
7.99	2.356
8.012	2.524
8.034	2.713
8.056	3.002
8.078	3.361
8.1	3.631
8.121	3.81
8.143	3.932
8.165	4.055
8.187	4.232
8.209	4.382
8.231	4.554
8.253	4.707
8.275	4.856
8.297	5.007
8.318	5.171
8.34	5.307
8.362	5.574
8.384	5.788
8.406	5.857
8.428	5.885
8.45	5.937
8.472	6.022
8.494	6.144
8.515	6.257
8.537	6.45
8.559	6.651
8.581	6.826
8.603	6.977
8.625	7.101
8.647	7.205
8.669	7.365
8.691	7.52
8.712	7.695
8.734	7.887
8.756	8.093
8.778	8.325
8.8	8.555
8.822	8.882
8.844	9.294
8.866	9.868
8.888	10.413
8.909	10.513
8.931	10.757
8.953	11.124
8.975	11.613
8.997	12.178
9.019	12.859
9.041	13.494
9.063	14.155
9.085	14.83
9.107	15.509
9.128	16.273
9.15	17.014
9.172	17.831
9.194	18.678
9.216	19.553
9.238	20.477
9.26	21.407
9.282	22.405
9.304	23.466
9.325	24.518
9.347	26.101
9.369	27.899
9.391	28.75
9.413	29.292
9.435	30.329
9.457	31.557
9.479	32.918
9.501	34.471
9.522	35.881
9.544	37.165
9.566	38.51
9.588	39.914
9.61	41.288
9.632	42.8
9.654	44.263
9.676	45.745
9.698	47.258
9.719	48.731
9.741	50.254
9.763	51.776
9.785	53.312
9.807	54.919
9.829	56.493
9.851	58.772
9.873	61.652
9.895	62.167
9.916	63.151
9.938	64.509
9.96	66.122
9.982	68.038
10.004	70.14
10.026	71.882
10.048	73.586
10.07	75.248
10.092	76.966
10.113	78.706
10.135	80.448
10.157	82.208
10.179	83.982
10.201	85.671
10.223	87.369
10.245	89.045
10.267	90.705
10.289	92.397
10.31	94.049
10.332	95.739
10.354	98.72
10.376	101.463
10.398	101.426
10.42	102.191
10.442	103.251
10.464	104.797
10.486	107.091
10.508	109.51
10.529	111.211
10.551	112.942
10.573	114.809
10.595	116.616
10.617	118.594
10.639	120.521
10.661	122.453
10.683	124.52
10.705	126.502
10.726	128.461
10.748	130.497
10.77	132.434
10.792	134.456
10.814	136.406
10.836	137.522
10.858	142.338
10.88	143.677
10.902	144.115
10.923	144.98
10.945	145.999
10.967	147.698
10.989	150.05
11.011	151.812
11.033	153.113
11.055	154.384
11.077	155.596
11.099	156.88
11.12	158.077
11.142	159.222
11.164	160.452
11.186	161.675
11.208	162.786
11.23	164.037
11.252	165.211
11.274	166.434
11.296	167.799
11.317	169.085
11.339	168.437
11.361	174.385
11.383	174.916
11.405	175.637
11.427	176.392
11.449	177.811
11.471	180.409
11.493	183.313
11.514	185.502
11.536	187.752
11.558	190.241
11.58	192.824
11.602	195.483
11.624	198.451
11.646	201.414
11.668	204.807
11.69	208.491
11.711	212.209
11.733	216.752
11.755	221.575
11.777	226.941
11.799	233.304
11.821	245.383
11.843	255.385
11.865	266.086
11.887	271.321
11.909	281.463
11.93	294.627
11.952	310.937
11.974	330.395
11.996	351.13
12.018	371.67
12.04	394.401
12.062	419.516
12.084	445.851
12.106	473.808
12.127	501.915
12.149	529.813
12.171	558.975
12.193	587.2
12.215	613.49
12.237	639.397
12.259	662.992
12.281	683.527
12.303	701.454
12.324	728.804
12.346	742.297
12.368	736.885
12.39	736.006
12.412	735.189
12.434	730.94
12.456	723.963
12.478	716.04
12.5	704.164
12.521	689.712
12.543	673.894
12.565	656.194
12.587	636.962
12.609	618.016
12.631	598.747
12.653	577.916
12.675	559.011
12.697	539.025
12.718	518.83
12.74	500.164
12.762	481.598
12.784	462.092
12.806	420.922
12.828	396.988
12.85	424.889
12.872	419.649
12.894	395.17
12.915	371.504
12.937	346.624
12.959	330.519
12.981	323.641
13.003	314.628
13.025	305.344
13.047	294.462
13.069	284.665
13.091	276.243
13.112	267.68
13.134	260.111
13.156	252.985
13.178	245.83
13.2	239.615
13.222	232.217
13.244	226.03
13.266	219.539
13.288	212.966
13.31	195.029
13.331	191.938
13.353	195.041
13.375	192.254
13.397	185.541
13.419	177.7
13.441	170.549
13.463	165.111
13.485	160.098
13.507	155.443
13.528	150.185
13.55	145.401
13.572	140.199
13.594	135.113
13.616	130.574
13.638	125.991
13.66	118.729
13.682	116.945
13.704	114.771
13.725	111.134
13.747	106.863
13.769	102.591
13.791	98.685
13.813	85.701
13.835	87.465
13.857	88.734
13.879	86.724
13.901	82.937
13.922	78.411
13.944	75.026
13.966	72.344
13.988	69.855
14.01	67.231
14.032	64.575
14.054	62.014
14.076	59.571
14.098	57.276
14.119	55.132
14.141	53.008
14.163	51.045
14.185	49.263
14.207	47.467
14.229	45.71
14.251	44.141
14.273	42.656
14.295	39.354
14.316	36.747
14.338	40.516
14.36	40.822
14.382	39.329
14.404	37.244
14.426	35.679
14.448	34.771
14.47	33.889
14.492	33.661
14.514	33.532
14.535	33.43
14.557	33.506
14.579	33.772
14.601	34.198
14.623	34.884
14.645	35.627
14.667	36.39
14.689	37.198
14.711	38.041
14.732	38.916
14.754	39.968
14.776	41.183
14.798	44.69
14.82	42.54
14.842	41.151
14.864	41.127
14.886	41.78
14.908	42.047
14.929	42.331
14.951	42.847
14.973	44.042
14.995	44.905
15.017	44.296
15.039	43.333
15.061	42.605
15.083	41.516
15.105	40.024
15.126	38.113
15.148	35.759
15.17	33.608
15.192	32.444
15.214	31.658
15.236	30.816
15.258	29.95
15.28	28.933
15.302	28.163
15.323	25.738
15.345	25.741
15.367	24.791
15.389	23.368
15.411	21.788
15.433	20.083
15.455	18.26
15.477	16.301
15.499	15.072
15.52	14.333
15.542	13.864
15.564	13.533
15.586	13.33
15.608	13.144
15.63	13.052
15.652	12.99
15.674	12.968
15.696	12.82
15.717	12.549
15.739	12.583
15.761	12.699
15.783	12.971
15.805	12.84
15.827	12.462
15.849	12.344
15.871	12.381
15.893	12.387
15.915	12.227
15.936	12.036
15.958	11.812
15.98	11.62
16.002	11.42
16.024	11.19
16.046	10.98
16.068	10.73
16.09	10.531
16.112	10.312
16.133	10.096
16.155	9.888
16.177	9.663
16.199	9.434
16.221	9.258
16.243	9.026
16.265	8.832
16.287	8.647
16.309	8.432
16.33	8.277
16.352	8.102
16.374	7.95
16.396	7.773
16.418	7.606
16.44	7.45
16.462	7.292
16.484	7.155
16.506	7.055
16.527	6.913
16.549	6.775
16.571	6.673
16.593	6.553
16.615	6.451
16.637	6.364
16.659	6.244
16.681	6.131
16.703	6.044
16.724	5.973
16.746	5.902
16.768	5.796
16.79	5.706
16.812	5.623
16.834	5.566
16.856	5.499
16.878	5.425
16.9	5.356
16.921	5.298
16.943	5.217
16.965	5.147
16.987	5.099
17.009	5.027
17.031	4.987
17.053	4.924
17.075	4.858
17.097	4.826
17.118	4.763
17.14	4.704
17.162	4.686
17.184	4.602
17.206	4.56
17.228	4.532
17.25	4.489
17.272	4.427
17.294	4.412
17.316	4.356
17.337	4.32
17.359	4.317
17.381	4.231
17.403	4.185
17.425	4.163
17.447	4.161
17.469	4.099
17.491	4.083
17.513	4.067
17.534	4.023
17.556	4.016
17.578	3.96
17.6	3.96
17.622	3.918
17.644	3.904
17.666	3.879
17.688	3.844
17.71	3.844
17.731	3.831
17.753	3.849
17.775	3.83
17.797	3.787
17.819	3.792
17.841	3.765
17.863	3.768
17.885	3.759
17.907	3.77
17.928	3.764
17.95	3.764
17.972	3.757
17.994	3.721
18.016	3.747
18.038	3.73
18.06	3.719
18.082	3.747
18.104	3.732
18.125	3.728
18.147	3.704
18.169	3.695
18.191	3.706
18.213	3.738
18.235	3.721
18.257	3.734
18.279	3.709
18.301	3.74
18.322	3.728
18.344	3.746
18.366	3.718
18.388	3.726
18.41	3.715
18.432	3.718
18.454	3.716
18.476	3.711
18.498	3.699
18.519	3.726
18.541	3.712
18.563	3.696
18.585	3.735
18.607	3.702
18.629	3.723
18.651	3.706
18.673	3.698
18.695	3.696
18.717	3.722
18.738	3.742
18.76	3.701
18.782	3.708
18.804	3.713
18.826	3.743
18.848	3.738
18.87	3.718
18.892	3.739
18.914	3.73
18.935	3.72
18.957	3.707
18.979	3.741
19.001	3.757
19.023	3.762
19.045	3.744
19.067	3.765
19.089	3.741
19.111	3.745
19.132	3.765
19.154	3.736
19.176	3.747
19.198	3.741
19.22	3.753
19.242	3.755
19.264	3.68
19.286	3.641
19.308	3.629
19.329	3.575
19.351	3.52
19.373	3.447
19.395	3.361
19.417	3.313
19.439	3.249
19.461	3.19
19.483	3.188
19.505	3.173
19.526	3.234
19.548	3.293
19.57	3.429
19.592	3.612
19.614	3.836
19.636	4.12
19.658	4.459
19.68	4.831
19.702	5.306
19.723	5.79
19.745	6.3
19.767	6.818
19.789	7.366
19.811	7.898
19.833	8.428
19.855	9.001
19.877	9.462
19.899	9.938
19.92	10.4
19.942	10.793
19.964	11.198
19.986	11.525
20.008	11.824
20.03	12.021
20.052	12.21
20.074	12.319
20.096	12.433
20.118	12.466
20.139	12.455
20.161	12.393
20.183	12.319
20.205	12.205

## Sheet: D287A_Fab
0	0.409
0.022	0.075
0.044	0.052
0.066	0.089
0.088	0.086
0.11	0.13
0.132	0.117
0.154	0.165
0.175	0.149
0.197	0.192
0.219	0.176
0.241	0.143
0.263	0.123
0.285	0.099
0.307	0.063
0.329	0.034
0.351	-0.004
0.373	-0.013
0.395	-0.044
0.417	-0.078
0.439	-0.097
0.461	-0.119
0.483	-0.115
0.505	-0.158
0.526	-0.16
0.548	-0.105
0.57	-0.086
0.592	-0.148
0.614	-0.16
0.636	-0.189
0.658	-0.257
0.68	-0.256
0.702	-0.256
0.724	-0.277
0.746	-0.291
0.768	-0.32
0.79	-0.308
0.812	-0.297
0.834	-0.295
0.855	-0.336
0.877	-0.332
0.899	-0.319
0.921	-0.358
0.943	-0.36
0.965	-0.344
0.987	-0.362
1.009	-0.35
1.031	-0.35
1.053	-0.356
1.075	-0.334
1.097	-0.322
1.119	-0.352
1.141	-0.332
1.163	-0.321
1.185	-0.334
1.206	-0.31
1.228	-0.31
1.25	-0.278
1.272	-0.284
1.294	-0.259
1.316	-0.256
1.338	-0.246
1.36	-0.246
1.382	-0.221
1.404	-0.221
1.426	-0.207
1.448	-0.22
1.47	-0.189
1.492	-0.194
1.514	-0.16
1.535	-0.162
1.557	-0.177
1.579	-0.171
1.601	-0.171
1.623	-0.157
1.645	-0.155
1.667	-0.124
1.689	-0.158
1.711	-0.136
1.733	-0.121
1.755	-0.151
1.777	-0.119
1.799	-0.138
1.821	-0.116
1.843	-0.116
1.865	-0.127
1.886	-0.11
1.908	-0.089
1.93	-0.093
1.952	-0.116
1.974	-0.107
1.996	-0.086
2.018	-0.07
2.04	-0.104
2.062	-0.073
2.084	-0.073
2.106	-0.05
2.128	-0.043
2.15	-0.037
2.172	-0.018
2.194	-0.029
2.215	0.024
2.237	0.022
2.259	0.029
2.281	0.042
2.303	0.06
2.325	0.083
2.347	0.068
2.369	0.084
2.391	0.11
2.413	0.102
2.435	0.104
2.457	0.103
2.479	0.097
2.501	0.08
2.523	0.071
2.545	0.073
2.566	0.066
2.588	0.076
2.61	0.065
2.632	0.036
2.654	0.046
2.676	0.034
2.698	0.005
2.72	-0.027
2.742	-0.025
2.764	-0.016
2.786	-0.023
2.808	-0.02
2.83	-0.053
2.852	-0.07
2.874	-0.051
2.895	-0.065
2.917	-0.077
2.939	-0.055
2.961	-0.094
2.983	-0.084
3.005	-0.062
3.027	-0.073
3.049	-0.09
3.071	-0.1
3.093	-0.099
3.115	-0.093
3.137	-0.098
3.159	-0.081
3.181	-0.106
3.203	-0.065
3.225	-0.09
3.246	-0.091
3.268	-0.081
3.29	-0.087
3.312	-0.104
3.334	-0.074
3.356	-0.036
3.378	-0.056
3.4	-0.084
3.422	-0.037
3.444	-0.053
3.466	-0.054
3.488	-0.052
3.51	-0.077
3.532	-0.019
3.554	-0.023
3.575	-0.015
3.597	-0.022
3.619	-0.024
3.641	0.001
3.663	0.004
3.685	0.018
3.707	0.014
3.729	0.038
3.751	0.036
3.773	0.034
3.795	0.048
3.817	0.041
3.839	0.051
3.861	0.066
3.883	0.084
3.904	0.085
3.926	0.099
3.948	0.078
3.97	0.144
3.992	0.129
4.014	0.137
4.036	0.145
4.058	0.158
4.08	0.169
4.102	0.176
4.124	0.17
4.146	0.187
4.168	0.239
4.19	0.207
4.212	0.246
4.234	0.259
4.255	0.246
4.277	0.26
4.299	0.267
4.321	0.266
4.343	0.304
4.365	0.334
4.387	0.323
4.409	0.345
4.431	0.333
4.453	0.367
4.475	0.387
4.497	0.381
4.519	0.409
4.541	0.43
4.563	0.431
4.584	0.415
4.606	0.443
4.628	0.46
4.65	0.473
4.672	0.491
4.694	0.482
4.716	0.497
4.738	0.517
4.76	0.529
4.782	0.488
4.804	0.496
4.826	0.514
4.848	0.524
4.87	0.513
4.892	0.503
4.914	0.522
4.935	0.506
4.957	0.511
4.979	0.502
5.001	0.522
5.023	0.517
5.045	0.516
5.067	0.518
5.089	0.509
5.111	0.486
5.133	0.502
5.155	0.501
5.177	0.478
5.199	0.47
5.221	0.508
5.243	0.48
5.264	0.474
5.286	0.477
5.308	0.455
5.33	0.459
5.352	0.479
5.374	0.439
5.396	0.424
5.418	0.398
5.44	0.447
5.462	0.423
5.484	0.417
5.506	0.434
5.528	0.425
5.55	0.427
5.572	0.419
5.594	0.389
5.615	0.398
5.637	0.405
5.659	0.401
5.681	0.407
5.703	0.408
5.725	0.406
5.747	0.393
5.769	0.408
5.791	0.392
5.813	0.385
5.835	0.395
5.857	0.395
5.879	0.389
5.901	0.375
5.923	0.384
5.944	0.396
5.966	0.418
5.988	0.421
6.01	0.417
6.032	0.434
6.054	0.438
6.076	0.417
6.098	0.431
6.12	0.427
6.142	0.439
6.164	0.446
6.186	0.432
6.208	0.411
6.23	0.439
6.252	0.468
6.274	0.424
6.295	0.44
6.317	0.426
6.339	0.427
6.361	0.423
6.383	0.436
6.405	0.459
6.427	0.446
6.449	0.426
6.471	0.443
6.493	0.453
6.515	0.426
6.537	0.44
6.559	0.462
6.581	0.415
6.603	0.448
6.624	0.444
6.646	0.456
6.668	0.452
6.69	0.473
6.712	0.446
6.734	0.428
6.756	0.464
6.778	0.468
6.8	0.461
6.822	0.453
6.844	0.474
6.866	0.458
6.888	0.464
6.91	0.49
6.932	0.499
6.954	0.483
6.975	0.479
6.997	0.494
7.019	0.503
7.041	0.461
7.063	0.497
7.085	0.53
7.107	0.538
7.129	0.526
7.151	0.545
7.173	0.615
7.195	0.629
7.217	0.682
7.239	0.745
7.261	0.833
7.283	0.902
7.304	1.007
7.326	1.147
7.348	1.337
7.37	1.498
7.392	1.752
7.414	2.044
7.436	2.371
7.458	2.727
7.48	3.146
7.502	3.626
7.524	4.178
7.546	4.798
7.568	5.47
7.59	6.237
7.612	7.066
7.634	7.978
7.655	8.964
7.677	10.06
7.699	11.203
7.721	12.443
7.743	13.684
7.765	15.051
7.787	16.506
7.809	17.983
7.831	19.55
7.853	21.192
7.875	22.859
7.897	24.661
7.919	26.433
7.941	28.35
7.963	30.318
7.984	32.412
8.006	34.494
8.028	36.724
8.05	39.104
8.072	41.583
8.094	44.095
8.116	46.953
8.138	51.213
8.16	57.397
8.182	58.7
8.204	60.484
8.226	62.925
8.248	66.53
8.27	71.395
8.292	77.109
8.314	81.067
8.335	86.026
8.357	91.992
8.379	98.327
8.401	104.836
8.423	110.961
8.445	116.925
8.467	122.633
8.489	127.606
8.511	132.37
8.533	136.883
8.555	140.68
8.577	143.993
8.599	147.22
8.621	149.788
8.643	151.945
8.664	153.935
8.686	155.823
8.708	157.107
8.73	158.085
8.752	159.399
8.774	160.18
8.796	160.808
8.818	161.757
8.84	162.138
8.862	162.925
8.884	163.372
8.906	164.256
8.928	164.891
8.95	165.107
8.972	166.106
8.994	166.991
9.015	167.499
9.037	168.313
9.059	169.376
9.081	170.088
9.103	170.842
9.125	171.729
9.147	172.421
9.169	173.469
9.191	174.346
9.213	175.097
9.235	176.044
9.257	177.471
9.279	178.616
9.301	180.201
9.323	182.167
9.344	184.34
9.366	186.771
9.388	184.461
9.41	197.27
9.432	200.933
9.454	204.353
9.476	208.338
9.498	213.084
9.52	220.207
9.542	229.413
9.564	237.119
9.586	244.697
9.608	252.693
9.63	260.412
9.652	268.412
9.674	276.232
9.695	283.21
9.717	289.892
9.739	295.599
9.761	300.321
9.783	304.652
9.805	307.54
9.827	309.529
9.849	310.708
9.871	310.452
9.893	300.754
9.915	311.201
9.937	306.973
9.959	301.854
9.981	295.256
10.003	288.061
10.024	283.674
10.046	281.063
10.068	275.757
10.09	270.485
10.112	264.465
10.134	258.08
10.156	251.926
10.178	246.655
10.2	240.868
10.222	235.162
10.244	230.473
10.266	225.734
10.288	220.79
10.31	216.902
10.332	213.073
10.354	209.438
10.375	199.518
10.397	195.188
10.419	202.363
10.441	203.103
10.463	200.992
10.485	197.401
10.507	194.485
10.529	195.677
10.551	198.594
10.573	200.255
10.595	202.852
10.617	205.769
10.639	209.865
10.661	215.589
10.683	222.064
10.704	229.736
10.726	239.308
10.748	249.844
10.77	261.527
10.792	274.944
10.814	288.904
10.836	304.077
10.858	320.108
10.88	343.177
10.902	364.289
10.924	376.007
10.946	385.693
10.968	399.153
10.99	412.807
11.012	424.468
11.034	436.158
11.055	446.058
11.077	451.91
11.099	455.701
11.121	458.107
11.143	457.685
11.165	455.26
11.187	451.403
11.209	445.879
11.231	438.235
11.253	429.582
11.275	420.227
11.297	409.371
11.319	397.794
11.341	386.603
11.363	374.422
11.384	332.533
11.406	341.241
11.428	337.675
11.45	327.978
11.472	315.615
11.494	300.381
11.516	285.743
11.538	277.928
11.56	270.856
11.582	261.22
11.604	251.677
11.626	242.433
11.648	232.984
11.67	224.194
11.692	216.607
11.713	208.3
11.735	200.559
11.757	193.651
11.779	186.314
11.801	179.14
11.823	173.001
11.845	166.55
11.867	159.938
11.889	142.417
11.911	143.063
11.933	143.193
11.955	139.479
11.977	133.062
11.999	125.713
12.021	120.389
12.043	116.51
12.064	112.171
12.086	107.952
12.108	103.632
12.13	99.308
12.152	95.262
12.174	91.564
12.196	87.793
12.218	84.278
12.24	81.041
12.262	77.749
12.284	74.585
12.306	71.753
12.328	68.842
12.35	66.133
12.372	63.189
12.393	55.666
12.415	57.243
12.437	57.608
12.459	55.964
12.481	52.333
12.503	48.732
12.525	46.533
12.547	45.38
12.569	44.319
12.591	43.033
12.613	41.379
12.635	39.692
12.657	38.158
12.679	36.682
12.701	35.223
12.723	33.913
12.744	32.68
12.766	31.443
12.788	30.409
12.81	29.358
12.832	28.337
12.854	27.411
12.876	25.478
12.898	24.381
12.92	24.823
12.942	24.889
12.964	24.185
12.986	22.942
13.008	21.713
13.03	21.012
13.052	20.757
13.073	20.747
13.095	20.557
13.117	20.159
13.139	19.62
13.161	19.083
13.183	18.579
13.205	18.066
13.227	17.613
13.249	17.221
13.271	15.93
13.293	16.013
13.315	16.074
13.337	16.026
13.359	15.691
13.381	15.208
13.403	14.943
13.424	14.901
13.446	14.856
13.468	14.825
13.49	14.71
13.512	14.569
13.534	14.469
13.556	14.322
13.578	14.232
13.6	14.17
13.622	14.07
13.644	14.061
13.666	14.038
13.688	14.036
13.71	14.076
13.732	14.087
13.753	14.1
13.775	14.181
13.797	14.207
13.819	14.257
13.841	14.298
13.863	14.421
13.885	14.466
13.907	14.512
13.929	14.539
13.951	14.602
13.973	14.616
13.995	14.653
14.017	14.676
14.039	14.657
14.061	14.687
14.083	14.669
14.104	14.65
14.126	14.615
14.148	14.596
14.17	14.571
14.192	14.553
14.214	14.5
14.236	14.488
14.258	14.456
14.28	14.428
14.302	14.403
14.324	14.378
14.346	14.35
14.368	14.347
14.39	14.327
14.412	14.331
14.433	14.356
14.455	14.331
14.477	14.375
14.499	14.367
14.521	14.411
14.543	14.408
14.565	14.446
14.587	14.462
14.609	14.456
14.631	14.501
14.653	14.549
14.675	14.529
14.697	14.556
14.719	14.55
14.741	14.542
14.763	14.516
14.784	14.527
14.806	14.479
14.828	14.467
14.85	14.418
14.872	14.371
14.894	14.351
14.916	14.279
14.938	14.17
14.96	14.134
14.982	14.043
15.004	13.937
15.026	13.847
15.048	13.759
15.07	13.666
15.092	13.552
15.113	13.509
15.135	13.408
15.157	13.267
15.179	13.183
15.201	13.109
15.223	13.02
15.245	12.929
15.267	12.848
15.289	12.728
15.311	12.677
15.333	12.612
15.355	12.524
15.377	12.478
15.399	12.427
15.421	12.399
15.443	12.327
15.464	12.378
15.486	12.385
15.508	12.393
15.53	12.461
15.552	12.515
15.574	12.615
15.596	12.743
15.618	12.9
15.64	13.07
15.662	13.305
15.684	13.536
15.706	13.791
15.728	14.105
15.75	14.408
15.772	14.749
15.793	15.073
15.815	15.368
15.837	15.67
15.859	15.972
15.881	16.212
15.903	16.435
15.925	16.611
15.947	16.743
15.969	16.855
15.991	16.926
16.013	16.928
16.035	16.913
16.057	16.853
16.079	16.709
16.101	16.805
16.123	16.696
16.144	16.575
16.166	16.461
16.188	16.287
16.21	16.209
16.232	16.106
16.254	16.023
16.276	15.914
16.298	15.818
16.32	15.717
16.342	15.581
16.364	15.492
16.386	15.426
16.408	15.361
16.43	15.281
16.452	15.248
16.473	15.184
16.495	15.154
16.517	15.148
16.539	15.171
16.561	15.191
16.583	15.311
16.605	15.403
16.627	15.533
16.649	15.705
16.671	15.925
16.693	16.195
16.715	16.512
16.737	16.889
16.759	17.291
16.781	17.719
16.803	18.244
16.824	18.82
16.846	19.387
16.868	20.049
16.89	20.703
16.912	21.41
16.934	22.065
16.956	22.799
16.978	23.498
17	24.199
17.022	24.852
17.044	25.505
17.066	26.06
17.088	26.622
17.11	27.088
17.132	27.49
17.153	27.852
17.175	28.135
17.197	28.311
17.219	28.443
17.241	28.481
17.263	28.495
17.285	28.382
17.307	28.231
17.329	28.024
17.351	27.769
17.373	27.453
17.395	27.129
17.417	26.709
17.439	26.292
17.461	25.887
17.483	25.404
17.504	24.972
17.526	24.467
17.548	23.968
17.57	23.489
17.592	23
17.614	22.495
17.636	22.001
17.658	21.541
17.68	21.063
17.702	20.605
17.724	20.124
17.746	19.713
17.768	19.281
17.79	18.86
17.812	18.436
17.833	18.075
17.855	17.667
17.877	17.315
17.899	16.964
17.921	16.641
17.943	16.327
17.965	16.029
17.987	15.693
18.009	15.416
18.031	15.132
18.053	14.842
18.075	14.589
18.097	14.344
18.119	14.066
18.141	13.877
18.163	13.622
18.184	13.423
18.206	13.171
18.228	12.973
18.25	12.756
18.272	12.534
18.294	12.333
18.316	12.125
18.338	11.963
18.36	11.806
18.382	11.595
18.404	11.421
18.426	11.278
18.448	11.105
18.47	10.973
18.492	10.789
18.513	10.668
18.535	10.521
18.557	10.39
18.579	10.276
18.601	10.145
18.623	10.054
18.645	9.913
18.667	9.824
18.689	9.709
18.711	9.569
18.733	9.531
18.755	9.444
18.777	9.352
18.799	9.282
18.821	9.208
18.843	9.127
18.864	9.082
18.886	9.022
18.908	8.953
18.93	8.905
18.952	8.823
18.974	8.783
18.996	8.735
19.018	8.711
19.04	8.653
19.062	8.654
19.084	8.591
19.106	8.545
19.128	8.508
19.15	8.495
19.172	8.471
19.193	8.406
19.215	8.386
19.237	8.352
19.259	8.329
19.281	8.309
19.303	8.289
19.325	8.256
19.347	8.194
19.369	8.189
19.391	8.171
19.413	8.142
19.435	8.117
19.457	8.091
19.479	8.078
19.501	8.084
19.522	8.055
19.544	8.025
19.566	8.026
19.588	8.037
19.61	8.016
19.632	8.044
19.654	8.064
19.676	8.073
19.698	8.06
19.72	8.106
19.742	8.1
19.764	8.102
19.786	8.145
19.808	8.185
19.83	8.207
19.852	8.241
19.873	8.268
19.895	8.266
19.917	8.337
19.939	8.353
19.961	8.389
19.983	8.453
20.005	8.513
20.027	8.573
20.049	8.655

## Sheet: D287A_H263A
0	0.017
0.022	0.084
0.044	0.07
0.066	0.11
0.088	0.139
0.11	0.176
0.132	0.26
0.153	0.325
0.175	0.315
0.197	0.277
0.219	0.304
0.241	0.3
0.263	0.29
0.285	0.281
0.307	0.303
0.329	0.345
0.351	0.325
0.373	0.33
0.395	0.301
0.416	0.318
0.438	0.352
0.46	0.31
0.482	0.324
0.504	0.34
0.526	0.332
0.548	0.345
0.57	0.326
0.592	0.301
0.614	0.327
0.636	0.273
0.658	0.285
0.679	0.231
0.701	0.226
0.723	0.227
0.745	0.215
0.767	0.2
0.789	0.184
0.811	0.164
0.833	0.123
0.855	0.118
0.877	0.089
0.899	0.062
0.921	0.037
0.943	-0.002
0.964	-0.026
0.986	-0.055
1.008	-0.12
1.03	-0.166
1.052	-0.18
1.074	-0.234
1.096	-0.281
1.118	-0.336
1.14	-0.387
1.162	-0.407
1.184	-0.443
1.206	-0.533
1.227	-0.595
1.249	-0.611
1.271	-0.676
1.293	-0.729
1.315	-0.776
1.337	-0.851
1.359	-0.916
1.381	-0.953
1.403	-1.026
1.425	-1.073
1.447	-1.154
1.469	-1.198
1.49	-1.273
1.512	-1.373
1.534	-1.414
1.556	-1.49
1.578	-1.569
1.6	-1.598
1.622	-1.682
1.644	-1.718
1.666	-1.747
1.688	-1.733
1.71	-1.766
1.732	-1.758
1.753	-1.743
1.775	-1.78
1.797	-1.756
1.819	-1.773
1.841	-1.761
1.863	-1.779
1.885	-1.803
1.907	-1.819
1.929	-1.823
1.951	-1.841
1.973	-1.817
1.995	-1.846
2.017	-1.847
2.038	-1.867
2.06	-1.879
2.082	-1.893
2.104	-1.912
2.126	-1.927
2.148	-1.942
2.17	-1.96
2.192	-1.969
2.214	-1.994
2.236	-2.006
2.258	-2.016
2.28	-2.048
2.301	-2.086
2.323	-2.091
2.345	-2.124
2.367	-2.155
2.389	-2.2
2.411	-2.191
2.433	-2.246
2.455	-2.276
2.477	-2.285
2.499	-2.341
2.521	-2.311
2.543	-2.369
2.564	-2.404
2.586	-2.401
2.608	-2.467
2.63	-2.482
2.652	-2.486
2.674	-2.515
2.696	-2.546
2.718	-2.577
2.74	-2.59
2.762	-2.652
2.784	-2.683
2.806	-2.696
2.828	-2.695
2.849	-2.759
2.871	-2.778
2.893	-2.797
2.915	-2.821
2.937	-2.854
2.959	-2.865
2.981	-2.852
3.003	-2.904
3.025	-2.917
3.047	-2.978
3.069	-2.95
3.091	-2.986
3.112	-3.023
3.134	-3.043
3.156	-3.08
3.178	-3.104
3.2	-3.109
3.222	-3.151
3.244	-3.169
3.266	-3.191
3.288	-3.214
3.31	-3.243
3.332	-3.28
3.354	-3.299
3.375	-3.341
3.397	-3.337
3.419	-3.344
3.441	-3.41
3.463	-3.429
3.485	-3.441
3.507	-3.477
3.529	-3.533
3.551	-3.553
3.573	-3.568
3.595	-3.629
3.617	-3.651
3.639	-3.702
3.66	-3.689
3.682	-3.764
3.704	-3.797
3.726	-3.857
3.748	-3.874
3.77	-3.906
3.792	-3.927
3.814	-3.989
3.836	-4.029
3.858	-4.095
3.88	-4.135
3.902	-4.234
3.923	-4.321
3.945	-4.423
3.967	-4.518
3.989	-4.583
4.011	-4.655
4.033	-4.672
4.055	-4.717
4.077	-4.765
4.099	-4.803
4.121	-4.85
4.143	-4.843
4.165	-4.875
4.186	-4.866
4.208	-4.914
4.23	-4.908
4.252	-4.923
4.274	-4.94
4.296	-4.939
4.318	-4.959
4.34	-4.933
4.362	-4.953
4.384	-4.937
4.406	-4.938
4.428	-4.946
4.449	-4.926
4.471	-4.943
4.493	-4.956
4.515	-4.937
4.537	-4.937
4.559	-4.923
4.581	-4.918
4.603	-4.938
4.625	-4.923
4.647	-4.907
4.669	-4.913
4.691	-4.912
4.713	-4.922
4.734	-4.897
4.756	-4.914
4.778	-4.906
4.8	-4.913
4.822	-4.882
4.844	-4.887
4.866	-4.913
4.888	-4.888
4.91	-4.857
4.932	-4.912
4.954	-4.87
4.976	-4.892
4.997	-4.89
5.019	-4.866
5.041	-4.867
5.063	-4.872
5.085	-4.885
5.107	-4.894
5.129	-4.884
5.151	-4.883
5.173	-4.849
5.195	-4.85
5.217	-4.844
5.239	-4.855
5.26	-4.842
5.282	-4.842
5.304	-4.863
5.326	-4.84
5.348	-4.846
5.37	-4.838
5.392	-4.817
5.414	-4.829
5.436	-4.824
5.458	-4.838
5.48	-4.811
5.502	-4.81
5.524	-4.806
5.545	-4.793
5.567	-4.821
5.589	-4.841
5.611	-4.824
5.633	-4.824
5.655	-4.814
5.677	-4.823
5.699	-4.842
5.721	-4.812
5.743	-4.808
5.765	-4.826
5.787	-4.813
5.808	-4.858
5.83	-4.824
5.852	-4.817
5.874	-4.825
5.896	-4.817
5.918	-4.85
5.94	-4.825
5.962	-4.831
5.984	-4.829
6.006	-4.835
6.028	-4.852
6.05	-4.859
6.071	-4.83
6.093	-4.843
6.115	-4.839
6.137	-4.878
6.159	-4.847
6.181	-4.847
6.203	-4.844
6.225	-4.842
6.247	-4.834
6.269	-4.85
6.291	-4.834
6.313	-4.865
6.335	-4.87
6.356	-4.863
6.378	-4.868
6.4	-4.884
6.422	-4.879
6.444	-4.908
6.466	-4.904
6.488	-4.913
6.51	-4.883
6.532	-4.898
6.554	-4.908
6.576	-4.912
6.598	-4.917
6.619	-4.898
6.641	-4.928
6.663	-4.93
6.685	-4.942
6.707	-4.94
6.729	-4.939
6.751	-4.979
6.773	-4.942
6.795	-4.956
6.817	-4.984
6.839	-4.963
6.861	-4.993
6.882	-4.979
6.904	-5.006
6.926	-4.998
6.948	-5.003
6.97	-5.003
6.992	-5.014
7.014	-5.015
7.036	-5.029
7.058	-5.06
7.08	-5.03
7.102	-5.028
7.124	-5.058
7.145	-5.027
7.167	-5.042
7.189	-5.024
7.211	-5.039
7.233	-5.034
7.255	-5.02
7.277	-5.015
7.299	-5
7.321	-5.022
7.343	-5.005
7.365	-4.998
7.387	-4.979
7.409	-5.001
7.43	-4.948
7.452	-4.932
7.474	-4.921
7.496	-4.881
7.518	-4.871
7.54	-4.854
7.562	-4.802
7.584	-4.79
7.606	-4.74
7.628	-4.727
7.65	-4.664
7.672	-4.61
7.693	-4.6
7.715	-4.537
7.737	-4.451
7.759	-4.41
7.781	-4.358
7.803	-4.292
7.825	-4.22
7.847	-4.136
7.869	-4.031
7.891	-3.967
7.913	-3.885
7.935	-3.77
7.956	-3.679
7.978	-3.522
8	-3.412
8.022	-3.298
8.044	-3.182
8.066	-3.049
8.088	-2.855
8.11	-2.705
8.132	-2.536
8.154	-2.366
8.176	-2.149
8.198	-1.975
8.22	-1.739
8.241	-1.514
8.263	-1.254
8.285	-0.963
8.307	-0.721
8.329	-0.439
8.351	-0.174
8.373	0.118
8.395	0.373
8.417	0.605
8.439	0.826
8.461	1.04
8.483	1.228
8.504	1.407
8.526	1.579
8.548	1.715
8.57	1.859
8.592	1.981
8.614	2.078
8.636	2.178
8.658	2.322
8.68	2.394
8.702	2.508
8.724	2.613
8.746	2.713
8.767	2.828
8.789	2.909
8.811	3.049
8.833	3.181
8.855	3.352
8.877	3.512
8.899	3.681
8.921	3.895
8.943	4.159
8.965	4.394
8.987	4.668
9.009	4.995
9.031	5.323
9.052	5.676
9.074	6.07
9.096	6.481
9.118	6.91
9.14	7.428
9.162	7.902
9.184	8.419
9.206	8.999
9.228	9.596
9.25	10.195
9.272	10.854
9.294	11.556
9.315	12.242
9.337	12.991
9.359	13.769
9.381	15.425
9.403	16.524
9.425	16.786
9.447	17.339
9.469	18.104
9.491	19.082
9.513	20.229
9.535	21.471
9.557	22.644
9.578	23.805
9.6	24.907
9.622	26.106
9.644	27.262
9.666	28.39
9.688	29.662
9.71	30.843
9.732	32.074
9.754	33.357
9.776	34.642
9.798	35.877
9.82	37.277
9.841	38.534
9.863	39.896
9.885	41.314
9.907	42.713
9.929	44.099
9.951	45.55
9.973	47.017
9.995	48.471
10.017	50.06
10.039	51.555
10.061	53.054
10.083	54.633
10.105	56.246
10.126	57.823
10.148	59.422
10.17	62.142
10.192	65.458
10.214	65.881
10.236	66.075
10.258	66.902
10.28	68.162
10.302	70.113
10.324	72.537
10.346	74.399
10.368	76.198
10.389	77.928
10.411	79.456
10.433	81.037
10.455	82.712
10.477	84.233
10.499	85.801
10.521	87.441
10.543	89.026
10.565	90.666
10.587	92.353
10.609	94.04
10.631	95.719
10.652	97.312
10.674	99.226
10.696	104.158
10.718	104.325
10.74	104.665
10.762	105.474
10.784	107.046
10.806	109.407
10.828	112.311
10.85	114.431
10.872	116.479
10.894	118.36
10.916	120.255
10.937	122.259
10.959	124.007
10.981	125.861
11.003	127.77
11.025	129.385
11.047	131.038
11.069	132.689
11.091	134.146
11.113	135.659
11.135	137.119
11.157	136.189
11.179	140.202
11.2	143.1
11.222	142.904
11.244	143.029
11.266	143.348
11.288	144.355
11.31	146.17
11.332	147.549
11.354	148.733
11.376	149.851
11.398	151.035
11.42	152.154
11.442	153.356
11.463	154.665
11.485	156.009
11.507	157.388
11.529	158.842
11.551	160.284
11.573	161.872
11.595	163.501
11.617	165.274
11.639	166.986
11.661	165.599
11.683	171.387
11.705	175.187
11.727	176.281
11.748	177.434
11.77	179.112
11.792	182.369
11.814	186.28
11.836	189.921
11.858	194.132
11.88	198.79
11.902	203.942
11.924	210.21
11.946	217.36
11.968	225.479
11.99	234.544
12.011	245.423
12.033	257.45
12.055	271.082
12.077	286.477
12.099	303.119
12.121	321.548
12.143	341.765
12.165	378.016
12.187	400.598
12.209	413.527
12.231	433.16
12.253	456.663
12.274	480.807
12.296	504.348
12.318	526.912
12.34	546.53
12.362	563.684
12.384	578.459
12.406	590.025
12.428	597.971
12.45	602.028
12.472	602.861
12.494	600.242
12.516	594.173
12.538	585.509
12.559	574.642
12.581	561.37
12.603	546.172
12.625	530.381
12.647	513.465
12.669	469.19
12.691	481.024
12.713	465.727
12.735	444.549
12.757	422.554
12.779	402.193
12.801	388.813
12.822	376.297
12.844	362.308
12.866	347.584
12.888	333.995
12.91	319.855
12.932	306.744
12.954	294.19
12.976	282.284
12.998	271.429
13.02	261.082
13.042	250.786
13.064	241.515
13.085	232.946
13.107	225.304
13.129	218.662
13.151	186.222
13.173	193.073
13.195	205.872
13.217	204.968
13.239	198.979
13.261	192.47
13.283	187.491
13.305	186.077
13.327	185.177
13.348	183.712
13.37	181.774
13.392	180.065
13.414	177.805
13.436	175.401
13.458	172.822
13.48	169.765
13.502	166.571
13.524	163.118
13.546	159.215
13.568	155.102
13.59	150.765
13.612	146.265
13.633	141.892
13.655	121.179
13.677	127.458
13.699	132.233
13.721	128.058
13.743	120.811
13.765	112.582
13.787	106.489
13.809	103.056
13.831	99.702
13.853	95.862
13.875	91.627
13.896	87.486
13.918	83.598
13.94	79.783
13.962	76.233
13.984	72.674
14.006	69.317
14.028	66.15
14.05	63.198
14.072	60.258
14.094	57.479
14.116	54.729
14.138	52.217
14.159	41.956
14.181	47.536
14.203	48.478
14.225	46.042
14.247	42.457
14.269	39.059
14.291	37.5
14.313	36.24
14.335	34.969
14.357	33.816
14.379	32.542
14.401	31.392
14.423	30.208
14.444	29.145
14.466	28.222
14.488	27.307
14.51	26.51
14.532	25.859
14.554	25.293
14.576	24.819
14.598	24.483
14.62	24.278
14.642	23.922
14.664	24.6
14.686	27.842
14.707	27.68
14.729	27.655
14.751	28.075
14.773	28.41
14.795	28.953
14.817	30.259
14.839	31.998
14.861	33.464
14.883	34.629
14.905	35.617
14.927	36.361
14.949	36.583
14.97	36.647
14.992	37.084
15.014	36.586
15.036	35.426
15.058	34.443
15.08	33.666
15.102	33.097
15.124	32.692
15.146	32.705
15.168	30.182
15.19	30.2
15.212	29.374
15.234	27.235
15.255	25.29
15.277	25.563
15.299	26.733
15.321	25.121
15.343	23.555
15.365	22.472
15.387	21.65
15.409	20.948
15.431	20.285
15.453	19.508
15.475	18.432
15.497	17.231
15.518	16.247
15.54	15.422
15.562	13.012
15.584	10.312
15.606	8.92
15.628	8.111
15.65	7.115
15.672	7.036
15.694	6.94
15.716	6.832
15.738	6.67
15.76	6.439
15.781	6.199
15.803	6.081
15.825	5.923
15.847	5.77
15.869	5.633
15.891	5.434
15.913	5.264
15.935	5.062
15.957	4.845
15.979	4.659
16.001	4.447
16.023	4.242
16.044	4.049
16.066	3.784
16.088	3.534
16.11	3.289
16.132	3.013
16.154	2.579
16.176	2.63
16.198	2.654
16.22	2.452
16.242	2.191
16.264	1.732
16.286	1.343
16.308	1.256
16.329	1.375
16.351	1.602
16.373	1.445
16.395	1.176
16.417	0.908
16.439	0.658
16.461	0.407
16.483	0.21
16.505	0.007
16.527	-0.128
16.549	-0.303
16.571	-0.417
16.592	-0.555
16.614	-0.694
16.636	-0.802
16.658	-0.924
16.68	-1.014
16.702	-1.12
16.724	-1.21
16.746	-1.297
16.768	-1.383
16.79	-1.437
16.812	-1.518
16.834	-1.597
16.855	-1.694
16.877	-1.763
16.899	-1.819
16.921	-1.867
16.943	-1.933
16.965	-2.007
16.987	-2.079
17.009	-2.092
17.031	-2.158
17.053	-2.204
17.075	-2.261
17.097	-2.325
17.119	-2.363
17.14	-2.407
17.162	-2.432
17.184	-2.493
17.206	-2.508
17.228	-2.538
17.25	-2.61
17.272	-2.623
17.294	-2.64
17.316	-2.705
17.338	-2.717
17.36	-2.774
17.382	-2.757
17.403	-2.8
17.425	-2.796
17.447	-2.826
17.469	-2.861
17.491	-2.873
17.513	-2.881
17.535	-2.921
17.557	-2.901
17.579	-2.977
17.601	-2.961
17.623	-2.961
17.645	-2.963
17.666	-2.994
17.688	-3.007
17.71	-3.006
17.732	-3.01
17.754	-3.025
17.776	-3.019
17.798	-3.028
17.82	-3.027
17.842	-3.032
17.864	-3.021
17.886	-3.037
17.908	-3.009
17.93	-3.035
17.951	-3.051
17.973	-3.021
17.995	-3.028
18.017	-2.997
18.039	-3.02
18.061	-2.992
18.083	-2.981
18.105	-2.998
18.127	-2.994
18.149	-3.006
18.171	-2.976
18.193	-2.992
18.214	-2.973
18.236	-2.974
18.258	-2.965
18.28	-2.932
18.302	-2.959
18.324	-2.932
18.346	-2.932
18.368	-2.926
18.39	-2.921
18.412	-2.931
18.434	-2.92
18.456	-2.938
18.477	-2.938
18.499	-2.92
18.521	-2.921
18.543	-2.912
18.565	-2.934
18.587	-2.918
18.609	-2.933
18.631	-2.918
18.653	-2.92
18.675	-2.908
18.697	-2.926
18.719	-2.945
18.74	-2.941
18.762	-2.93
18.784	-2.953
18.806	-2.944
18.828	-2.934
18.85	-2.927
18.872	-2.913
18.894	-2.926
18.916	-2.906
18.938	-2.912
18.96	-2.89
18.982	-2.896
19.004	-2.913
19.025	-2.889
19.047	-2.851
19.069	-2.871
19.091	-2.859
19.113	-2.843
19.135	-2.824
19.157	-2.816
19.179	-2.799
19.201	-2.795
19.223	-2.762
19.245	-2.765
19.267	-2.759
19.288	-2.747
19.31	-2.76
19.332	-2.772
19.354	-2.782
19.376	-2.791
19.398	-2.826
19.42	-2.853
19.442	-2.889
19.464	-2.929
19.486	-2.964
19.508	-2.961
19.53	-2.943
19.551	-2.872
19.573	-2.763
19.595	-2.62
19.617	-2.41
19.639	-2.159
19.661	-1.842
19.683	-1.444
19.705	-0.967
19.727	-0.457
19.749	0.128
19.771	0.753
19.793	1.411
19.815	2.096
19.836	2.773
19.858	3.433
19.88	4.126
19.902	4.756
19.924	5.372
19.946	5.96
19.968	6.509
19.99	6.997
20.012	7.409
20.034	7.771
20.056	8.105
20.078	8.328
20.099	8.561
20.121	8.698
20.143	8.761
20.165	8.789
20.187	8.779
20.209	8.726
20.231	8.589
20.253	8.441
20.275	8.226
20.297	7.993
20.319	7.746
20.341	7.452
20.362	7.184
20.384	6.898
20.406	6.6
20.428	6.303
20.45	6.059
20.472	5.784
20.494	5.515
20.516	5.271
20.538	4.96
20.56	4.804

## Sheet: D287A_H263A_Fab
0	0.671
0.02	-0.119
0.04	-0.166
0.06	-0.23
0.08	-0.342
0.1	-0.406
0.12	-0.51
0.14	-0.586
0.16	-0.646
0.18	-0.689
0.199	-0.757
0.219	-0.847
0.239	-0.896
0.259	-0.987
0.279	-1.037
0.299	-1.113
0.319	-1.159
0.339	-1.208
0.359	-1.279
0.379	-1.325
0.399	-1.366
0.419	-1.426
0.439	-1.469
0.459	-1.488
0.479	-1.539
0.499	-1.57
0.519	-1.628
0.539	-1.66
0.558	-1.647
0.578	-1.709
0.598	-1.759
0.618	-1.818
0.638	-1.858
0.658	-1.91
0.678	-1.952
0.698	-1.992
0.718	-2.035
0.738	-2.091
0.758	-2.153
0.778	-2.179
0.798	-2.248
0.818	-2.297
0.838	-2.339
0.858	-2.349
0.878	-2.405
0.898	-2.449
0.917	-2.503
0.937	-2.542
0.957	-2.587
0.977	-2.638
0.997	-2.656
1.017	-2.756
1.037	-2.772
1.057	-2.818
1.077	-2.837
1.097	-2.87
1.117	-2.93
1.137	-2.958
1.157	-2.991
1.177	-3.047
1.197	-3.075
1.217	-3.118
1.237	-3.132
1.257	-3.166
1.276	-3.205
1.296	-3.236
1.316	-3.256
1.336	-3.275
1.356	-3.326
1.376	-3.35
1.396	-3.369
1.416	-3.386
1.436	-3.402
1.456	-3.424
1.476	-3.407
1.496	-3.443
1.516	-3.448
1.536	-3.463
1.556	-3.446
1.576	-3.431
1.596	-3.434
1.616	-3.402
1.635	-3.396
1.655	-3.363
1.675	-3.339
1.695	-3.288
1.715	-3.284
1.735	-3.234
1.755	-3.195
1.775	-3.132
1.795	-3.077
1.815	-3.003
1.835	-2.971
1.855	-2.911
1.875	-2.828
1.895	-2.771
1.915	-2.702
1.935	-2.675
1.955	-2.605
1.975	-2.557
1.994	-2.508
2.014	-2.454
2.034	-2.421
2.054	-2.375
2.074	-2.347
2.094	-2.318
2.114	-2.267
2.134	-2.258
2.154	-2.244
2.174	-2.228
2.194	-2.225
2.214	-2.228
2.234	-2.255
2.254	-2.266
2.274	-2.266
2.294	-2.288
2.314	-2.3
2.334	-2.33
2.353	-2.383
2.373	-2.449
2.393	-2.479
2.413	-2.573
2.433	-2.608
2.453	-2.663
2.473	-2.743
2.493	-2.83
2.513	-2.91
2.533	-2.996
2.553	-3.093
2.573	-3.172
2.593	-3.255
2.613	-3.336
2.633	-3.418
2.653	-3.499
2.673	-3.584
2.693	-3.722
2.713	-3.79
2.732	-3.898
2.752	-3.949
2.772	-4.035
2.792	-4.103
2.812	-4.156
2.832	-4.234
2.852	-4.334
2.872	-4.379
2.892	-4.467
2.912	-4.485
2.932	-4.572
2.952	-4.628
2.972	-4.662
2.992	-4.737
3.012	-4.765
3.032	-4.836
3.052	-4.888
3.072	-4.959
3.091	-4.973
3.111	-5.032
3.131	-5.049
3.151	-5.093
3.171	-5.11
3.191	-5.133
3.211	-5.181
3.231	-5.212
3.251	-5.227
3.271	-5.24
3.291	-5.276
3.311	-5.3
3.331	-5.307
3.351	-5.329
3.371	-5.309
3.391	-5.334
3.411	-5.367
3.431	-5.385
3.45	-5.386
3.47	-5.419
3.49	-5.449
3.51	-5.436
3.53	-5.449
3.55	-5.446
3.57	-5.458
3.59	-5.492
3.61	-5.503
3.63	-5.511
3.65	-5.54
3.67	-5.538
3.69	-5.559
3.71	-5.551
3.73	-5.563
3.75	-5.599
3.77	-5.585
3.79	-5.61
3.809	-5.612
3.829	-5.653
3.849	-5.633
3.869	-5.642
3.889	-5.667
3.909	-5.68
3.929	-5.714
3.949	-5.718
3.969	-5.733
3.989	-5.729
4.009	-5.696
4.029	-5.728
4.049	-5.724
4.069	-5.762
4.089	-5.775
4.109	-5.782
4.129	-5.785
4.149	-5.794
4.168	-5.783
4.188	-5.796
4.208	-5.814
4.228	-5.8
4.248	-5.804
4.268	-5.851
4.288	-5.819
4.308	-5.84
4.328	-5.842
4.348	-5.862
4.368	-5.873
4.388	-5.884
4.408	-5.902
4.428	-5.886
4.448	-5.879
4.468	-5.885
4.488	-5.886
4.508	-5.868
4.527	-5.922
4.547	-5.931
4.567	-5.93
4.587	-5.924
4.607	-5.932
4.627	-5.94
4.647	-5.931
4.667	-5.948
4.687	-5.969
4.707	-5.957
4.727	-5.96
4.747	-5.978
4.767	-5.984
4.787	-5.991
4.807	-6.002
4.827	-5.995
4.847	-6.019
4.867	-6.025
4.886	-6.04
4.906	-6.035
4.926	-6.047
4.946	-6.081
4.966	-6.06
4.986	-6.064
5.006	-6.09
5.026	-6.085
5.046	-6.076
5.066	-6.086
5.086	-6.102
5.106	-6.104
5.126	-6.095
5.146	-6.1
5.166	-6.135
5.186	-6.134
5.206	-6.135
5.226	-6.15
5.245	-6.152
5.265	-6.172
5.285	-6.145
5.305	-6.183
5.325	-6.178
5.345	-6.156
5.365	-6.222
5.385	-6.219
5.405	-6.218
5.425	-6.22
5.445	-6.228
5.465	-6.246
5.485	-6.239
5.505	-6.251
5.525	-6.277
5.545	-6.271
5.565	-6.274
5.585	-6.278
5.605	-6.293
5.624	-6.312
5.644	-6.311
5.664	-6.306
5.684	-6.337
5.704	-6.349
5.724	-6.337
5.744	-6.342
5.764	-6.354
5.784	-6.376
5.804	-6.361
5.824	-6.375
5.844	-6.386
5.864	-6.405
5.884	-6.405
5.904	-6.391
5.924	-6.377
5.944	-6.386
5.964	-6.377
5.983	-6.403
6.003	-6.413
6.023	-6.406
6.043	-6.417
6.063	-6.405
6.083	-6.383
6.103	-6.384
6.123	-6.421
6.143	-6.367
6.163	-6.366
6.183	-6.357
6.203	-6.363
6.223	-6.372
6.243	-6.362
6.263	-6.346
6.283	-6.341
6.303	-6.315
6.323	-6.306
6.342	-6.299
6.362	-6.295
6.382	-6.265
6.402	-6.264
6.422	-6.255
6.442	-6.247
6.462	-6.248
6.482	-6.209
6.502	-6.225
6.522	-6.186
6.542	-6.176
6.562	-6.139
6.582	-6.132
6.602	-6.122
6.622	-6.106
6.642	-6.086
6.662	-6.075
6.682	-6.088
6.701	-6.041
6.721	-5.996
6.741	-5.967
6.761	-5.951
6.781	-5.945
6.801	-5.885
6.821	-5.837
6.841	-5.808
6.861	-5.782
6.881	-5.753
6.901	-5.724
6.921	-5.647
6.941	-5.604
6.961	-5.494
6.981	-5.449
7.001	-5.379
7.021	-5.275
7.041	-5.225
7.06	-5.11
7.08	-5.039
7.1	-4.907
7.12	-4.716
7.14	-4.577
7.16	-4.334
7.18	-4.096
7.2	-3.763
7.22	-3.328
7.24	-2.853
7.26	-2.22
7.28	-1.506
7.3	-0.63
7.32	0.354
7.34	1.549
7.36	2.87
7.38	4.384
7.4	6.009
7.419	7.906
7.439	9.939
7.459	12.088
7.479	14.402
7.499	16.874
7.519	19.457
7.539	22.114
7.559	24.928
7.579	27.846
7.599	30.702
7.619	33.609
7.639	36.774
7.659	39.62
7.679	42.544
7.699	45.495
7.719	48.486
7.739	51.315
7.759	53.995
7.778	56.8
7.798	59.485
7.818	61.994
7.838	64.44
7.858	67.011
7.878	69.282
7.898	71.599
7.918	73.907
7.938	76.225
7.958	78.454
7.978	80.712
7.998	83.314
8.018	85.848
8.038	88.479
8.058	91.65
8.078	94.985
8.098	98.562
8.118	102.699
8.138	107.524
8.157	112.656
8.177	118.542
8.197	125.269
8.217	132.766
8.237	140.581
8.257	149.583
8.277	159.138
8.297	169.148
8.317	179.72
8.337	190.753
8.357	201.647
8.377	212.286
8.397	222.629
8.417	232.51
8.437	241.278
8.457	248.849
8.477	255.987
8.497	261.483
8.516	265.744
8.536	269.346
8.556	271.728
8.576	272.831
8.596	273.068
8.616	273.049
8.636	272.229
8.656	270.512
8.676	268.576
8.696	266.834
8.716	264.214
8.736	261.399
8.756	259.242
8.776	256.674
8.796	253.63
8.816	251.315
8.836	249.002
8.856	246.229
8.875	243.761
8.895	241.665
8.915	239.551
8.935	236.878
8.955	234.664
8.975	232.914
8.995	230.542
9.015	228.229
9.035	226.519
9.055	224.446
9.075	222.098
9.095	220.19
9.115	218.406
9.135	216.263
9.155	214.129
9.175	212.497
9.195	210.501
9.215	208.541
9.234	206.869
9.254	205.382
9.274	203.628
9.294	202.124
9.314	201.008
9.334	199.477
9.354	198.295
9.374	193.644
9.394	188.682
9.414	197.208
9.434	197.519
9.454	197.6
9.474	196.913
9.494	196.415
9.514	197.97
9.534	201.983
9.554	205.904
9.574	209.758
9.593	214.365
9.613	219.376
9.633	225.717
9.653	232.939
9.673	241.113
9.693	250.208
9.713	260.069
9.733	271.16
9.753	282.636
9.773	294.641
9.793	307.767
9.813	320.812
9.833	334.146
9.853	348.103
9.873	364.096
9.893	392.395
9.913	409.494
9.933	408.206
9.952	414.206
9.972	422.341
9.992	430.735
10.012	437.154
10.032	445.72
10.052	454.676
10.072	458.949
10.092	461.093
10.112	461.872
10.132	461.716
10.152	460.035
10.172	456.687
10.192	452.027
10.212	446.984
10.232	440.368
10.252	432.393
10.272	424.529
10.292	415.216
10.311	405.021
10.331	395.333
10.351	385.067
10.371	372.026
10.391	339.12
10.411	347.138
10.431	340.944
10.451	332.362
10.471	320.563
10.491	306.869
10.511	292.963
10.531	285.84
10.551	278.279
10.571	269.591
10.591	260.064
10.611	251.125
10.631	242.607
10.651	234.09
10.67	225.519
10.69	218.141
10.71	211.349
10.73	204.064
10.75	197.364
10.77	191.205
10.79	185.303
10.81	179.138
10.83	173.916
10.85	168.545
10.87	163.497
10.89	149.258
10.91	147.804
10.93	147.294
10.95	144.892
10.97	140.505
10.99	134.708
11.01	129.611
11.03	126.734
11.049	123.92
11.069	120.412
11.089	116.684
11.109	112.969
11.129	109.31
11.149	105.549
11.169	102.053
11.189	98.596
11.209	95.221
11.229	91.904
11.249	88.686
11.269	85.659
11.289	82.56
11.309	79.487
11.329	76.656
11.349	73.814
11.369	71.092
11.389	62.268
11.408	62.788
11.428	61.95
11.448	61.726
11.468	59.2
11.488	55.723
11.508	52.66
11.528	50.76
11.548	49.512
11.568	48.494
11.588	47.166
11.608	45.555
11.628	43.85
11.648	42.175
11.668	40.548
11.688	39.023
11.708	37.569
11.728	36.115
11.748	34.824
11.767	33.572
11.787	32.387
11.807	31.217
11.827	30.177
11.847	29.153
11.867	28.204
11.887	24.917
11.907	24.897
11.927	25.522
11.947	24.91
11.967	24.277
11.987	22.958
12.007	21.939
12.027	21.324
12.047	21.094
12.067	21.112
12.087	20.972
12.107	20.598
12.126	20.109
12.146	19.599
12.166	19.113
12.186	18.644
12.206	18.241
12.226	17.853
12.246	17.502
12.266	17.148
12.286	16.868
12.306	16.589
12.326	16.32
12.346	16.07
12.366	15.451
12.386	15.105
12.406	15.23
12.426	15.148
12.446	15.112
12.466	14.831
12.485	14.454
12.505	14.189
12.525	14.239
12.545	14.244
12.565	14.218
12.585	14.167
12.605	14.003
12.625	13.805
12.645	13.643
12.665	13.476
12.685	13.317
12.705	13.14
12.725	12.981
12.745	12.271
12.765	12.593
12.785	12.511
12.805	12.409
12.825	12.161
12.844	11.851
12.864	11.611
12.884	11.582
12.904	11.655
12.924	11.676
12.944	11.613
12.964	11.511
12.984	11.366
13.004	11.24
13.024	11.112
13.044	10.955
13.064	10.836
13.084	10.768
13.104	10.632
13.124	10.528
13.144	10.479
13.164	10.346
13.184	10.282
13.203	10.225
13.223	10.174
13.243	10.112
13.263	10.061
13.283	10.005
13.303	9.969
13.323	9.921
13.343	9.885
13.363	9.887
13.383	9.888
13.403	9.862
13.423	9.87
13.443	9.842
13.463	9.873
13.483	9.885
13.503	9.916
13.523	9.926
13.543	10
13.563	10.037
13.582	10.14
13.602	10.219
13.622	10.255
13.642	10.35
13.662	10.467
13.682	10.559
13.702	10.636
13.722	10.816
13.742	10.897
13.762	10.992
13.782	10.979
13.802	11.241
13.822	11.321
13.842	11.408
13.862	11.47
13.882	11.537
13.902	11.607
13.922	11.736
13.941	11.841
13.961	11.877
13.981	11.927
14.001	11.974
14.021	12.007
14.041	11.978
14.061	12.041
14.081	12.018
14.101	12.019
14.121	11.998
14.141	12.002
14.161	11.956
14.181	11.947
14.201	11.903
14.221	11.838
14.241	11.835
14.261	11.85
14.281	11.8
14.3	11.788
14.32	11.74
14.34	11.707
14.36	11.671
14.38	11.664
14.4	11.623
14.42	11.625
14.44	11.587
14.46	11.551
14.48	11.549
14.5	11.539
14.52	11.497
14.54	11.487
14.56	11.486
14.58	11.448
14.6	11.409
14.62	11.41
14.64	11.385
14.659	11.404
14.679	11.369
14.699	11.335
14.719	11.349
14.739	11.346
14.759	11.33
14.779	11.303
14.799	11.313
14.819	11.314
14.839	11.306
14.859	11.303
14.879	11.287
14.899	11.274
14.919	11.285
14.939	11.308
14.959	11.316
14.979	11.34
14.999	11.324
15.018	11.338
15.038	11.364
15.058	11.397
15.078	11.393
15.098	11.435
15.118	11.45
15.138	11.474
15.158	11.507
15.178	11.504
15.198	11.573
15.218	11.587
15.238	11.635
15.258	11.671
15.278	11.724
15.298	11.754
15.318	11.804
15.338	11.877
15.358	11.949
15.377	12.02
15.397	12.123
15.417	12.206
15.437	12.301
15.457	12.432
15.477	12.589
15.497	12.752
15.517	12.9
15.537	13.123
15.557	13.335
15.577	13.573
15.597	13.886
15.617	14.176
15.637	14.518
15.657	14.839
15.677	15.195
15.697	15.547
15.717	15.884
15.736	16.245
15.756	16.556
15.776	16.848
15.796	17.092
15.816	17.313
15.836	17.498
15.856	17.631
15.876	17.733
15.896	17.782
15.916	17.829
15.936	17.799
15.956	17.803
15.976	17.728
15.996	17.676
16.016	17.598
16.036	17.476
16.056	17.364
16.076	17.291
16.095	17.174
16.115	17.047
16.135	16.907
16.155	16.791
16.175	16.651
16.195	16.547
16.215	16.392
16.235	16.277
16.255	16.141
16.275	16.046
16.295	15.926
16.315	15.794
16.335	15.657
16.355	15.576
16.375	15.454
16.395	15.361
16.415	15.268
16.435	15.192
16.455	15.122
16.474	15.068
16.494	14.993
16.514	14.939
16.534	14.927
16.554	14.886
16.574	14.827
16.594	14.795
16.614	14.811
16.634	14.783
16.654	14.771
16.674	14.772
16.694	14.732
16.714	14.729
16.734	14.696
16.754	14.684
16.774	14.652
16.794	14.603
16.814	14.567
16.833	14.516
16.853	14.462
16.873	14.362
16.893	14.256
16.913	14.173
16.933	14.058
16.953	13.931
16.973	13.8
16.993	13.64
17.013	13.483
17.033	13.293
17.053	13.149
17.073	12.934
17.093	12.745
17.113	12.529
17.133	12.29
17.153	12.08
17.173	11.905
17.192	11.648
17.212	11.418
17.232	11.158
17.252	10.948
17.272	10.727
17.292	10.482
17.312	10.266
17.332	10.001
17.352	9.779
17.372	9.523
17.392	9.316
17.412	9.088
17.432	8.879
17.452	8.601
17.472	8.389
17.492	8.202
17.512	7.985
17.532	7.788
17.551	7.596
17.571	7.372
17.591	7.18
17.611	6.986
17.631	6.787
17.651	6.622
17.671	6.471
17.691	6.297
17.711	6.124
17.731	5.936
17.751	5.84
17.771	5.621
17.791	5.536
17.811	5.352
17.831	5.229
17.851	5.078
17.871	4.932
17.891	4.791
17.91	4.667
17.93	4.512
17.95	4.422
17.97	4.272
17.99	4.146
18.01	3.974
18.03	3.875
18.05	3.735
18.07	3.58
18.09	3.448
18.11	3.304
18.13	3.164
18.15	3.088
18.17	2.936
18.19	2.809
18.21	2.659
18.23	2.56
18.25	2.402
18.269	2.295
18.289	2.166
18.309	2.068
18.329	1.915
18.349	1.813
18.369	1.683
18.389	1.581
18.409	1.465
18.429	1.345
18.449	1.25
18.469	1.138
18.489	1.038
18.509	0.917
18.529	0.821
