# Supplementary material for: Energy coupling and stoichiometry of Zn2+/H+ antiport by the prokaryotic cation diffusion facilitator YiiP
Source: eLife. 2023 Oct 31;12:RP87167. doi: 10.7554/eLife.87167 (PMC10617992; doi:10.7554/eLife.87167)
Supplement: Figure 4—figure supplement 3—source data 1. — Data for individual residues - D47A, D51A, D70A, H73A, H77A, H155A, D159A, D47B, D51B, D70B, H73B, H77B, H155B, and D159B - are listed in the respective tabs. [file elife-87167-fig4-figsupp3-data1.xlsx]

## Sheet: D47A
	1.5	1.75	2	2.5	2.75	3	3.25	3.5	3.75	4	4.25	4.5	4.75	5	5.25	5.5	6	6.5	7	7.5	8	8.5	8.75	9	9.5	10	10.25	10.5	11	11.5
0	1	1	1	1	1	1	1	1	1	1	1	1	1	1	1	1	1	1	1	1	1	1	1	1	1	1	1	1	1	1
1	1	1	1	1	1	1	1	1	1	1	1	1	1	1	1	1	1	1	1	1	1	1	1	1	1	1	1	1	1	1
2	1	1	1	1	1	1	1	1	1	1	1	1	1	1	1	1	1	1	1	1	1	1	1	1	1	1	1	1	1	1
3	1	0.666667	1	1	1	1.33333	1	1	1	1	1	1	1	1	1	1	1	1	1	1	1	1	1	1	1	1	1	1	1	1
4	0.75	0.5	0.75	1	1	1.25	1	1	1	1	1	1	1	1	1	1	1	1	1	1	1	1	1	1	1	1	1	1	1	1
5	0.75	0.4	0.6	1	1	1.2	1	1	1	1	1	1	1	1	1	1	1	1	1	1	1	1	1	1	1	1	1	1	1	1
6	0.6	0.5	0.5	1	1	1.16667	1	1	1	1	1	1	1	1	1	1	1	1	1	1	1	1	1	1	1	1	1	1	1	1
7	0.5	0.5	0.428571	1	1	1.14286	1	1	1	1	1	1	1	1	1	1	1	1	1	1	1	1	1	1	1	1	1	1	1	1
8	0.428571	0.428571	0.375	1	1	1.125	1	1	1	1	1	1	1	1	1	1	1	1	1	1	1	1	1	1	1	1	1	1	1	1
9	0.375	0.375	0.375	1	1	1.11111	1	1	1	1	1	1	1	1	1	1	1	1	1	1	1	1	1	1	1	1	1	1	1	1
10	0.333333	0.333333	0.333333	1	1	1.1	1	1	1	1	1	1	1	1	1	1	1	1	1	1	1	1	1	1	1	1	1	1	1	1
11	0.3	0.3	0.333333	1	1	1.09091	1	1	1	1	1	1	1	1	1	1	1	1	1	1	1	1	1	1	1	1	1	1	1	1
12	0.272727	0.272727	0.3	1	1	1.08333	1	1	1	1	1	1	1	1	1	1	1	1	1	1	1	1	1	1	1	1	1	1	1	1
13	0.25	0.25	0.272727	1	1	1.07692	1	1	1	1	1	1	1	1	1	1	1	1	1	1	1	1	1	1	1	1	1	1	1	1
14	0.230769	0.230769	0.25	1	1	1.07143	1	1	1	1	1	1	1	1	1	1	1	1	1	1	1	1	1	1	1	1	1	1	1	1
15	0.214286	0.214286	0.230769	1	1	1.06667	1	1	1	1	1	1	1	1	1	1	1	1	1	1	1	1	1	1	1	1	1	1	1	1
16	0.2	0.2	0.214286	1	1	1.0625	1	1	1	1	1	1	1	1	1	1	1	1	1	1	1	1	1	1	1	1	1	1	1	1
17	0.1875	0.1875	0.2	1	1	1.05882	1	1	1	1	1	1	1	1	1	1	1	1	1	1	1	1	1	1	1	1	1	1	1	1
18	0.176471	0.176471	0.1875	1	1	1.05556	1	1	1	1	1	1	1	1	1	1	1	1	1	1	1	1	1	1	1	1	1	1	1	1
19	0.166667	0.166667	0.176471	1	1	1.05263	1	1	1	1	1	1	1	1	1	1	1	1	1	1	1	1	1	1	1	1	1	1	1	1
20	0.157895	0.157895	0.166667	1	1	1.05	1	1	1	1	1	1	1	1	1	1	1	1	1	1	1	1	1	1	1	1	1	1	1	1
21	0.15	0.15	0.157895	1	1	1.05	1	1	1	1	1	1	1	1	1	1	1	1	1	1	1	1	1	1	1	1	1	1	1.04762	1
22	0.142857	0.142857	0.157895	1	1	1.05	1	1	1	1	1	1	1	1	1	1	1	1	1	1	1	1	1	1	1	1	1	1	1.04545	1
23	0.136364	0.136364	0.15	1	1	1.04762	1	1	1	1	1	1	1	1	1	1	1	1	1	1	1	1	1	1	1	1	1	1	1.04545	1
24	0.130435	0.130435	0.142857	1	1	1.04545	1	1	1	1	1	1	1	1	1	1	1	1	1	1	1	1	1	1	1	1	1	1	1.04348	1
25	0.125	0.125	0.142857	1	1	1.04348	1	1	1	1	1	1	1	1	1	1	1	1	1	1	1	1	1	1	1	1	1	1	1.04167	1
26	0.12	0.12	0.181818	1	1	1.04167	1	1	1	1	1	1	1	1	1	1	1	1	1	1	1	1	1	1	1	1	1	1	1.04	1
27	0.115385	0.115385	0.217391	1	1	1.04	1	1	1	1	1	1	1	1	1	1	1	1	1	1	1	1	1	1	1	1	1	1	1.03846	1
28	0.111111	0.148148	0.208333	1	1	1.03846	1	1	1	1.03846	1	1	1	1	1	1	1	1	1	1	1	1	1	1	1	1	1	1	1.03704	1
29	0.107143	0.148148	0.2	1	1	1.03704	1	1	1	1.03704	1	1	1	1	1	1	1	1	1	1	1	1	1	1	1	1	1	1	1.03704	1
30	0.103448	0.178571	0.192308	1	1	1.03571	1	1	1	1.03704	1	1	1	1	1	1	1	1	1	1	1	1	1	1	1	1	1	1	1.03571	1
31	0.1	0.206897	0.185185	1	1	1.03448	1	1	1	1.03704	1	1	1	1	1	1	1	1	1	1	1	1	1	1	1	1	1	1	1.03448	1
32	0.0967742	0.2	0.185185	1	1	1.03333	1	1	1	1.03704	1	1	1	1	1	1	1	1	1	1	1	1	1	1	1	1	1	1	1.03448	1
33	0.09375	0.193548	0.214286	1	1	1.03226	1	1	1	1.03571	1	1	1	1	1	1	1	1	1	1	1	1	1	1	1	1	1	1	1.03448	1
34	0.0909091	0.1875	0.214286	1	1	1	1	1	1	1.03571	1	1	1	1	1	1	1	1	1	1	1	1	1	1	1	1	1	1	1.03333	1
35	0.0882353	0.181818	0.241379	1	1	1	1	1	1	1.03448	1	1	1	1.03125	1	1	1	1	1	1	1	1	1	1	1	1	1	1	1.03226	1
36	0.0857143	0.176471	0.266667	1	1	1	0.970588	1	1	1.03333	1	1	1	1.0303	1	1	1	1	1	1	1	1	1	1	1	1	1	1	1.03125	1
37	0.0833333	0.171429	0.290323	1	1	1	0.970588	1	1	1.03226	1	1	1	1.02941	1	1	1	1	1	1	1	1	1	1	1	1	1	1	1.0303	1
38	0.0810811	0.166667	0.3125	1	1	1	0.971429	1	1	1.03125	1	1	1	1.02857	1	1	1	1	1	1	1	1	1	1	1	1	1	1	1.0303	1
39	0.0789474	0.162162	0.333333	1	1	1	0.972222	1	1	1.0303	1	1	1	1.02778	1	1	1	1	1	1	1	1	1	1	1	1	1	1	1.02941	1
40	0.0789474	0.157895	0.352941	1	1	1.02778	0.972222	1	1	1.0303	1	1	1	1.02778	1	1	1	1	1	1	1	1	1	1	1	1	1	1	1.02941	1
41	0.0789474	0.153846	0.371429	1	1	1.02703	0.972973	1	1.02703	1.02941	1	1	1	1.02703	1	1	1	1	1	1	1	1	1	1	1	1	1	1	1.02857	1
42	0.0769231	0.15	0.371429	1	1	1.02703	0.972973	1	1.02703	1.02941	1	1	1	1.02703	1	1	1	1	1	1	1	1	1	1	1	1	1	1	1.02857	1
43	0.075	0.146341	0.361111	1	1	1.02703	0.947368	1	1.02703	1.02941	0.974359	1	1	1.02703	1	1	1	1	1	1	1	1	1	1	1	1	1	1	1.02778	1
44	0.0731707	0.142857	0.351351	1	0.972222	1	0.947368	1	1.02703	1	0.95	1	0.974359	1.02703	1	1	1	1	1	1	1	1	1	1	1	1	1	1	1.02778	1
45	0.0714286	0.142857	0.342105	1	0.972222	1	0.947368	1	1.02703	0.972222	0.926829	0.974359	0.974359	1.02632	1	1	0.975	1	1	1	1	1	1	1	1	1	1	1	1.02703	1
46	0.0697674	0.139535	0.333333	1	0.945946	0.974359	0.923077	0.974359	1.02703	0.945946	0.904762	0.974359	0.95	1.02632	1.02564	1	0.975	1	1	1	1	1	1	1	1	1	1	1	1.02632	1
47	0.0681818	0.136364	0.325	1	0.921053	0.95	0.9	0.95	1.02703	0.921053	0.883721	0.95	0.926829	1.02564	1.025	1	0.95122	1	1	1	1	1	1	1	1	1	1	1	1.02564	1
48	0.0666667	0.133333	0.317073	0.97619	0.921053	0.926829	0.878049	0.926829	1	0.897436	0.863636	0.95	0.904762	1.02564	1.02439	0.97561	0.952381	1	1	1	1	1	1	1	1	1	1	1	1.025	1
49	0.0652174	0.130435	0.309524	0.953488	0.923077	0.904762	0.857143	0.904762	0.974359	0.875	0.844444	0.95122	0.883721	1.02564	1.02381	0.952381	0.953488	1	1	1	1	1	1	1	1	1	1	1	1.02439	1
50	0.0638298	0.12766	0.302326	0.931818	0.923077	0.883721	0.837209	0.883721	0.95	0.853659	0.826087	0.952381	0.863636	1.025	1	0.953488	0.954545	1	1	1	1	1	1	1	1	1	1	1	1.02381	1
51	0.0625	0.125	0.295455	0.911111	0.923077	0.863636	0.818182	0.863636	0.926829	0.833333	0.808511	0.953488	0.844444	1.02439	0.977273	0.954545	0.955556	1	1	1	1	1	1	1	1	1	1	1	1.02326	1
52	0.0612245	0.122449	0.288889	0.891304	0.925	0.844444	0.8	0.844444	0.904762	0.813953	0.791667	0.954545	0.826087	1	0.977778	0.955556	0.956522	1	1	1	1	1	1	1	1	1	1	1	1.02273	1
53	0.06	0.12	0.282609	0.87234	0.926829	0.826087	0.782609	0.826087	0.883721	0.795455	0.77551	0.954545	0.808511	0.976744	0.978261	0.956522	0.957447	1	1	1	1	1	1	1	1	1	1	1	1.02222	1
54	0.0588235	0.117647	0.276596	0.854167	0.928571	0.808511	0.765957	0.808511	0.863636	0.777778	0.76	0.955556	0.791667	0.954545	0.978723	0.957447	0.958333	1	1	1	1	1	1	1	1	1	1	1	1.02174	1
55	0.0576923	0.115385	0.270833	0.836735	0.930233	0.791667	0.75	0.791667	0.844444	0.76087	0.745098	0.956522	0.77551	0.933333	0.979167	0.958333	0.959184	1	1	1	1	1	1	1	1	1	1	1	1.02128	1
56	0.0566038	0.113208	0.265306	0.84	0.909091	0.77551	0.734694	0.77551	0.826087	0.744681	0.730769	0.93617	0.78	0.934783	0.959184	0.959184	0.96	1	1	1	1	1	1	1	1	1	1	1	1.02083	1
57	0.0555556	0.111111	0.26	0.843137	0.888889	0.76	0.72	0.76	0.808511	0.729167	0.716981	0.916667	0.784314	0.93617	0.94	0.96	0.960784	1	1	1	1	1	1	1	1	1	1	1	1.02041	1
58	0.0545455	0.109091	0.254902	0.846154	0.869565	0.745098	0.705882	0.745098	0.791667	0.714286	0.703704	0.916667	0.788462	0.9375	0.921569	0.960784	0.961538	1	1	1	1	1	1	1	1	1	1	1	1.02	1
59	0.0535714	0.107143	0.25	0.849057	0.851064	0.730769	0.692308	0.730769	0.77551	0.7	0.690909	0.897959	0.792453	0.938776	0.903846	0.961538	0.962264	1	1	1	1	1	1	1	1	1	1	1	1.01961	1
60	0.0526316	0.105263	0.245283	0.833333	0.854167	0.716981	0.679245	0.716981	0.76	0.686275	0.678571	0.897959	0.796296	0.92	0.90566	0.962264	0.962963	1	1	1	1	1	1	1	1	1	1	1	1.01923	1
61	0.0517241	0.103448	0.240741	0.818182	0.854167	0.703704	0.666667	0.703704	0.745098	0.673077	0.666667	0.88	0.8	0.901961	0.907407	0.962963	0.963636	1	1	1	1	1	1	1	1	1	1	1	1.01923	1
62	0.0508475	0.101695	0.236364	0.803571	0.857143	0.690909	0.654545	0.690909	0.730769	0.660377	0.655172	0.862745	0.8	0.884615	0.925926	0.962963	0.963636	1	1	1	1	1	1	1	1	1	1	1	1.01887	1
63	0.05	0.1	0.232143	0.789474	0.86	0.678571	0.642857	0.678571	0.716981	0.648148	0.644068	0.846154	0.803571	0.867925	0.927273	0.963636	0.964286	1	1	1	1	1	1	1	1	1	1	1	1.01852	1
64	0.0491803	0.0983607	0.22807	0.793103	0.843137	0.666667	0.631579	0.666667	0.703704	0.636364	0.633333	0.849057	0.789474	0.87037	0.910714	0.964286	0.964912	1	1	1	1	1	1	1	1	1	1	1	1.01818	1
65	0.0483871	0.0967742	0.224138	0.79661	0.826923	0.655172	0.62069	0.655172	0.690909	0.625	0.622951	0.849057	0.775862	0.888889	0.894737	0.964286	0.982456	1.01786	1	1	1	1	1	1	1	1	1	1	1.01786	1
66	0.047619	0.0952381	0.237288	0.783333	0.811321	0.644068	0.610169	0.644068	0.678571	0.614035	0.612903	0.851852	0.779661	0.872727	0.896552	0.947368	0.982759	1.01754	1	1	1	1	1	1	1	1	1	1	1.01754	1
67	0.046875	0.09375	0.25	0.770492	0.796296	0.633333	0.6	0.633333	0.666667	0.603448	0.603175	0.854545	0.783333	0.857143	0.898305	0.931034	0.983051	1.01724	1	1	1	1	1	1	1	1	1	1	1.01724	1
68	0.0461538	0.107692	0.245902	0.758065	0.781818	0.622951	0.590164	0.622951	0.655172	0.59322	0.59375	0.857143	0.786885	0.842105	0.9	0.915254	0.983333	1.01695	1	1	1	1	1	1	1	1	1	1	1.01695	1
69	0.0454545	0.107692	0.241935	0.746032	0.767857	0.612903	0.580645	0.612903	0.644068	0.583333	0.584615	0.857143	0.786885	0.827586	0.9	0.9	0.983333	1.01695	1	1	1	1	1	1	1	1	1	1	1.01695	1
70	0.0447761	0.121212	0.238095	0.734375	0.754386	0.603175	0.571429	0.612903	0.633333	0.57377	0.575758	0.859649	0.774194	0.830508	0.885246	0.901639	0.983607	1.01667	1	1	1	1	1	1	1	1	1	1	1.01667	1
71	0.0441176	0.121212	0.234375	0.723077	0.741379	0.59375	0.5625	0.603175	0.622951	0.564516	0.567164	0.859649	0.761905	0.830508	0.870968	0.901639	0.983607	1.01667	1	1	1	1	1	1	1	1	1	1	1.01667	1
72	0.0434783	0.119403	0.234375	0.712121	0.728814	0.584615	0.553846	0.59375	0.612903	0.555556	0.558824	0.844828	0.765625	0.816667	0.873016	0.903226	0.983871	1.01639	1	1	1	1	1	1	1	1	1	1	1.01639	1
73	0.0428571	0.117647	0.234375	0.701493	0.716667	0.575758	0.545455	0.584615	0.603175	0.546875	0.550725	0.830508	0.765625	0.803279	0.873016	0.903226	0.983871	1.01639	1	1	1	1	1	1	1	1	1	1	1.01639	1
74	0.0422535	0.115942	0.230769	0.705882	0.704918	0.567164	0.537313	0.575758	0.59375	0.538462	0.542857	0.816667	0.769231	0.790323	0.875	0.904762	0.984127	1.01613	1	1	1	1	1	1	1	1	1	1	1.01613	1
75	0.0416667	0.114286	0.227273	0.710145	0.693548	0.558824	0.529412	0.567164	0.584615	0.530303	0.535211	0.803279	0.772727	0.777778	0.876923	0.90625	0.984375	1.01587	1	1	1	1	1	1	1	1	1	1	1.03226	1
76	0.0410959	0.112676	0.223881	0.714286	0.68254	0.550725	0.521739	0.558824	0.575758	0.522388	0.527778	0.790323	0.776119	0.78125	0.863636	0.907692	0.984615	1.01562	1	1	1	1	1	1	1	1	1	1	1.03175	1
77	0.0405405	0.111111	0.220588	0.714286	0.671875	0.542857	0.514286	0.550725	0.567164	0.514706	0.520548	0.777778	0.779412	0.784615	0.850746	0.909091	0.984848	1.01538	1	1	1	1	1	1	1	1	1	1	1.03125	1
78	0.04	0.109589	0.217391	0.704225	0.661538	0.535211	0.507042	0.542857	0.558824	0.507246	0.513514	0.765625	0.782609	0.787879	0.838235	0.910448	0.985075	1.01515	1	1	1	1	1	1	1	1	1	1	1.03077	1
79	0.0394737	0.108108	0.214286	0.704225	0.651515	0.527778	0.5	0.535211	0.550725	0.5	0.506667	0.753846	0.785714	0.791045	0.826087	0.911765	0.985294	1.01493	1	1	1	1	1	1	1	1	1	1	1.0303	1
80	0.038961	0.106667	0.211268	0.704225	0.641791	0.520548	0.493151	0.527778	0.542857	0.492958	0.5	0.757576	0.774648	0.779412	0.828571	0.913043	0.985507	1.01471	1	1	1	1	1	1	1	1	1	1	1.02985	1
81	0.0384615	0.105263	0.208333	0.704225	0.632353	0.513514	0.486486	0.520548	0.535211	0.486111	0.493506	0.761194	0.763889	0.768116	0.830986	0.914286	0.985714	1.01449	1	1	1	1	1	1	1	1	1	1	1.02941	1
82	0.0379747	0.103896	0.208333	0.694444	0.623188	0.506667	0.48	0.513514	0.527778	0.479452	0.5	0.75	0.753425	0.757143	0.833333	0.915493	0.985915	1.01429	1	1	1	1	1	1	1	1	1	1	1.02899	1
83	0.0375	0.102564	0.208333	0.684932	0.614286	0.5	0.473684	0.506667	0.520548	0.472973	0.506329	0.73913	0.743243	0.746479	0.835616	0.916667	0.986111	1.01408	1	1	1	1	1	1	1	1	1	1	1.02857	1
84	0.037037	0.101266	0.205479	0.675676	0.605634	0.493506	0.467532	0.5	0.513514	0.466667	0.5125	0.728571	0.733333	0.736111	0.837838	0.917808	0.986301	1.01389	1	1	1	1	1	1	1	1	1	1	1.02817	1
85	0.0365854	0.1	0.202703	0.666667	0.597222	0.487179	0.461538	0.493506	0.506667	0.460526	0.518519	0.71831	0.723684	0.726027	0.84	0.918919	0.986486	1.0137	1	1	1	1	1	1	1	1	1	1	1.02778	1
86	0.0361446	0.0987654	0.2	0.657895	0.589041	0.481013	0.455696	0.487179	0.5	0.454545	0.512195	0.722222	0.714286	0.716216	0.842105	0.92	0.986667	1.01351	1	1	1	1	1	1	1	1	1	1	1.0274	1
87	0.0357143	0.097561	0.197368	0.649351	0.581081	0.475	0.45	0.481013	0.493506	0.448718	0.506024	0.726027	0.705128	0.706667	0.844156	0.921053	0.986842	1.01333	1	1	1	1	1	1	1	1	1	1	1.02703	1
88	0.0352941	0.0963855	0.194805	0.641026	0.573333	0.469136	0.444444	0.475	0.487179	0.443038	0.5	0.716216	0.708861	0.710526	0.833333	0.922078	0.987013	1.01316	1	1	1	1	1	1	1	1	1	1	1.02667	1
89	0.0348837	0.0952381	0.192308	0.632911	0.565789	0.463415	0.439024	0.469136	0.481013	0.4375	0.494118	0.706667	0.7125	0.714286	0.822785	0.923077	0.987179	1.01299	1	1	1	1	1	1	1	1	1	1	1.02632	1
90	0.0344828	0.0941176	0.189873	0.625	0.558442	0.457831	0.433735	0.463415	0.475	0.432099	0.488372	0.697368	0.716049	0.717949	0.825	0.911392	0.987342	1.01282	1	1	1	1	1	1	1	1	1	1	1.02597	1
91	0.0340909	0.0930233	0.1875	0.617284	0.551282	0.452381	0.428571	0.457831	0.469136	0.426829	0.482759	0.688312	0.719512	0.721519	0.82716	0.9	0.9875	1.01266	1	1	1	1	1	1	1	1	1	1	1.02564	1
92	0.0337079	0.091954	0.185185	0.609756	0.544304	0.447059	0.423529	0.452381	0.463415	0.421687	0.477273	0.692308	0.710843	0.725	0.829268	0.888889	0.987654	1.0125	1	1	1	1	1	1	1	1	1	1	1.02532	1
93	0.0333333	0.0909091	0.182927	0.60241	0.5375	0.44186	0.418605	0.447059	0.457831	0.416667	0.47191	0.696203	0.702381	0.728395	0.831325	0.878049	0.987805	1.01235	1	1	1	1	1	1	1	1	1	1	1.025	1
94	0.032967	0.0898876	0.180723	0.595238	0.530864	0.436782	0.413793	0.44186	0.452381	0.411765	0.466667	0.7	0.705882	0.719512	0.821429	0.879518	0.987952	1.0122	1	1	1	1	1	1	1	1	1	1	1.02469	1
95	0.0326087	0.0888889	0.178571	0.588235	0.52439	0.431818	0.409091	0.436782	0.447059	0.406977	0.461538	0.7	0.705882	0.710843	0.811765	0.879518	0.987952	1.0122	1	1	1	1	1	1	1	1	1	1	1.02439	1
96	0.0322581	0.0879121	0.176471	0.581395	0.518072	0.426966	0.404494	0.431818	0.44186	0.402299	0.456522	0.7	0.705882	0.702381	0.802326	0.879518	0.987952	1.0122	1	1	1	1	1	1	1	1	1	1	1.02439	1
97	0.0319149	0.0869565	0.174419	0.574713	0.511905	0.422222	0.4	0.431818	0.436782	0.397727	0.451613	0.703704	0.709302	0.694118	0.793103	0.880952	0.988095	1.01205	1	1	1.01205	1	1	1	1	1.0119	1	1	1.0241	1
98	0.0315789	0.0860215	0.172414	0.568182	0.505882	0.417582	0.395604	0.426966	0.431818	0.393258	0.451613	0.695122	0.701149	0.694118	0.793103	0.870588	1	1.0241	1.01235	1.01176	1.0241	1	1.01176	1.01176	1	1.02381	1.01176	1.0119	1.02381	1
99	0.03125	0.0851064	0.170455	0.561798	0.5	0.413043	0.391304	0.422222	0.426966	0.388889	0.457447	0.686747	0.693182	0.697674	0.795455	0.860465	1	1.02381	1.0122	1.01163	1.02381	1	1.01163	1.01163	1	1.02353	1.01163	1.01176	1.02353	1
100	0.0309278	0.0842105	0.168539	0.555556	0.494253	0.408602	0.387097	0.417582	0.422222	0.384615	0.457447	0.678571	0.685393	0.697674	0.795455	0.850575	1	1.02381	1.0122	1.01163	1.02381	1	1.01163	1.01163	1	1.02353	1.01163	1.01176	1.02326	1
101	0.0306122	0.0833333	0.166667	0.549451	0.488636	0.404255	0.382979	0.413043	0.417582	0.380435	0.463158	0.670588	0.677778	0.701149	0.797753	0.840909	1	1.02353	1.01205	1.01149	1.02353	1	1.01149	1.01149	1	1.02326	1.01149	1.01163	1.02299	1
102	0.030303	0.0824742	0.164835	0.543478	0.483146	0.4	0.378947	0.408602	0.413043	0.376344	0.458333	0.674419	0.67033	0.704545	0.788889	0.842697	1	1.02326	1.0119	1.01136	1.02326	1	1.01136	1.01136	1	1.02299	1.01136	1.01149	1.02273	1
103	0.03	0.0816327	0.163043	0.537634	0.477778	0.395833	0.375	0.404255	0.408602	0.37234	0.453608	0.678161	0.663043	0.707865	0.78022	0.844444	1	1.02299	1.01176	1.01124	1.02299	1	1.01124	1.01124	1	1.02273	1.01124	1.01136	1.02247	1
104	0.029703	0.0808081	0.16129	0.531915	0.472527	0.391753	0.371134	0.4	0.404255	0.368421	0.44898	0.670455	0.666667	0.7	0.782609	0.846154	1	1.02273	1.01163	1.01111	1.02273	1	1.01111	1.01111	1	1.02247	1.01111	1.01124	1.02222	1
105	0.0294118	0.08	0.159574	0.526316	0.467391	0.387755	0.367347	0.395833	0.4	0.364583	0.444444	0.662921	0.670213	0.692308	0.784946	0.847826	1	1.02247	1.01149	1.01099	1.02247	1	1.01099	1.01099	1	1.02222	1.01099	1.01111	1.02198	1
106	0.0291262	0.0792079	0.157895	0.520833	0.462366	0.383838	0.363636	0.391753	0.395833	0.360825	0.44	0.655556	0.673684	0.684783	0.787234	0.849462	1	1.02222	1.01136	1.01087	1.02222	1	1.01087	1.01087	1	1.02198	1.01087	1.01099	1.02174	1
107	0.0288462	0.0784314	0.15625	0.515464	0.457447	0.38	0.36	0.387755	0.391753	0.357143	0.435644	0.648352	0.677083	0.677419	0.789474	0.851064	1	1.02198	1.01124	1.01075	1.02198	1	1.01075	1.01075	1	1.02174	1.01075	1.01087	1.02151	1
108	0.0285714	0.0776699	0.154639	0.510204	0.452632	0.376238	0.356436	0.383838	0.387755	0.353535	0.431373	0.652174	0.670103	0.670213	0.791667	0.852632	1	1.02174	1.01111	1.01064	1.02174	1	1.01064	1.01064	1	1.02151	1.01064	1.01075	1.02128	1
109	0.0283019	0.0769231	0.153061	0.505051	0.447917	0.372549	0.352941	0.38	0.383838	0.35	0.427184	0.655914	0.663265	0.663158	0.793814	0.854167	1	1.02151	1.01099	1.01053	1.02151	1	1.01053	1.01053	1	1.02128	1.01053	1.01064	1.02105	1
110	0.0280374	0.0761905	0.151515	0.5	0.443299	0.368932	0.349515	0.376238	0.38	0.346535	0.423077	0.659574	0.656566	0.65625	0.795918	0.85567	1	1.02128	1.01087	1.01042	1.02128	1	1.01042	1.01042	1	1.02105	1.01042	1.01053	1.02083	1
111	0.0277778	0.0754717	0.15	0.49505	0.438776	0.365385	0.346154	0.372549	0.376238	0.343137	0.419048	0.663158	0.65	0.649485	0.79798	0.857143	1	1.02105	1.01075	1.01031	1.02105	1	1.01031	1.01031	1	1.02083	1.01031	1.01042	1.02062	1
112	0.0275229	0.0747664	0.148515	0.490196	0.434343	0.361905	0.342857	0.368932	0.372549	0.339806	0.415094	0.65625	0.653465	0.653061	0.79	0.858586	1	1.02083	1.01064	1.0102	1.02083	1	1.0102	1.0102	1	1.02062	1.0102	1.01031	1.02041	1
113	0.0272727	0.0740741	0.147059	0.485437	0.43	0.358491	0.339623	0.365385	0.368932	0.336538	0.411215	0.649485	0.656863	0.656566	0.782178	0.86	1	1.02062	1.01053	1.0101	1.02062	1	1.0101	1.0101	1	1.02041	1.0101	1.0102	1.0202	1
114	0.027027	0.0733945	0.145631	0.480769	0.425743	0.35514	0.336449	0.361905	0.365385	0.333333	0.407407	0.642857	0.660194	0.66	0.77451	0.861386	1	1.02041	1.01042	1.01	1.02041	1	1.01	1.01	1	1.0202	1.01	1.0101	1.02	1
115	0.0267857	0.0727273	0.144231	0.47619	0.421569	0.351852	0.333333	0.358491	0.361905	0.330189	0.40367	0.636364	0.663462	0.663366	0.76699	0.862745	1	1.0202	1.01031	1.0099	1.0202	1	1.0099	1.0099	1	1.02	1.0099	1.01	1.0198	1
116	0.0265487	0.0720721	0.142857	0.471698	0.417476	0.348624	0.330275	0.35514	0.358491	0.327103	0.4	0.63	0.663462	0.663366	0.759615	0.862745	1	1.0202	1.01031	1.0099	1.0202	1	1.0099	1.0099	1	1.02	1.0099	1.01	1.0198	1
117	0.0263158	0.0714286	0.141509	0.46729	0.413462	0.345455	0.330275	0.351852	0.35514	0.324074	0.396396	0.623762	0.666667	0.666667	0.759615	0.864078	1	1.02	1.0102	1.0098	1.02	1	1.0098	1.0098	1	1.0198	1.0098	1.0099	1.01961	1
118	0.026087	0.0707965	0.140187	0.462963	0.409524	0.342342	0.327273	0.348624	0.351852	0.321101	0.392857	0.617647	0.669811	0.669903	0.752381	0.865385	1	1.0198	1.0101	1.00971	1.0198	1	1.00971	1.00971	1	1.01961	1.00971	1.0098	1.01942	1
119	0.0258621	0.0701754	0.138889	0.458716	0.40566	0.339286	0.324324	0.345455	0.348624	0.318182	0.389381	0.61165	0.672897	0.673077	0.745283	0.866667	1	1.01961	1.01	1.00962	1.01961	1	1.00962	1.00962	1	1.01942	1.00962	1.00971	1.01923	1
120	0.025641	0.0695652	0.137615	0.454545	0.401869	0.336283	0.321429	0.342342	0.345455	0.315315	0.385965	0.615385	0.666667	0.666667	0.747664	0.867925	1	1.01942	1.0099	1.00952	1.01942	1	1.00952	1.00952	1	1.01923	1.00952	1.00962	1.01905	1
121	0.0254237	0.0689655	0.136364	0.45045	0.398148	0.333333	0.318584	0.339286	0.342342	0.3125	0.382609	0.619048	0.66055	0.660377	0.75	0.869159	1	1.01942	1.0098	1.00943	1.01923	1	1.00943	1.00943	1	1.01905	1.00943	1.00952	1.01887	1
122	0.0252101	0.0683761	0.135135	0.446429	0.394495	0.330435	0.315789	0.336283	0.339286	0.309735	0.37931	0.622642	0.654545	0.654206	0.752294	0.87037	1	1.01923	1.00971	1.00935	1.01905	1	1.00935	1.00935	1	1.01887	1.00935	1.00943	1.01869	1
123	0.025	0.0677966	0.133929	0.442478	0.390909	0.327586	0.315789	0.333333	0.336283	0.307018	0.37931	0.622642	0.648649	0.648148	0.752294	0.87037	1	1.01923	1.00971	1.00935	1.01905	1	1.00935	1.00935	1	1.01887	1.00935	1.00943	1.01869	1
124	0.0247934	0.0672269	0.132743	0.438596	0.387387	0.324786	0.315789	0.330435	0.333333	0.304348	0.376068	0.616822	0.651786	0.651376	0.745455	0.87156	1	1.01905	1.00962	1.00926	1.01887	1	1.00926	1.00926	1	1.01869	1.00926	1.00935	1.01852	1
125	0.0245902	0.0666667	0.131579	0.434783	0.383929	0.322034	0.321739	0.327586	0.330435	0.301724	0.372881	0.611111	0.654867	0.654545	0.745455	0.87156	1	1.01905	1.00962	1.00926	1.01887	1	1.00926	1.00926	1	1.01869	1.00926	1.00935	1.01852	1
126	0.0243902	0.0661157	0.130435	0.431034	0.380531	0.319328	0.327586	0.324786	0.327586	0.299145	0.369748	0.605505	0.657895	0.657658	0.747748	0.872727	1	1.01905	1.00952	1.00917	1.01869	1	1.00917	1.00917	1	1.01852	1.00917	1.00926	1.01835	1
127	0.0241935	0.0655738	0.12931	0.42735	0.377193	0.316667	0.333333	0.322034	0.324786	0.29661	0.366667	0.6	0.66087	0.660714	0.75	0.873874	1	1.01905	1.00943	1.00909	1.01852	1	1.00909	1.01835	1	1.01835	1.01835	1.00917	1.01818	1
128	0.024	0.0650407	0.128205	0.423729	0.373913	0.31405	0.333333	0.319328	0.322034	0.294118	0.363636	0.603604	0.655172	0.663717	0.752212	0.873874	1	1.02857	1.00935	1.00901	1.01835	1	1.00901	1.01818	1	1.01818	1.01818	1.00909	1.01802	1
129	0.0238095	0.0645161	0.127119	0.420168	0.37069	0.311475	0.330508	0.316667	0.319328	0.291667	0.360656	0.603604	0.649573	0.663717	0.754386	0.873874	1	1.0283	1.00935	1.00901	1.01835	1	1.00901	1.01802	1	1.01802	1.01802	1.00909	1.01786	1
130	0.023622	0.064	0.12605	0.416667	0.367521	0.308943	0.327731	0.31405	0.316667	0.289256	0.357724	0.603604	0.644068	0.663717	0.754386	0.875	1	1.02804	1.00926	1.00893	1.01818	1	1.00893	1.01786	1	1.02703	1.01786	1.00901	1.0177	1
131	0.0234375	0.0634921	0.125	0.413223	0.364407	0.306452	0.325	0.311475	0.31405	0.286885	0.354839	0.607143	0.638655	0.663717	0.756522	0.875	1	1.02778	1.00926	1.00893	1.01818	1	1.00893	1.01786	1	1.02703	1.01786	1.00901	1.01754	1
132	0.0232558	0.0629921	0.123967	0.409836	0.361345	0.304	0.322314	0.308943	0.311475	0.284553	0.352	0.60177	0.641667	0.666667	0.758621	0.876106	1	1.02752	1.00917	1.00885	1.01802	1	1.00885	1.0177	1	1.02679	1.0177	1.00893	1.01739	1
133	0.0230769	0.0625	0.122951	0.406504	0.358333	0.301587	0.319672	0.306452	0.308943	0.282258	0.349206	0.596491	0.644628	0.669565	0.760684	0.877193	1	1.02727	1.01835	1.00877	1.01786	1	1.00877	1.01754	1	1.02655	1.01754	1.00885	1.01724	1
134	0.0229008	0.0620155	0.121951	0.403226	0.355372	0.299213	0.317073	0.304	0.306452	0.28	0.346457	0.591304	0.644628	0.669565	0.762712	0.878261	1	1.02703	1.01818	1.0087	1.0177	1	1.0087	1.01739	1	1.02632	1.01739	1.00877	1.01709	1
135	0.0227273	0.0615385	0.120968	0.4	0.352459	0.296875	0.314516	0.301587	0.304	0.277778	0.34375	0.586207	0.647541	0.669565	0.762712	0.886957	1	1.02703	1.01818	1.0087	1.0177	1	1.0087	1.02609	1	1.02632	1.01739	1.00877	1.01695	1
136	0.0225564	0.0610687	0.12	0.396825	0.349593	0.294574	0.312	0.299213	0.301587	0.275591	0.341085	0.589744	0.642276	0.678261	0.762712	0.887931	1	1.02703	1.01802	1.0087	1.01754	1	1.0087	1.02586	1	1.02609	1.01724	1.00877	1.01681	1
137	0.0223881	0.0606061	0.119048	0.393701	0.346774	0.292308	0.309524	0.296875	0.299213	0.273438	0.338462	0.59322	0.637097	0.678261	0.764706	0.887931	1	1.02703	1.01786	1.0087	1.01739	1	1.00862	1.02586	1	1.02609	1.01724	1.0087	1.01681	1
138	0.0222222	0.0601504	0.11811	0.390625	0.344	0.290076	0.307087	0.294574	0.296875	0.271318	0.335878	0.59322	0.632	0.681034	0.766667	0.888889	1	1.02679	1.0177	1.00862	1.01724	1	1.00855	1.02564	1	1.02586	1.01709	1.00862	1.01667	1
139	0.0220588	0.0597015	0.117188	0.387597	0.34127	0.287879	0.304688	0.292308	0.294574	0.269231	0.333333	0.59322	0.626984	0.681034	0.766667	0.888889	1	1.02679	1.01754	1.00862	1.01709	1	1.00847	1.02564	1	1.02586	1.01709	1.00855	1.01653	1
140	0.0218978	0.0592593	0.116279	0.384615	0.338583	0.285714	0.302326	0.290076	0.292308	0.267176	0.330827	0.588235	0.626984	0.683761	0.768595	0.889831	1	1.02655	1.01739	1.00855	1.01695	1	1.00847	1.02542	1	1.02564	1.01695	1.00847	1.01639	1
141	0.0217391	0.0588235	0.115385	0.381679	0.335938	0.283582	0.3	0.287879	0.290076	0.265152	0.328358	0.583333	0.629921	0.683761	0.770492	0.890756	1	1.02632	1.01724	1.00847	1.01681	1	1.0084	1.02521	1	1.02542	1.01681	1.0084	1.01626	1
142	0.0215827	0.0583942	0.114504	0.378788	0.333333	0.281481	0.29771	0.285714	0.287879	0.263158	0.325926	0.578512	0.632812	0.686441	0.772358	0.891667	1	1.02609	1.01709	1.0084	1.01667	1	1.00833	1.025	1	1.02521	1.01667	1.00833	1.01613	1
143	0.0214286	0.057971	0.113636	0.37594	0.330769	0.279412	0.295455	0.283582	0.285714	0.261194	0.323529	0.57377	0.635659	0.689076	0.774194	0.892562	1	1.02586	1.01695	1.00833	1.01653	1	1.00826	1.02479	1	1.025	1.01653	1.00826	1.016	1
144	0.0212766	0.057554	0.112782	0.373134	0.328244	0.277372	0.293233	0.281481	0.283582	0.259259	0.321168	0.577236	0.630769	0.691667	0.776	0.893443	1	1.02564	1.01681	1.00826	1.01639	1	1.0082	1.02459	1	1.02479	1.01639	1.0082	1.01587	1
145	0.0211268	0.0571429	0.11194	0.37037	0.325758	0.275362	0.291045	0.279412	0.281481	0.257353	0.318841	0.577236	0.625954	0.691667	0.776	0.894309	1	1.02564	1.01681	1.00826	1.01626	1	1.00813	1.02439	1	1.02459	1.01626	1.0082	1.01575	1
146	0.020979	0.0567376	0.111111	0.367647	0.323308	0.273381	0.288889	0.277372	0.279412	0.255474	0.316547	0.580645	0.621212	0.694215	0.777778	0.895161	1	1.02542	1.01667	1.0082	1.01613	1	1.00806	1.02419	1	1.02439	1.01613	1.0082	1.01562	1
147	0.0208333	0.056338	0.110294	0.364964	0.320896	0.271429	0.286765	0.275362	0.277372	0.253623	0.314286	0.584	0.616541	0.696721	0.779528	0.896	1	1.02521	1.01653	1.00813	1.016	1	1.008	1.024	1	1.02419	1.016	1.00813	1.0155	1
148	0.0206897	0.0559441	0.109489	0.362319	0.318519	0.269504	0.284672	0.273381	0.275362	0.251799	0.312057	0.579365	0.619403	0.699187	0.779528	0.896	1	1.02521	1.01653	1.00813	1.016	1	1.008	1.024	1	1.02419	1.016	1.00806	1.0155	1
149	0.0205479	0.0555556	0.108696	0.359712	0.316176	0.267606	0.282609	0.271429	0.273381	0.25	0.309859	0.574803	0.622222	0.701613	0.78125	0.896825	1	1.025	1.01639	1.00806	1.01587	1	1.00794	1.02381	1	1.024	1.01587	1.008	1.01538	1
150	0.0204082	0.0551724	0.107914	0.357143	0.313869	0.265734	0.280576	0.269504	0.271429	0.248227	0.307692	0.570312	0.625	0.704	0.78125	0.896825	1	1.025	1.01626	1.008	1.01587	1	1.01587	1.02381	1	1.02381	1.01587	1.00794	1.01527	1
151	0.0202703	0.0547945	0.107143	0.35461	0.311594	0.263889	0.278571	0.267606	0.269504	0.246479	0.305556	0.565891	0.627737	0.706349	0.782946	0.896825	1.008	1.025	1.01626	1.008	1.01587	1	1.01587	1.02381	1	1.02381	1.01587	1.00787	1.01527	1
152	0.0201342	0.0544218	0.106383	0.352113	0.309353	0.262069	0.276596	0.265734	0.267606	0.244755	0.303448	0.561538	0.630435	0.708661	0.784615	0.897638	1.008	1.02479	1.01626	1.00794	1.01575	1	1.02381	1.02381	1	1.02381	1.01575	1.00781	1.01527	1
153	0.02	0.0540541	0.105634	0.34965	0.307143	0.260274	0.274648	0.263889	0.265734	0.243056	0.30137	0.557252	0.630435	0.710938	0.784615	0.898438	1.00794	1.02459	1.01613	1.00794	1.01562	1	1.02362	1.02362	1	1.02362	1.01562	1.00775	1.01515	1
154	0.0198675	0.0536913	0.104895	0.347222	0.304965	0.258503	0.272727	0.262069	0.263889	0.241379	0.29932	0.55303	0.633094	0.713178	0.78626	0.899225	1.00787	1.02439	1.016	1.00787	1.0155	1	1.02344	1.02344	1	1.02344	1.0155	1.00769	1.01504	1
155	0.0197368	0.0533333	0.104167	0.344828	0.302817	0.256757	0.270833	0.260274	0.262069	0.239726	0.297297	0.548872	0.635714	0.715385	0.787879	0.9	1.00781	1.02419	1.01587	1.00781	1.01538	1	1.02326	1.02326	1	1.02326	1.01538	1.00763	1.01493	1
156	0.0196078	0.0529801	0.103448	0.342466	0.300699	0.255034	0.268966	0.258503	0.260274	0.238095	0.295302	0.544776	0.638298	0.717557	0.789474	0.900763	1.00775	1.024	1.01575	1.00775	1.01527	1	1.02308	1.02308	1	1.02308	1.01527	1.00758	1.01481	1
157	0.0194805	0.0526316	0.10274	0.340136	0.298611	0.253333	0.267123	0.256757	0.258503	0.236486	0.293333	0.540741	0.640845	0.719697	0.791045	0.901515	1.00769	1.02381	1.01562	1.00769	1.01515	1	1.0229	1.0229	1	1.0229	1.01515	1.00752	1.01471	1
158	0.0193548	0.0522876	0.102041	0.337838	0.296552	0.251656	0.265306	0.255034	0.256757	0.234899	0.291391	0.536765	0.643357	0.721805	0.792593	0.902256	1.00763	1.02362	1.0155	1.00763	1.01504	1	1.02273	1.02273	1	1.02273	1.01504	1.00746	1.0146	1
159	0.0192308	0.0519481	0.101351	0.33557	0.294521	0.25	0.263514	0.253333	0.255034	0.233333	0.289474	0.532847	0.645833	0.723881	0.794118	0.902985	1.00758	1.02344	1.01538	1.00758	1.01493	1	1.02256	1.02256	1	1.02256	1.01493	1.00741	1.01449	1
160	0.0191083	0.0516129	0.101351	0.333333	0.292517	0.248366	0.261745	0.251656	0.253333	0.231788	0.287582	0.528986	0.648276	0.725926	0.79562	0.903704	1.00752	1.02326	1.01527	1.00752	1.01481	1	1.02239	1.02239	1	1.02239	1.01481	1.00735	1.01439	1
161	0.0189873	0.0512821	0.100671	0.331126	0.290541	0.246753	0.26	0.25	0.251656	0.230263	0.285714	0.52518	0.650685	0.727941	0.797101	0.904412	1.00746	1.02308	1.01515	1.00746	1.01471	1	1.02222	1.02222	1	1.02222	1.01471	1.0073	1.01429	1
162	0.0188679	0.0509554	0.1	0.328947	0.288591	0.245161	0.258278	0.248366	0.25	0.228758	0.283871	0.521429	0.653061	0.729927	0.798561	0.905109	1.00741	1.0229	1.01504	1.00741	1.0146	1	1.02206	1.02206	1	1.02206	1.0146	1.00725	1.01418	1
163	0.01875	0.0506329	0.0993377	0.326797	0.286667	0.24359	0.256579	0.246753	0.248366	0.227273	0.282051	0.51773	0.655405	0.731884	0.8	0.905797	1.00735	1.02273	1.01493	1.00735	1.01449	1	1.0219	1.0219	1	1.0219	1.01449	1.00719	1.01408	1
164	0.0186335	0.0503145	0.0986842	0.324675	0.284768	0.242038	0.254902	0.245161	0.246753	0.225806	0.280255	0.514085	0.657718	0.733813	0.801418	0.906475	1.0073	1.02256	1.01481	1.0073	1.01439	1	1.02174	1.02174	1	1.02174	1.01439	1.00714	1.01399	1
165	0.0185185	0.05	0.0980392	0.322581	0.282895	0.240506	0.253247	0.24359	0.245161	0.224359	0.278481	0.51049	0.66	0.735714	0.802817	0.907143	1.00725	1.02239	1.01471	1.00725	1.01429	1	1.02158	1.02158	1	1.02158	1.01429	1.00709	1.01389	1
166	0.0184049	0.0496894	0.0974026	0.320513	0.281046	0.238994	0.251613	0.242038	0.24359	0.22293	0.27673	0.506944	0.662252	0.737589	0.804196	0.907801	1.00719	1.02222	1.0146	1.00719	1.01418	1	1.02143	1.02143	1	1.02143	1.01418	1.00704	1.01379	1
167	0.0182927	0.0493827	0.0967742	0.318471	0.279221	0.2375	0.25	0.240506	0.242038	0.221519	0.275	0.503448	0.664474	0.739437	0.805556	0.908451	1.00714	1.02206	1.01449	1.00714	1.01408	1	1.02128	1.02128	1	1.02128	1.01408	1.00699	1.0137	1
168	0.0181818	0.0490798	0.0961538	0.316456	0.277419	0.236025	0.248408	0.238994	0.240506	0.220126	0.273292	0.5	0.666667	0.741259	0.806897	0.909091	1.00709	1.0219	1.01439	1.00709	1.01399	1	1.02113	1.02113	1	1.02113	1.01399	1.00694	1.01361	1
169	0.0180723	0.0487805	0.0955414	0.314465	0.275641	0.234568	0.246835	0.2375	0.238994	0.21875	0.271605	0.496599	0.668831	0.743056	0.808219	0.909722	1.00704	1.02174	1.01429	1.00704	1.01389	1	1.02098	1.02098	1	1.02098	1.01389	1.0069	1.01351	1
170	0.0179641	0.0484848	0.0949367	0.3125	0.273885	0.233129	0.245283	0.236025	0.2375	0.217391	0.269939	0.493243	0.670968	0.744828	0.809524	0.910345	1.00699	1.02158	1.01418	1.00699	1.01379	1	1.02083	1.02083	1	1.02083	1.01379	1.00685	1.01342	1
171	0.0178571	0.0481928	0.0943396	0.310559	0.272152	0.231707	0.24375	0.234568	0.236025	0.216049	0.268293	0.489933	0.673077	0.746575	0.810811	0.910959	1.00694	1.02143	1.01408	1.00694	1.0137	1	1.02069	1.02069	1	1.02069	1.0137	1.0068	1.01333	1
172	0.0177515	0.0479042	0.09375	0.308642	0.27044	0.230303	0.242236	0.233129	0.234568	0.214724	0.266667	0.486667	0.675159	0.748299	0.812081	0.911565	1.0069	1.02128	1.01399	1.0069	1.01361	1	1.02055	1.02055	1	1.02055	1.01361	1.00676	1.01325	1
173	0.0176471	0.047619	0.0931677	0.306748	0.26875	0.228916	0.240741	0.231707	0.233129	0.213415	0.26506	0.483444	0.677215	0.75	0.813333	0.912162	1.00685	1.02113	1.01389	1.00685	1.01351	1	1.02041	1.02041	1	1.02041	1.01351	1.00671	1.01316	1
174	0.0175439	0.0473373	0.0925926	0.304878	0.267081	0.227545	0.239264	0.230303	0.231707	0.212121	0.263473	0.480263	0.679245	0.751678	0.81457	0.912752	1.0068	1.02098	1.01379	1.0068	1.01342	1	1.02027	1.02027	1	1.02027	1.01342	1.00667	1.01307	1
175	0.0174419	0.0470588	0.0920245	0.30303	0.265432	0.22619	0.237805	0.228916	0.230303	0.210843	0.261905	0.477124	0.68125	0.753333	0.815789	0.913333	1.00676	1.02083	1.0137	1.00676	1.01333	1	1.02013	1.02013	1	1.02013	1.01333	1.00662	1.01299	1
176	0.017341	0.0467836	0.0914634	0.301205	0.263804	0.224852	0.236364	0.227545	0.228916	0.209581	0.260355	0.480519	0.677019	0.754967	0.816993	0.913907	1.00671	1.02069	1.01361	1.00671	1.01325	1	1.02	1.02	1	1.02	1.01325	1.00658	1.0129	1
177	0.0172414	0.0465116	0.0909091	0.299401	0.262195	0.223529	0.23494	0.22619	0.227545	0.208333	0.258824	0.483871	0.67284	0.756579	0.818182	0.914474	1.00667	1.02055	1.01351	1.00667	1.01316	1	1.01987	1.01987	1	1.01987	1.01316	1.00654	1.01282	1
178	0.0171429	0.0462428	0.0903614	0.297619	0.260606	0.222222	0.233533	0.224852	0.22619	0.207101	0.25731	0.487179	0.668712	0.75817	0.819355	0.915033	1.00662	1.02041	1.01342	1.00662	1.01307	1	1.01974	1.01974	1	1.01974	1.01307	1.00649	1.01274	1
179	0.0170455	0.045977	0.0898204	0.295858	0.259036	0.22093	0.232143	0.223529	0.224852	0.205882	0.255814	0.490446	0.664634	0.75974	0.820513	0.915584	1.00658	1.02027	1.01333	1.00658	1.01299	1	1.01961	1.01961	1	1.01961	1.01299	1.00645	1.01266	1
180	0.0169492	0.0457143	0.0892857	0.294118	0.257485	0.219653	0.230769	0.222222	0.223529	0.204678	0.254335	0.487342	0.666667	0.76129	0.821656	0.916129	1.00654	1.02013	1.01325	1.00654	1.0129	1	1.01948	1.01948	1	1.01948	1.0129	1.00641	1.01258	1
181	0.0168539	0.0454545	0.0887574	0.292398	0.255952	0.218391	0.229412	0.22093	0.222222	0.203488	0.252874	0.484277	0.668675	0.762821	0.822785	0.916667	1.00649	1.02	1.01316	1.00649	1.01282	1	1.01935	1.01935	1	1.01935	1.01282	1.00637	1.0125	1
182	0.0167598	0.0451977	0.0882353	0.290698	0.254438	0.217143	0.22807	0.219653	0.22093	0.202312	0.251429	0.48125	0.670659	0.764331	0.823899	0.917197	1.00645	1.01987	1.01307	1.00645	1.01274	1	1.01923	1.01923	1	1.01923	1.01274	1.00633	1.01242	1
183	0.0166667	0.0449438	0.0877193	0.289017	0.252941	0.215909	0.226744	0.218391	0.219653	0.201149	0.25	0.478261	0.672619	0.765823	0.825	0.917722	1.00641	1.01974	1.01299	1.00641	1.01266	1	1.01911	1.01911	1	1.01911	1.01266	1.00629	1.01235	1
184	0.0165746	0.0446927	0.0872093	0.287356	0.251462	0.214689	0.225434	0.217143	0.218391	0.2	0.248588	0.475309	0.674556	0.767296	0.826087	0.918239	1.00637	1.01961	1.0129	1.00637	1.01258	1	1.01899	1.01899	1	1.01899	1.01258	1.00625	1.01227	1
185	0.0164835	0.0444444	0.0867052	0.285714	0.25	0.213483	0.224138	0.215909	0.217143	0.198864	0.247191	0.472393	0.676471	0.76875	0.82716	0.91875	1.00633	1.01948	1.01282	1.00633	1.0125	1	1.01887	1.01887	1	1.01887	1.0125	1.00621	1.0122	1
186	0.0163934	0.0441989	0.0862069	0.284091	0.248555	0.212291	0.222857	0.214689	0.215909	0.19774	0.24581	0.469512	0.678363	0.770186	0.828221	0.919255	1.00629	1.01935	1.01274	1.00629	1.01242	1	1.01875	1.01875	1	1.01875	1.01242	1.00617	1.01212	1
187	0.0163043	0.043956	0.0857143	0.282486	0.247126	0.211111	0.221591	0.213483	0.214689	0.196629	0.244444	0.466667	0.680233	0.771605	0.829268	0.919753	1.00625	1.01923	1.01266	1.00625	1.01235	1	1.01863	1.01863	1	1.01863	1.01235	1.00613	1.01205	1
188	0.0162162	0.0437158	0.0852273	0.280899	0.245714	0.209945	0.220339	0.212291	0.213483	0.195531	0.243094	0.463855	0.682081	0.773006	0.830303	0.920245	1.00621	1.01911	1.01258	1.00621	1.01227	1	1.01852	1.01852	1	1.01852	1.01227	1.0061	1.01198	1
189	0.016129	0.0434783	0.0847458	0.27933	0.244318	0.208791	0.219101	0.211111	0.212291	0.194444	0.241758	0.461078	0.683908	0.77439	0.831325	0.920732	1.00617	1.01899	1.0125	1.00617	1.0122	1	1.0184	1.0184	1	1.0184	1.0122	1.00606	1.0119	1
190	0.0160428	0.0432432	0.0842697	0.277778	0.242938	0.20765	0.217877	0.209945	0.211111	0.19337	0.240437	0.458333	0.685714	0.775758	0.832335	0.921212	1.00613	1.01887	1.01242	1.00613	1.01212	1	1.01829	1.01829	1	1.01829	1.01212	1.00602	1.01183	1
191	0.0159574	0.0430108	0.0837989	0.276243	0.241573	0.206522	0.216667	0.208791	0.209945	0.192308	0.23913	0.455621	0.6875	0.777108	0.833333	0.921687	1.0061	1.01875	1.01235	1.0061	1.01205	1	1.01818	1.01818	1	1.01818	1.01205	1.00599	1.01176	1
192	0.015873	0.0427807	0.0833333	0.274725	0.240223	0.205405	0.21547	0.20765	0.208791	0.191257	0.237838	0.452941	0.689266	0.778443	0.83432	0.922156	1.00606	1.01863	1.01227	1.00606	1.01198	1	1.01807	1.01807	1	1.01807	1.01198	1.00595	1.0117	1
193	0.0157895	0.0425532	0.0828729	0.273224	0.238889	0.204301	0.214286	0.206522	0.20765	0.190217	0.236559	0.450292	0.691011	0.779762	0.835294	0.922619	1.00602	1.01852	1.0122	1.00602	1.0119	1	1.01796	1.01796	1	1.01796	1.0119	1.00592	1.01163	1
194	0.0157068	0.042328	0.0824176	0.271739	0.237569	0.203209	0.213115	0.205405	0.206522	0.189189	0.235294	0.447674	0.692737	0.781065	0.836257	0.923077	1.00599	1.0184	1.01212	1.00599	1.01183	1	1.01786	1.01786	1	1.01786	1.01183	1.00588	1.01156	1
195	0.015625	0.042328	0.0819672	0.27027	0.236264	0.202128	0.211957	0.204301	0.205405	0.188172	0.234043	0.445087	0.694444	0.782353	0.837209	0.923529	1.00595	1.01829	1.01205	1.00595	1.01176	1	1.01775	1.01775	1	1.01775	1.01176	1.00585	1.01149	1.00543
196	0.015544	0.0421053	0.0815217	0.268817	0.234973	0.201058	0.210811	0.203209	0.204301	0.187166	0.232804	0.442529	0.696133	0.783626	0.83815	0.923977	1.00592	1.01818	1.01198	1.00592	1.0117	1	1.01765	1.01765	1	1.01765	1.0117	1.00581	1.01143	1.00541
197	0.0154639	0.0418848	0.0810811	0.26738	0.233696	0.2	0.209677	0.202128	0.203209	0.18617	0.231579	0.44	0.697802	0.784884	0.83908	0.924419	1.00588	1.01807	1.0119	1.00588	1.01163	1	1.01754	1.01754	1	1.01754	1.01163	1.00578	1.01136	1.00538
198	0.0153846	0.0416667	0.0806452	0.265957	0.232432	0.198953	0.208556	0.201058	0.202128	0.185185	0.230366	0.4375	0.699454	0.786127	0.84	0.924855	1.00585	1.01796	1.01183	1.00585	1.01156	1	1.01744	1.01744	1	1.01744	1.01156	1.00575	1.0113	1.00535
199	0.0153061	0.0414508	0.0802139	0.26455	0.231183	0.197917	0.207447	0.2	0.201058	0.184211	0.229167	0.435028	0.701087	0.787356	0.840909	0.925287	1.00581	1.01786	1.01176	1.00581	1.01149	1	1.01734	1.01734	1	1.01734	1.01149	1.00571	1.01124	1.00532
200	0.0152284	0.0412371	0.0797872	0.263158	0.229947	0.196891	0.206349	0.198953	0.2	0.183246	0.227979	0.432584	0.702703	0.788571	0.841808	0.925714	1.00578	1.01775	1.0117	1.00578	1.01143	1	1.01724	1.01724	1	1.01724	1.01143	1.00568	1.01117	1.00529
201	0.0151515	0.0410256	0.0793651	0.26178	0.228723	0.195876	0.205263	0.197917	0.198953	0.182292	0.226804	0.430168	0.704301	0.789773	0.842697	0.926136	1.00575	1.01765	1.01163	1.00575	1.01136	1	1.01714	1.01714	1	1.01714	1.01136	1.00565	1.01111	1.00526
202	0.0150754	0.0408163	0.0789474	0.260417	0.227513	0.194872	0.204188	0.196891	0.197917	0.181347	0.225641	0.427778	0.705882	0.79096	0.843575	0.926554	1.00571	1.01754	1.01156	1.00571	1.0113	1	1.01705	1.01705	1	1.01705	1.0113	1.00562	1.01105	1.00524
203	0.015	0.0406091	0.078534	0.259067	0.226316	0.193878	0.203125	0.195876	0.196891	0.180412	0.22449	0.425414	0.707447	0.792135	0.844444	0.926966	1.00568	1.01744	1.01149	1.00568	1.01124	1	1.01695	1.01695	1	1.01695	1.01124	1.00559	1.01099	1.00521
204	0.0149254	0.040404	0.078125	0.257732	0.225131	0.192893	0.202073	0.194872	0.195876	0.179487	0.22335	0.423077	0.708995	0.793296	0.845304	0.927374	1.00565	1.01734	1.01143	1.00565	1.01117	1	1.01685	1.01685	1	1.01685	1.01117	1.00556	1.01093	1.00518
205	0.0148515	0.040201	0.0777202	0.25641	0.223958	0.191919	0.201031	0.193878	0.194872	0.178571	0.222222	0.420765	0.710526	0.794444	0.846154	0.927778	1.00562	1.01724	1.01136	1.00562	1.01111	1	1.01676	1.01676	1	1.01676	1.01111	1.00552	1.01087	1.00515
206	0.0147783	0.04	0.0773196	0.255102	0.222798	0.190955	0.2	0.192893	0.193878	0.177665	0.221106	0.418478	0.712042	0.79558	0.846995	0.928177	1.00559	1.01714	1.0113	1.00559	1.01105	1	1.01667	1.01667	1	1.01667	1.01105	1.00549	1.01081	1.00513
207	0.0147059	0.039801	0.0769231	0.253807	0.221649	0.19	0.19898	0.191919	0.192893	0.176768	0.22	0.416216	0.713542	0.796703	0.847826	0.928571	1.00556	1.01705	1.01124	1.00556	1.01099	1	1.01657	1.01657	1	1.01657	1.01099	1.00546	1.01075	1.0051
208	0.0146341	0.039604	0.0765306	0.252525	0.220513	0.189055	0.19797	0.190955	0.191919	0.175879	0.218905	0.419355	0.709845	0.797814	0.848649	0.928962	1.00552	1.01695	1.01117	1.00552	1.01093	1	1.01648	1.01648	1	1.01648	1.01093	1.00543	1.0107	1.00508
209	0.0145631	0.0394089	0.0761421	0.251256	0.219388	0.188119	0.19697	0.19	0.190955	0.175	0.217822	0.42246	0.706186	0.798913	0.849462	0.929348	1.00549	1.01685	1.01111	1.00549	1.01087	1	1.01639	1.01639	1	1.01639	1.01087	1.00541	1.01064	1.00505
210	0.0144928	0.0392157	0.0757576	0.25	0.218274	0.187192	0.19598	0.189055	0.19	0.174129	0.216749	0.425532	0.702564	0.8	0.850267	0.92973	1.00546	1.01676	1.01105	1.00546	1.01081	1	1.0163	1.0163	1	1.0163	1.01081	1.00538	1.01058	1.00503
211	0.0144231	0.0390244	0.0753769	0.248756	0.217172	0.186275	0.195	0.188119	0.189055	0.173267	0.215686	0.428571	0.69898	0.801075	0.851064	0.930108	1.00543	1.01667	1.01099	1.00543	1.01075	1	1.01622	1.01622	1	1.01622	1.01075	1.00535	1.01053	1.005
212	0.0143541	0.038835	0.075	0.247525	0.21608	0.185366	0.19403	0.187192	0.188119	0.172414	0.214634	0.426316	0.700508	0.802139	0.851852	0.930481	1.00541	1.01657	1.01093	1.00541	1.0107	1	1.01613	1.01613	1	1.01613	1.0107	1.00532	1.01047	1.00498
213	0.0142857	0.0386473	0.0746269	0.246305	0.215	0.184466	0.193069	0.186275	0.187192	0.171569	0.213592	0.424084	0.70202	0.803191	0.852632	0.930851	1.00538	1.01648	1.01087	1.00538	1.01064	1	1.01604	1.01604	1	1.01604	1.01064	1.00529	1.01042	1.00495
214	0.014218	0.0384615	0.0742574	0.245098	0.21393	0.183575	0.192118	0.185366	0.186275	0.170732	0.21256	0.421875	0.703518	0.804233	0.853403	0.931217	1.00535	1.01639	1.01081	1.00535	1.01058	1	1.01596	1.01596	1	1.01596	1.01058	1.00526	1.01036	1.00493
215	0.0141509	0.0382775	0.0738916	0.243902	0.212871	0.182692	0.191176	0.184466	0.185366	0.169903	0.211538	0.419689	0.705	0.805263	0.854167	0.931579	1.00532	1.0163	1.01075	1.00532	1.01053	1	1.01587	1.01587	1	1.01587	1.01053	1.00524	1.01031	1.0049
216	0.0140845	0.0380952	0.0735294	0.242718	0.211823	0.181818	0.190244	0.183575	0.184466	0.169082	0.210526	0.42268	0.701493	0.806283	0.854922	0.931937	1.00529	1.01622	1.0107	1.00529	1.01047	1	1.01579	1.01579	1	1.01579	1.01047	1.00521	1.01026	1.0049
217	0.0140187	0.0379147	0.0731707	0.241546	0.210784	0.180952	0.18932	0.182692	0.183575	0.168269	0.209524	0.425641	0.69802	0.807292	0.85567	0.932292	1.00526	1.01613	1.01064	1.00526	1.01042	1	1.01571	1.01571	1	1.01571	1.01042	1.00518	1.0102	1.00488
218	0.0139535	0.0377358	0.0728155	0.240385	0.209756	0.180095	0.188406	0.181818	0.182692	0.167464	0.208531	0.428571	0.699507	0.803109	0.85641	0.932642	1.00524	1.01604	1.01058	1.00524	1.01036	1	1.01562	1.01562	1	1.01562	1.01036	1.00515	1.01015	1.00485
219	0.0138889	0.0375587	0.0724638	0.239234	0.208738	0.179245	0.1875	0.180952	0.181818	0.166667	0.207547	0.431472	0.70098	0.798969	0.857143	0.93299	1.00521	1.01596	1.01053	1.00521	1.01031	1	1.01554	1.01554	1	1.01554	1.01031	1.00513	1.0101	1.00483
220	0.0138249	0.0373832	0.0721154	0.238095	0.207729	0.178404	0.186603	0.180095	0.180952	0.165877	0.206573	0.434343	0.702439	0.8	0.852792	0.933333	1.00518	1.01587	1.01047	1.00518	1.01026	1	1.01546	1.01546	1	1.01546	1.01026	1.0051	1.01005	1.00481
221	0.0137615	0.0372093	0.0717703	0.236967	0.206731	0.17757	0.185714	0.179245	0.180095	0.165094	0.205607	0.437186	0.703883	0.80102	0.848485	0.933673	1.00515	1.01579	1.01042	1.00515	1.0102	1	1.01538	1.01538	1	1.01538	1.0102	1.00508	1.01	1.00478
222	0.0136986	0.037037	0.0714286	0.235849	0.205742	0.176744	0.184834	0.178404	0.179245	0.164319	0.204651	0.44	0.705314	0.80203	0.844221	0.93401	1.00513	1.01571	1.01036	1.00513	1.01015	1	1.01531	1.01531	1	1.01531	1.01015	1.00505	1.00995	1.00476
223	0.0136364	0.0368664	0.07109	0.234742	0.204762	0.175926	0.183962	0.17757	0.178404	0.163551	0.203704	0.442786	0.706731	0.80303	0.84	0.934343	1.0051	1.01562	1.01031	1.0051	1.0101	1	1.01523	1.01523	1	1.01523	1.0101	1.00503	1.0099	1.00474
224	0.0135747	0.0366972	0.0707547	0.233645	0.203791	0.175115	0.183099	0.176744	0.17757	0.162791	0.202765	0.445545	0.708134	0.798995	0.840796	0.934673	1.00508	1.01554	1.01026	1.00508	1.01005	1	1.01515	1.01515	1	1.01515	1.01005	1.005	1.00985	1.00472
225	0.0135135	0.0365297	0.0704225	0.232558	0.20283	0.174312	0.182243	0.175926	0.176744	0.162037	0.201835	0.448276	0.709524	0.795	0.841584	0.935	1.00505	1.01546	1.0102	1.00505	1.01	1	1.01508	1.01508	1	1.01508	1.01	1.00498	1.0098	1.00469
226	0.0134529	0.0363636	0.0700935	0.231481	0.201878	0.173516	0.181395	0.175115	0.175926	0.16129	0.205479	0.446078	0.7109	0.791045	0.842365	0.935323	1.00503	1.01538	1.01015	1.00503	1.00995	1	1.015	1.015	1	1.015	1.00995	1.00495	1.00976	1.00467
227	0.0133929	0.0361991	0.0697674	0.230415	0.200935	0.172727	0.180556	0.174312	0.175115	0.16055	0.209091	0.443902	0.712264	0.787129	0.843137	0.935644	1.005	1.01531	1.0101	1.005	1.0099	1	1.01493	1.01493	1	1.01493	1.0099	1.00493	1.00971	1.00465
228	0.0133333	0.036036	0.0694444	0.229358	0.2	0.171946	0.179724	0.173516	0.174312	0.159817	0.21267	0.441748	0.713615	0.788177	0.839024	0.935961	1.00498	1.01523	1.01005	1.00498	1.00985	1	1.01485	1.01485	1	1.01485	1.00985	1.0049	1.00966	1.00463
229	0.0132743	0.0358744	0.0691244	0.228311	0.199074	0.171171	0.178899	0.172727	0.173516	0.159091	0.216216	0.439614	0.714953	0.789216	0.834951	0.936275	1.00495	1.01515	1.01	1.00495	1.0098	1	1.01478	1.01478	1	1.01478	1.0098	1.00488	1.00962	1.00461
230	0.0132159	0.0357143	0.0688073	0.227273	0.198157	0.170404	0.178082	0.171946	0.172727	0.158371	0.219731	0.4375	0.716279	0.790244	0.830918	0.936585	1.00493	1.01508	1.00995	1.00493	1.00976	1	1.01471	1.01471	1	1.01471	1.00976	1.00485	1.00957	1.00459
231	0.0131579	0.0355556	0.0684932	0.226244	0.197248	0.169643	0.177273	0.171171	0.171946	0.157658	0.223214	0.435407	0.717593	0.791262	0.826923	0.936893	1.0049	1.015	1.0099	1.0049	1.00971	1	1.01463	1.01463	1	1.01463	1.00971	1.00483	1.00952	1.00457
232	0.0131004	0.0353982	0.0681818	0.225225	0.196347	0.168889	0.176471	0.170404	0.171171	0.156951	0.226667	0.433333	0.718894	0.792271	0.822967	0.937198	1.00488	1.01493	1.00985	1.00488	1.00966	1	1.01456	1.01456	1	1.01456	1.00966	1.00481	1.00948	1.00455
233	0.0130435	0.0352423	0.0678733	0.224215	0.195455	0.168142	0.175676	0.169643	0.170404	0.15625	0.230088	0.43128	0.720183	0.793269	0.819048	0.9375	1.00485	1.01485	1.0098	1.00485	1.00962	1	1.01449	1.01449	1	1.01449	1.00962	1.00478	1.00943	1.00452
234	0.012987	0.0350877	0.0675676	0.223214	0.19457	0.167401	0.174888	0.168889	0.169643	0.155556	0.23348	0.429245	0.721461	0.794258	0.819048	0.933014	1.00483	1.01478	1.00976	1.00485	1.00957	1	1.01442	1.01442	1	1.01442	1.00957	1.00476	1.00939	1.0045
235	0.012931	0.0349345	0.0672646	0.222222	0.193694	0.166667	0.174107	0.168142	0.168889	0.154867	0.236842	0.42723	0.722727	0.795238	0.819905	0.928571	1.00481	1.01471	1.00971	1.00483	1.00952	1	1.01435	1.01435	1	1.01435	1.00952	1.00474	1.00935	1.00448
236	0.0128755	0.0347826	0.0669643	0.221239	0.192825	0.165939	0.173333	0.167401	0.168142	0.154185	0.240175	0.425234	0.723982	0.796209	0.820755	0.924171	1.00478	1.01463	1.00966	1.00481	1.00948	1	1.01429	1.01429	1	1.01429	1.00948	1.00472	1.0093	1.00446
237	0.0128205	0.034632	0.0666667	0.220264	0.191964	0.165217	0.172566	0.166667	0.167401	0.153509	0.243478	0.423256	0.725225	0.79717	0.821596	0.919811	1.00476	1.01456	1.00962	1.00478	1.00943	1	1.01422	1.01422	1	1.01422	1.00943	1.00469	1.00926	1.00444
238	0.012766	0.0344828	0.0663717	0.219298	0.191111	0.164502	0.171806	0.165939	0.166667	0.152838	0.242424	0.425926	0.726457	0.798122	0.817757	0.920188	1.00474	1.01449	1.00957	1.00476	1.00939	1	1.01415	1.01415	1	1.01415	1.00939	1.00467	1.00922	1.00442
239	0.0127119	0.0343348	0.0660793	0.218341	0.190265	0.163793	0.171053	0.165217	0.165939	0.152174	0.241379	0.428571	0.727679	0.799065	0.813953	0.920561	1.00472	1.01442	1.00952	1.00474	1.00935	1	1.01408	1.01408	1	1.01408	1.00935	1.00465	1.00917	1.00441
240	0.0126582	0.034188	0.0657895	0.217391	0.189427	0.16309	0.170306	0.164502	0.165217	0.151515	0.240343	0.431193	0.728889	0.795349	0.814815	0.92093	1.00469	1.01435	1.00948	1.00472	1.0093	1	1.01402	1.01402	1	1.01402	1.0093	1.00463	1.00913	1.00439
241	0.012605	0.0340426	0.0655022	0.21645	0.188596	0.162393	0.169565	0.163793	0.164502	0.150862	0.239316	0.43379	0.730088	0.791667	0.815668	0.921296	1.00467	1.01429	1.00943	1.00469	1.00926	1	1.01395	1.01395	1	1.01395	1.00926	1.00461	1.00909	1.00437
242	0.0125523	0.0338983	0.0652174	0.215517	0.187773	0.161702	0.168831	0.16309	0.163793	0.150215	0.239316	0.431818	0.730088	0.788018	0.815668	0.921296	1.00467	1.01429	1.00943	1.00469	1.00926	1	1.01395	1.01395	1	1.01395	1.00926	1.00461	1.00909	1.00435
243	0.0125	0.0337553	0.0649351	0.214592	0.186957	0.161017	0.168103	0.162393	0.16309	0.149573	0.242553	0.429864	0.730088	0.784404	0.816514	0.921296	1.00465	1.01429	1.00943	1.00469	1.00926	1	1.01395	1.01395	1	1.01395	1.00926	1.00461	1.00909	1.00433
244	0.0124481	0.0336134	0.0646552	0.213675	0.186147	0.160338	0.167382	0.161702	0.162393	0.148936	0.245763	0.427928	0.731278	0.785388	0.812785	0.921659	1.00463	1.01422	1.00939	1.00467	1.00926	1	1.01389	1.01389	1	1.01389	1.00926	1.00461	1.00905	1.00431
245	0.0123967	0.0334728	0.0643777	0.212766	0.185345	0.159664	0.166667	0.161017	0.161702	0.148305	0.248945	0.426009	0.732456	0.786364	0.809091	0.922018	1.00461	1.01415	1.00935	1.00465	1.00926	1	1.01382	1.01382	1	1.01382	1.00922	1.00459	1.00901	1.00429
246	0.0123457	0.0333333	0.0641026	0.211864	0.184549	0.158996	0.165957	0.160338	0.161017	0.147679	0.247899	0.428571	0.733624	0.78733	0.809955	0.917808	1.00459	1.01408	1.0093	1.00463	1.00922	1	1.01376	1.01376	1	1.01376	1.00917	1.00457	1.00897	1.00427
247	0.0122951	0.033195	0.0638298	0.21097	0.183761	0.158333	0.165254	0.159664	0.160338	0.147059	0.246862	0.431111	0.734783	0.788288	0.810811	0.913636	1.00457	1.01402	1.00926	1.00461	1.00917	1	1.0137	1.0137	1	1.0137	1.00913	1.00455	1.00893	1.00427
248	0.0122449	0.0330579	0.0635593	0.210084	0.182979	0.157676	0.164557	0.158996	0.159664	0.146444	0.245833	0.433628	0.735931	0.789238	0.811659	0.909502	1.00455	1.01395	1.00922	1.00459	1.00913	1	1.01364	1.01364	1	1.01364	1.00909	1.00452	1.00889	1.00426
249	0.0121951	0.0329218	0.0632911	0.209205	0.182203	0.157025	0.163866	0.158333	0.158996	0.145833	0.244813	0.436123	0.737069	0.790179	0.8125	0.905405	1.00452	1.01389	1.00917	1.00457	1.00909	1	1.01357	1.01357	1	1.01357	1.00905	1.0045	1.00885	1.00424
250	0.0121457	0.0327869	0.0630252	0.208333	0.181435	0.156379	0.16318	0.157676	0.158333	0.145228	0.247934	0.434211	0.738197	0.791111	0.808889	0.90583	1.0045	1.01382	1.00913	1.00455	1.00905	1	1.01351	1.01351	1	1.01351	1.00901	1.00448	1.00881	1.00422
251	0.0120968	0.0326531	0.0627615	0.207469	0.180672	0.155738	0.1625	0.157025	0.157676	0.144628	0.251029	0.432314	0.739316	0.792035	0.80531	0.90625	1.00448	1.01376	1.00909	1.00452	1.00901	1	1.01345	1.01345	1	1.01345	1.00897	1.00446	1.00877	1.0042
252	0.0120482	0.0325203	0.0625	0.206612	0.179916	0.155102	0.161826	0.156379	0.157025	0.144033	0.254098	0.430435	0.740426	0.792952	0.801762	0.90625	1.00446	1.0137	1.00905	1.0045	1.00897	1	1.01339	1.01339	1	1.01339	1.00893	1.00444	1.00873	1.00418
253	0.012	0.0323887	0.0622407	0.205761	0.179167	0.154472	0.161157	0.155738	0.156379	0.143443	0.257143	0.428571	0.741525	0.79386	0.798246	0.90625	1.00444	1.01364	1.00901	1.00448	1.00893	1	1.01333	1.01333	1	1.01333	1.00889	1.00442	1.0087	1.00417
254	0.0119522	0.0322581	0.0619835	0.204918	0.178423	0.153846	0.160494	0.155102	0.155738	0.142857	0.260163	0.426724	0.742616	0.79476	0.799127	0.902222	1.00442	1.01357	1.00897	1.00446	1.00889	1	1.01327	1.01327	1	1.01327	1.00885	1.00441	1.00866	1.00415
255	0.0119048	0.0321285	0.0617284	0.204082	0.177686	0.153226	0.159836	0.154472	0.155102	0.142276	0.263158	0.424893	0.743697	0.795652	0.8	0.89823	1.00441	1.01351	1.00893	1.00444	1.00885	1	1.01322	1.01322	1	1.01322	1.00881	1.00439	1.00862	1.00413
256	0.0118577	0.032	0.0614754	0.203252	0.176955	0.15261	0.159184	0.153846	0.154472	0.1417	0.266129	0.423077	0.74477	0.796537	0.800866	0.894273	1.00439	1.01345	1.00889	1.00442	1.00881	1	1.01316	1.01316	1	1.01316	1.00877	1.00437	1.00858	1.00412
257	0.011811	0.0318725	0.0612245	0.202429	0.17623	0.152	0.158537	0.153226	0.153846	0.141129	0.269076	0.423077	0.745833	0.797414	0.801724	0.890351	1.00437	1.01339	1.00885	1.00441	1.00877	1	1.0131	1.0131	1	1.0131	1.00873	1.00435	1.00855	1.0041
258	0.0117647	0.031746	0.0609756	0.201613	0.17551	0.151394	0.157895	0.15261	0.153226	0.140562	0.272	0.421277	0.746888	0.798283	0.802575	0.886463	1.00435	1.01333	1.00881	1.00439	1.00873	1	1.01304	1.01304	1	1.01304	1.0087	1.00433	1.00851	1.00408
259	0.0117188	0.0316206	0.0607287	0.200803	0.174797	0.150794	0.157258	0.152	0.15261	0.14	0.2749	0.421277	0.747934	0.799145	0.803419	0.882609	1.00433	1.01327	1.00877	1.00437	1.0087	1	1.01299	1.01299	1	1.01299	1.00866	1.00431	1.00847	1.00407
260	0.0116732	0.0314961	0.0604839	0.2	0.174089	0.150198	0.156627	0.151394	0.152	0.139442	0.277778	0.423729	0.744856	0.8	0.804255	0.878788	1.00431	1.01322	1.00873	1.00435	1.00866	1	1.01293	1.01293	1	1.01293	1.00862	1.00429	1.00844	1.00405
261	0.0116279	0.0313725	0.060241	0.199203	0.173387	0.149606	0.156	0.150794	0.151394	0.138889	0.280632	0.42616	0.741803	0.800847	0.805085	0.875	1.00429	1.01316	1.0087	1.00433	1.00862	1	1.01288	1.01288	1	1.01288	1.00858	1.00427	1.0084	1.00403
262	0.011583	0.03125	0.06	0.198413	0.172691	0.14902	0.155378	0.150198	0.150794	0.13834	0.283465	0.428571	0.742857	0.800847	0.801688	0.875536	1.00427	1.0131	1.00866	1.00431	1.00858	1	1.01282	1.01282	1	1.01282	1.00855	1.00426	1.00837	1.00402
263	0.0115385	0.0311284	0.059761	0.197628	0.172	0.148438	0.154762	0.149606	0.150198	0.137795	0.286275	0.430962	0.743902	0.801688	0.798319	0.876068	1.00426	1.01304	1.00862	1.00429	1.00855	1	1.01277	1.01277	1	1.01277	1.00851	1.00424	1.00833	1.004
264	0.0114943	0.0310078	0.0595238	0.19685	0.171315	0.14786	0.15415	0.14902	0.149606	0.137255	0.289062	0.433333	0.744939	0.802521	0.794979	0.876596	1.00424	1.01299	1.00858	1.00427	1.00851	1	1.01271	1.01271	1	1.01271	1.00847	1.00422	1.0083	1.00398
265	0.0114504	0.030888	0.0592885	0.196078	0.170635	0.147287	0.153543	0.148438	0.14902	0.136719	0.291829	0.435685	0.745968	0.803347	0.791667	0.877119	1.00422	1.01293	1.00855	1.00426	1.00847	1	1.01266	1.01266	1	1.01266	1.00844	1.0042	1.00826	1.00397
266	0.0114068	0.0307692	0.0590551	0.195312	0.16996	0.146718	0.152941	0.14786	0.148438	0.136187	0.294574	0.438017	0.746988	0.804167	0.792531	0.873418	1.0042	1.01288	1.00851	1.00424	1.00844	1	1.01261	1.01261	1	1.01261	1.0084	1.00418	1.00823	1.00395
267	0.0113636	0.0306513	0.0588235	0.194553	0.169291	0.146154	0.152344	0.147287	0.14786	0.135659	0.297297	0.440329	0.748	0.804979	0.793388	0.869748	1.00418	1.01282	1.00847	1.00422	1.0084	1	1.01255	1.01255	1	1.01255	1.00837	1.00417	1.0082	1.00791
268	0.0113208	0.0305344	0.0585938	0.193798	0.168627	0.145594	0.151751	0.146718	0.147287	0.135135	0.3	0.442623	0.749004	0.805785	0.794239	0.866109	1.00417	1.01277	1.00844	1.0042	1.00837	1	1.0125	1.0125	1	1.0125	1.00833	1.00415	1.00816	1.00787
269	0.0112782	0.0304183	0.0583658	0.19305	0.167969	0.145038	0.151163	0.146154	0.146718	0.134615	0.302682	0.444898	0.75	0.806584	0.795082	0.8625	1.00415	1.01271	1.0084	1.00418	1.00833	1	1.01245	1.01245	1	1.01245	1.0083	1.00413	1.00813	1.00784
270	0.011236	0.030303	0.0581395	0.192308	0.167315	0.144487	0.150579	0.145594	0.146154	0.1341	0.305344	0.447154	0.750988	0.807377	0.791837	0.863071	1.00413	1.01266	1.00837	1.00417	1.0083	1	1.0124	1.0124	1	1.0124	1.00826	1.00412	1.0081	1.00781
271	0.011194	0.0301887	0.0579151	0.191571	0.166667	0.143939	0.15	0.145038	0.145594	0.133588	0.307985	0.449393	0.751969	0.808163	0.788618	0.863636	1.00412	1.01261	1.00833	1.00415	1.00826	1	1.01235	1.01235	1	1.01235	1.00823	1.0041	1.00806	1.00778
272	0.0111524	0.0300752	0.0576923	0.19084	0.166023	0.143396	0.149425	0.144487	0.145038	0.13308	0.310606	0.451613	0.752941	0.804878	0.789474	0.864198	1.0041	1.01255	1.0083	1.00413	1.00823	1	1.0123	1.0123	1	1.0123	1.0082	1.00408	1.00803	1.00775
273	0.0111111	0.0299625	0.0574713	0.190114	0.165385	0.142857	0.148855	0.143939	0.144487	0.132576	0.313208	0.453815	0.753906	0.801619	0.790323	0.864754	1.00408	1.0125	1.00826	1.00412	1.0082	1	1.01224	1.01224	1	1.01224	1.00816	1.00407	1.008	1.00772
274	0.0110701	0.0298507	0.0572519	0.189394	0.164751	0.142322	0.148289	0.143396	0.143939	0.132075	0.315789	0.456	0.754864	0.798387	0.791165	0.865306	1.00407	1.01245	1.00823	1.0041	1.00816	1	1.0122	1.0122	1	1.0122	1.00813	1.00405	1.00797	1.00769
275	0.0110294	0.0297398	0.0570342	0.188679	0.164122	0.141791	0.147727	0.142857	0.143396	0.131579	0.318352	0.458167	0.755814	0.795181	0.792	0.865854	1.00405	1.0124	1.0082	1.00408	1.00813	1	1.01215	1.01215	1	1.01215	1.0081	1.00403	1.00794	1.00766
276	0.010989	0.0296296	0.0568182	0.18797	0.163498	0.141264	0.14717	0.142322	0.142857	0.131086	0.320896	0.460317	0.756757	0.796	0.788845	0.866397	1.00403	1.01235	1.00816	1.00407	1.0081	1	1.0121	1.0121	1	1.0121	1.00806	1.00402	1.00791	1.00763
277	0.0109489	0.0295203	0.0566038	0.187266	0.162879	0.140741	0.146617	0.141791	0.142322	0.130597	0.32342	0.462451	0.757692	0.796813	0.785714	0.866935	1.00402	1.0123	1.00813	1.00405	1.00806	1	1.01205	1.01205	1	1.01205	1.00803	1.004	1.00787	1.0076
278	0.0109091	0.0294118	0.056391	0.186567	0.162264	0.140221	0.146067	0.141264	0.141791	0.130112	0.325926	0.464567	0.758621	0.797619	0.786561	0.863454	1.004	1.01224	1.0081	1.00403	1.00803	1	1.012	1.012	1	1.012	1.008	1.00398	1.00784	1.0076
279	0.0108696	0.029304	0.0561798	0.185874	0.161654	0.139706	0.145522	0.140741	0.141264	0.12963	0.328413	0.466667	0.759542	0.798419	0.787402	0.86	1.00398	1.0122	1.00806	1.00402	1.008	1	1.01195	1.01195	1	1.01195	1.00797	1.00397	1.00781	1.00758
280	0.0108303	0.0291971	0.0559701	0.185185	0.161049	0.139194	0.144981	0.140221	0.140741	0.129151	0.330882	0.46875	0.760456	0.799213	0.788235	0.856574	1.00397	1.01215	1.00803	1.004	1.00797	1	1.0119	1.0119	1	1.0119	1.00794	1.00395	1.00778	1.00755
281	0.0107914	0.0290909	0.0557621	0.184502	0.160448	0.138686	0.144444	0.139706	0.140221	0.128676	0.333333	0.470817	0.761364	0.8	0.789062	0.853175	1.00395	1.0121	1.008	1.00398	1.00794	1	1.01186	1.01186	1	1.01186	1.00791	1.00394	1.00775	1.00752
282	0.0107527	0.0289855	0.0555556	0.183824	0.159851	0.138182	0.143911	0.139194	0.139706	0.128205	0.335766	0.472868	0.762264	0.800781	0.785992	0.853755	1.00394	1.01205	1.00797	1.00397	1.00791	1	1.01181	1.01181	1	1.01181	1.00787	1.00392	1.00772	1.00749
283	0.0107143	0.0288809	0.0553506	0.18315	0.159259	0.137681	0.143382	0.138686	0.139194	0.127737	0.338182	0.474903	0.763158	0.801556	0.782946	0.854331	1.00392	1.012	1.00794	1.00395	1.00787	1	1.01176	1.01176	1	1.01176	1.00784	1.00391	1.00769	1.00746
284	0.0106762	0.028777	0.0551471	0.182482	0.158672	0.137184	0.142857	0.138182	0.138686	0.127273	0.341818	0.478764	0.766917	0.805447	0.779923	0.858268	1.00392	1.016	1.0119	1.00791	1.00784	1.00389	1.01172	1.01569	1.00392	1.01569	1.01176	1.00781	1.00766	1.00743
285	0.0106383	0.0286738	0.0549451	0.181818	0.158088	0.136691	0.142336	0.137681	0.138182	0.126812	0.344203	0.480769	0.76779	0.806202	0.776923	0.858824	1.00391	1.01594	1.01186	1.00787	1.00781	1.00388	1.01167	1.01562	1.00391	1.01562	1.01172	1.00778	1.00763	1.00741
286	0.0106007	0.0285714	0.0547445	0.181159	0.157509	0.136201	0.141818	0.137184	0.137681	0.126354	0.34657	0.482759	0.768657	0.80695	0.773946	0.859375	1.00389	1.01587	1.01181	1.00784	1.00778	1.00386	1.01163	1.01556	1.00389	1.01556	1.01167	1.00775	1.0076	1.00738
287	0.0105634	0.0284698	0.0545455	0.180505	0.156934	0.135714	0.141304	0.136691	0.137184	0.125899	0.348921	0.484733	0.769517	0.807692	0.770992	0.859922	1.00388	1.01581	1.01176	1.00781	1.00775	1.00385	1.01158	1.0155	1.00388	1.0155	1.01163	1.00772	1.00758	1.00735
288	0.0105263	0.0283688	0.0543478	0.179856	0.156364	0.135231	0.140794	0.136201	0.136691	0.125448	0.351254	0.486692	0.77037	0.808429	0.768061	0.860465	1.00386	1.01575	1.01172	1.00778	1.00772	1.00383	1.01154	1.01544	1.00386	1.01544	1.01158	1.00769	1.00755	1.00733
289	0.0104895	0.0282686	0.0541516	0.179211	0.155797	0.134752	0.140288	0.135714	0.136201	0.125	0.353571	0.488636	0.771218	0.80916	0.765152	0.861004	1.00385	1.01569	1.01167	1.00775	1.00769	1.00382	1.01149	1.01538	1.00385	1.01538	1.01154	1.00766	1.00752	1.0073
290	0.010453	0.028169	0.0539568	0.178571	0.155235	0.134276	0.139785	0.135231	0.135714	0.124555	0.353571	0.488636	0.771218	0.80916	0.765152	0.857692	1.00385	1.01569	1.01167	1.00775	1.00769	1.00382	1.01149	1.01538	1.00385	1.01538	1.01154	1.00766	1.00752	1.00727
291	0.0104167	0.0280702	0.0537634	0.177936	0.154676	0.133803	0.139286	0.134752	0.135231	0.124113	0.355872	0.490566	0.772059	0.80916	0.766038	0.854406	1.00383	1.01562	1.01163	1.00772	1.00766	1.0038	1.01145	1.01533	1.00383	1.01533	1.01149	1.00763	1.00749	1.00725
292	0.0103806	0.027972	0.0535714	0.177305	0.154122	0.133333	0.13879	0.134276	0.134752	0.123675	0.358156	0.492481	0.772894	0.80916	0.766917	0.851145	1.00382	1.01556	1.01158	1.00769	1.00763	1.00379	1.01141	1.01527	1.00382	1.01527	1.01145	1.0076	1.00746	1.00722
293	0.0103448	0.0278746	0.0533808	0.176678	0.153571	0.132867	0.138298	0.133803	0.134276	0.123239	0.360424	0.494382	0.773723	0.809886	0.76779	0.847909	1.0038	1.0155	1.01154	1.00766	1.0076	1.00377	1.01136	1.01521	1.0038	1.01521	1.01141	1.00758	1.00743	1.00719
294	0.0103093	0.0277778	0.0531915	0.176056	0.153025	0.132404	0.137809	0.133333	0.133803	0.122807	0.362676	0.496269	0.774545	0.810606	0.764925	0.848485	1.00379	1.01544	1.01149	1.00763	1.00758	1.00376	1.01132	1.01515	1.00379	1.01515	1.01136	1.00755	1.00741	1.00717
295	0.010274	0.0276817	0.0530035	0.175439	0.152482	0.131944	0.137324	0.132867	0.133333	0.122378	0.364912	0.498141	0.775362	0.811321	0.762082	0.849057	1.00377	1.01538	1.01145	1.0076	1.00755	1.00375	1.01128	1.01509	1.00377	1.01509	1.01132	1.00752	1.00738	1.00714
296	0.0102389	0.0275862	0.0528169	0.174825	0.151943	0.131488	0.136842	0.132404	0.132867	0.121951	0.367133	0.5	0.776173	0.81203	0.759259	0.849624	1.00376	1.01533	1.01141	1.00758	1.00752	1.00373	1.01124	1.01504	1.00376	1.01504	1.01128	1.00749	1.00735	1.00712
297	0.0102041	0.0274914	0.0526316	0.174216	0.151408	0.131034	0.136364	0.131944	0.132404	0.121528	0.369338	0.501845	0.776978	0.812734	0.756458	0.850187	1.00375	1.01527	1.01136	1.00755	1.00749	1.00372	1.01119	1.01498	1.00375	1.01498	1.01124	1.00746	1.00733	1.00709
298	0.0101695	0.0273973	0.0524476	0.173611	0.150877	0.130584	0.135889	0.131488	0.131944	0.121107	0.371528	0.503676	0.777778	0.813433	0.753676	0.850746	1.00373	1.01521	1.01132	1.00752	1.00746	1.0037	1.01115	1.01493	1.00373	1.01493	1.01119	1.00743	1.0073	1.00707
299	0.0101351	0.0273038	0.0522648	0.17301	0.15035	0.130137	0.135417	0.131034	0.131488	0.12069	0.373702	0.505495	0.778571	0.814126	0.750916	0.851301	1.00372	1.01515	1.01128	1.00749	1.00743	1.00369	1.01111	1.01487	1.00372	1.01487	1.01115	1.00741	1.00727	1.00704
300	0.010101	0.0272109	0.0520833	0.172414	0.149826	0.129693	0.134948	0.130584	0.131034	0.120275	0.375862	0.507299	0.779359	0.814815	0.748175	0.851852	1.0037	1.01509	1.01124	1.00746	1.00741	1.00368	1.01107	1.01481	1.0037	1.01481	1.01111	1.00738	1.00725	1.00702
301	0.0100671	0.0271186	0.0519031	0.171821	0.149306	0.129252	0.134483	0.130137	0.130584	0.119863	0.378007	0.509091	0.780142	0.815498	0.745455	0.852399	1.00369	1.01504	1.01119	1.00743	1.00738	1.00366	1.01103	1.01476	1.00369	1.01476	1.01107	1.00735	1.00722	1.00699
302	0.0100334	0.027027	0.0517241	0.171233	0.148789	0.128814	0.134021	0.129693	0.130137	0.119454	0.380137	0.51087	0.780919	0.816176	0.742754	0.852941	1.00368	1.01498	1.01115	1.00741	1.00735	1.00365	1.01099	1.01471	1.00368	1.01471	1.01103	1.00733	1.00719	1.00697
303	0.01	0.026936	0.0515464	0.170648	0.148276	0.128378	0.133562	0.129252	0.129693	0.119048	0.382253	0.512635	0.78169	0.81685	0.740072	0.85348	1.00366	1.01493	1.01111	1.00738	1.00733	1.00364	1.01095	1.01465	1.00366	1.01465	1.01099	1.0073	1.00717	1.00694
304	0.00996678	0.0268456	0.0513699	0.170068	0.147766	0.127946	0.133106	0.128814	0.129252	0.118644	0.384354	0.514388	0.782456	0.813869	0.741007	0.854015	1.00365	1.01487	1.01107	1.00735	1.0073	1.00362	1.01091	1.0146	1.00365	1.0146	1.01095	1.00727	1.00714	1.00692
305	0.00993377	0.0267559	0.0511945	0.169492	0.14726	0.127517	0.132653	0.128378	0.128814	0.118243	0.386441	0.516129	0.783217	0.810909	0.741935	0.854545	1.00364	1.01481	1.01103	1.00733	1.00727	1.00361	1.01087	1.01455	1.00364	1.01455	1.01091	1.00725	1.00712	1.0069
306	0.00990099	0.0266667	0.0510204	0.168919	0.146758	0.12709	0.132203	0.127946	0.128378	0.117845	0.386441	0.516129	0.780488	0.810909	0.741935	0.854545	1.00364	1.01481	1.01103	1.00733	1.00727	1.00361	1.01087	1.01455	1.00364	1.01455	1.01091	1.00725	1.00712	1.00687
307	0.00986842	0.0265781	0.0508475	0.16835	0.146259	0.126667	0.131757	0.127517	0.127946	0.11745	0.388514	0.517857	0.777778	0.811594	0.742857	0.855072	1.00362	1.01476	1.01099	1.0073	1.00725	1.0036	1.01083	1.01449	1.00362	1.01449	1.01087	1.00722	1.00709	1.00685
308	0.00983607	0.0264901	0.0506757	0.167785	0.145763	0.126246	0.131313	0.12709	0.127517	0.117057	0.390572	0.516014	0.778547	0.812274	0.743772	0.855596	1.00361	1.01471	1.01095	1.00727	1.00722	1.00358	1.01079	1.01444	1.00361	1.01444	1.01083	1.00719	1.00707	1.00683
309	0.00980392	0.0264026	0.0505051	0.167224	0.14527	0.125828	0.130872	0.126667	0.12709	0.116667	0.392617	0.514184	0.77931	0.81295	0.744681	0.856115	1.0036	1.01465	1.01091	1.00725	1.00719	1.00357	1.01075	1.01439	1.0036	1.01439	1.01079	1.00717	1.00704	1.0068
310	0.00977199	0.0263158	0.0503356	0.166667	0.144781	0.125413	0.130435	0.126246	0.126667	0.116279	0.394649	0.512367	0.780069	0.81362	0.745583	0.856631	1.00358	1.0146	1.01087	1.00722	1.00717	1.00356	1.01071	1.01434	1.00358	1.01434	1.01075	1.00714	1.00702	1.00678
311	0.00974026	0.0262295	0.0501672	0.166113	0.144295	0.125	0.13	0.125828	0.126246	0.115894	0.396667	0.510563	0.780822	0.814286	0.746479	0.857143	1.00357	1.01455	1.01083	1.00719	1.00714	1.00355	1.01068	1.01429	1.00357	1.01429	1.01071	1.00712	1.00699	1.00676
312	0.00970874	0.0261438	0.05	0.165563	0.143813	0.12459	0.129568	0.125413	0.125828	0.118812	0.395349	0.512281	0.778157	0.814947	0.747368	0.857651	1.00356	1.01449	1.01079	1.00717	1.00712	1.00353	1.01064	1.01423	1.00356	1.01423	1.01068	1.00709	1.00697	1.00673
313	0.00967742	0.0260586	0.0498339	0.165017	0.143333	0.124183	0.129139	0.125	0.125413	0.121711	0.39404	0.513986	0.77551	0.815603	0.748252	0.858156	1.00355	1.01444	1.01075	1.00714	1.00709	1.00352	1.0106	1.01418	1.00355	1.01418	1.01064	1.00707	1.00694	1.00671
314	0.0096463	0.025974	0.0496689	0.164474	0.142857	0.123779	0.128713	0.12459	0.125	0.12459	0.392739	0.515679	0.772881	0.816254	0.749129	0.858657	1.00355	1.01439	1.01071	1.00712	1.00707	1.00351	1.01056	1.01413	1.00353	1.01413	1.0106	1.00704	1.00692	1.00671
315	0.00961538	0.02589	0.049505	0.163934	0.142384	0.123377	0.128289	0.124183	0.12459	0.127451	0.391447	0.517361	0.77027	0.816901	0.75	0.859155	1.00355	1.01434	1.01068	1.00709	1.00704	1.0035	1.01053	1.01408	1.00352	1.01408	1.01056	1.00702	1.0069	1.00669
316	0.00958466	0.0258065	0.0493421	0.163399	0.141914	0.122977	0.127869	0.123779	0.124183	0.130293	0.390164	0.519031	0.767677	0.817544	0.750865	0.859649	1.00355	1.01429	1.01064	1.00707	1.00702	1.00348	1.01049	1.01404	1.00351	1.01404	1.01053	1.00699	1.00687	1.00667
317	0.00955414	0.0257235	0.0491803	0.162866	0.141447	0.122581	0.127451	0.123377	0.123779	0.133117	0.388889	0.52069	0.765101	0.818182	0.751724	0.86014	1.00355	1.01423	1.0106	1.00704	1.00699	1.00347	1.01045	1.01399	1.0035	1.01399	1.01049	1.00697	1.00685	1.00664
318	0.00952381	0.025641	0.0490196	0.162338	0.140984	0.122186	0.127036	0.122977	0.123377	0.135922	0.387622	0.522337	0.762542	0.818815	0.752577	0.860627	1.00353	1.01423	1.01056	1.00702	1.00697	1.00346	1.01042	1.01394	1.00348	1.01394	1.01045	1.00694	1.00683	1.00662
319	0.00949367	0.0255591	0.0488599	0.161812	0.140523	0.121795	0.126623	0.122581	0.122977	0.13871	0.386364	0.523973	0.76	0.819444	0.753425	0.861111	1.00352	1.01418	1.01053	1.00699	1.00694	1.00345	1.01038	1.01389	1.00347	1.01389	1.01042	1.00692	1.0068	1.0066
320	0.00946372	0.0254777	0.0487013	0.16129	0.140065	0.121406	0.126214	0.122186	0.122581	0.141479	0.385113	0.522184	0.760797	0.820069	0.754266	0.861592	1.00351	1.01413	1.01049	1.00697	1.00692	1.00344	1.01034	1.01384	1.00346	1.01384	1.01038	1.0069	1.00678	1.00658
321	0.00943396	0.0253968	0.0485437	0.160772	0.13961	0.121019	0.125806	0.121795	0.122186	0.144231	0.383871	0.520408	0.761589	0.82069	0.755102	0.862069	1.0035	1.01408	1.01045	1.00694	1.0069	1.00342	1.01031	1.01379	1.00345	1.01379	1.01034	1.00687	1.00676	1.00656
322	0.00940439	0.0253165	0.0483871	0.160256	0.139159	0.120635	0.125402	0.121406	0.121795	0.146965	0.382637	0.518644	0.762376	0.821306	0.755932	0.862543	1.00348	1.01404	1.01042	1.00692	1.00687	1.00341	1.01027	1.01375	1.00344	1.01375	1.01031	1.00685	1.00673	1.00654
323	0.009375	0.0252366	0.0482315	0.159744	0.13871	0.120253	0.125	0.121019	0.121406	0.149682	0.38141	0.516892	0.763158	0.821918	0.756757	0.863014	1.00348	1.01399	1.01038	1.0069	1.00685	1.0034	1.01024	1.0137	1.00342	1.0137	1.01027	1.00683	1.00671	1.00651
324	0.00934579	0.0251572	0.0480769	0.159236	0.138264	0.119874	0.124601	0.120635	0.121019	0.152866	0.380192	0.515152	0.763158	0.825342	0.756757	0.863014	1.00697	1.01399	1.01038	1.01034	1.01027	1.0034	1.01024	1.01712	1.00685	1.0137	1.01027	1.00683	1.01007	1.00649
325	0.00931677	0.0250784	0.0479233	0.15873	0.137821	0.119497	0.124204	0.120253	0.120635	0.155556	0.378981	0.513423	0.763934	0.825939	0.757576	0.863481	1.00694	1.01394	1.01034	1.01031	1.01024	1.00339	1.0102	1.01706	1.00683	1.01365	1.01024	1.0068	1.01003	1.00647
326	0.00928793	0.025	0.0477707	0.158228	0.13738	0.119122	0.12381	0.119874	0.120253	0.158228	0.377778	0.511706	0.764706	0.826531	0.758389	0.863946	1.00692	1.01389	1.01031	1.01027	1.0102	1.00338	1.01017	1.01701	1.0068	1.01361	1.0102	1.00678	1.01	1.00645
327	0.00925926	0.0249221	0.047619	0.157729	0.136943	0.11875	0.123418	0.119497	0.119874	0.160883	0.376582	0.51	0.765472	0.827119	0.759197	0.864407	1.0069	1.01384	1.01027	1.01024	1.01017	1.00337	1.01014	1.01695	1.00678	1.01356	1.01017	1.00676	1.00997	1.00643
328	0.00923077	0.0248447	0.0474684	0.157233	0.136508	0.11838	0.123028	0.119122	0.119497	0.160377	0.378549	0.511628	0.762987	0.827703	0.76	0.864865	1.00687	1.01379	1.01024	1.0102	1.01014	1.00336	1.0101	1.01689	1.00676	1.01351	1.01014	1.00673	1.00993	1.00641
329	0.00920245	0.0247678	0.0473186	0.15674	0.136076	0.118012	0.122642	0.11875	0.119122	0.159875	0.380503	0.513245	0.760518	0.828283	0.760797	0.86532	1.00685	1.01375	1.0102	1.01017	1.0101	1.00334	1.01007	1.01684	1.00673	1.01347	1.0101	1.00671	1.0099	1.00639
330	0.00917431	0.0246914	0.0471698	0.15625	0.135647	0.117647	0.122257	0.11838	0.11875	0.159375	0.382445	0.514851	0.76129	0.825503	0.761589	0.865772	1.00683	1.0137	1.01017	1.01014	1.01007	1.00333	1.01003	1.01678	1.00671	1.01342	1.01007	1.00669	1.00987	1.00637
331	0.00914634	0.0246154	0.0470219	0.155763	0.13522	0.117284	0.121875	0.118012	0.11838	0.158879	0.382445	0.514851	0.76129	0.822742	0.761589	0.865772	1.00683	1.0137	1.01017	1.01014	1.01007	1.00333	1.01003	1.01678	1.00671	1.01342	1.01007	1.00669	1.00987	1.00635
332	0.00911854	0.0245399	0.046875	0.15528	0.134796	0.116923	0.121495	0.117647	0.118012	0.161491	0.38125	0.516447	0.762058	0.823333	0.759076	0.866221	1.0068	1.01365	1.01014	1.0101	1.01003	1.00332	1.01	1.01672	1.00669	1.01338	1.01003	1.00667	1.00984	1.00633
333	0.00909091	0.0244648	0.046729	0.154799	0.134375	0.116564	0.121118	0.117284	0.117647	0.164087	0.380062	0.518033	0.762821	0.82392	0.756579	0.866667	1.00678	1.01361	1.0101	1.01007	1.01	1.00331	1.00997	1.01667	1.00667	1.01333	1.01	1.00664	1.0098	1.00631
334	0.00906344	0.0243902	0.0465839	0.154321	0.133956	0.116208	0.120743	0.116923	0.117284	0.166667	0.378882	0.519608	0.763578	0.824503	0.754098	0.86711	1.00676	1.01356	1.01007	1.01003	1.00997	1.0033	1.00993	1.01661	1.00664	1.01329	1.00997	1.00662	1.00977	1.00629
335	0.00903614	0.0243161	0.0464396	0.153846	0.13354	0.115854	0.12037	0.116564	0.116923	0.169231	0.377709	0.521173	0.764331	0.825083	0.751634	0.86755	1.00673	1.01351	1.01003	1.01	1.00993	1.00329	1.0099	1.01656	1.00662	1.01325	1.00993	1.0066	1.00974	1.00627
336	0.00900901	0.0242424	0.0462963	0.153374	0.133127	0.115502	0.12	0.116208	0.116564	0.168712	0.37963	0.522727	0.765079	0.822368	0.752443	0.867987	1.00671	1.01347	1.01	1.00997	1.0099	1.00328	1.00987	1.0165	1.0066	1.0132	1.0099	1.00658	1.00971	1.00625
337	0.00898204	0.0241692	0.0461538	0.152905	0.132716	0.115152	0.119632	0.115854	0.116208	0.168196	0.381538	0.524272	0.765823	0.819672	0.753247	0.868421	1.00669	1.01342	1.00997	1.00993	1.00987	1.00327	1.00984	1.01645	1.00658	1.01316	1.00987	1.00656	1.00968	1.00623
338	0.00895522	0.0240964	0.0460123	0.152439	0.132308	0.114804	0.119266	0.115502	0.115854	0.167683	0.383436	0.525806	0.766562	0.816993	0.754045	0.868852	1.00667	1.01338	1.00993	1.0099	1.00984	1.00326	1.0098	1.01639	1.00656	1.01311	1.00984	1.00654	1.00965	1.00621
339	0.00892857	0.024024	0.0458716	0.151976	0.131902	0.114458	0.118902	0.115152	0.115502	0.167173	0.385321	0.527331	0.767296	0.814332	0.754839	0.869281	1.00664	1.01333	1.0099	1.00987	1.0098	1.00325	1.00977	1.01634	1.00654	1.01307	1.0098	1.00651	1.00962	1.00619
340	0.00890208	0.0239521	0.0457317	0.151515	0.131498	0.114114	0.118541	0.114804	0.115152	0.169697	0.384146	0.528846	0.768025	0.811688	0.755627	0.869707	1.00662	1.01329	1.00987	1.00984	1.00977	1.00324	1.00974	1.01629	1.00651	1.01303	1.00977	1.00649	1.00958	1.00617
341	0.00887574	0.0238806	0.0455927	0.151057	0.131098	0.113772	0.118182	0.114458	0.115152	0.172205	0.382979	0.530351	0.76875	0.809061	0.75641	0.87013	1.0066	1.01329	1.00984	1.0098	1.00974	1.00323	1.00971	1.01623	1.00649	1.01299	1.00974	1.00647	1.00955	1.00615
342	0.00884956	0.0238095	0.0454545	0.150602	0.130699	0.113433	0.117825	0.114114	0.118182	0.174699	0.381818	0.531847	0.766355	0.809677	0.757188	0.87055	1.00658	1.01325	1.0098	1.00977	1.00971	1.00322	1.00968	1.01618	1.00647	1.01294	1.00971	1.00645	1.00952	1.00613
343	0.00882353	0.0237389	0.0453172	0.15015	0.130303	0.113095	0.11747	0.113772	0.118182	0.177177	0.380665	0.533333	0.763975	0.810289	0.757962	0.870968	1.00656	1.0132	1.00977	1.00974	1.00968	1.00321	1.00965	1.01613	1.00645	1.0129	1.00968	1.00643	1.00949	1.00612
344	0.00879765	0.0236686	0.0451807	0.149701	0.129909	0.11276	0.117117	0.113433	0.120846	0.176647	0.380665	0.533333	0.76161	0.810289	0.757962	0.870968	1.00656	1.0132	1.00977	1.00974	1.00968	1.00321	1.00965	1.01613	1.00645	1.0129	1.00968	1.00643	1.00949	1.0061
345	0.00877193	0.0235988	0.045045	0.149254	0.129518	0.112426	0.116766	0.113095	0.123867	0.176119	0.38253	0.533333	0.759259	0.810289	0.75873	0.871383	1.00656	1.01316	1.00977	1.00974	1.00968	1.00319	1.00962	1.01608	1.00643	1.0129	1.00968	1.00641	1.00946	1.00608
346	0.00874636	0.0235294	0.0449102	0.14881	0.129129	0.112094	0.116418	0.11276	0.123494	0.176119	0.38253	0.53481	0.76	0.807692	0.759494	0.871795	1.00656	1.01311	1.00974	1.00971	1.00965	1.00318	1.00958	1.01603	1.00641	1.01286	1.00965	1.00639	1.00943	1.00606
347	0.00872093	0.0234604	0.0447761	0.148368	0.128743	0.111765	0.116071	0.112426	0.123123	0.176119	0.384384	0.536278	0.760736	0.805112	0.760252	0.872204	1.00654	1.01307	1.00971	1.00968	1.00962	1.00317	1.00955	1.01597	1.00639	1.01282	1.00962	1.00637	1.0094	1.00604
348	0.00869565	0.0233918	0.0446429	0.147929	0.128358	0.111437	0.115727	0.112094	0.122754	0.178571	0.386228	0.537736	0.761468	0.802548	0.761006	0.872611	1.00651	1.01303	1.00968	1.00965	1.00958	1.00316	1.00952	1.01592	1.00637	1.01278	1.00958	1.00635	1.00937	1.00602
349	0.00867052	0.0233236	0.0445104	0.147493	0.127976	0.111111	0.115385	0.111765	0.122388	0.181009	0.38806	0.539185	0.762195	0.8	0.761755	0.873016	1.00649	1.01299	1.00965	1.00962	1.00955	1.00315	1.00949	1.01587	1.00635	1.01274	1.00955	1.00633	1.00935	1.00601
350	0.00864553	0.0232558	0.0443787	0.147059	0.127596	0.110787	0.115044	0.111437	0.122024	0.183432	0.389881	0.540625	0.762918	0.797468	0.7625	0.873418	1.00647	1.01294	1.00962	1.00958	1.00952	1.00314	1.00946	1.01582	1.00633	1.0127	1.00952	1.00631	1.00932	1.00599
351	0.00862069	0.0231884	0.0442478	0.146628	0.127219	0.110465	0.114706	0.111111	0.121662	0.185841	0.391691	0.540625	0.763636	0.794953	0.76324	0.873817	1.00645	1.0129	1.00958	1.00958	1.00949	1.00313	1.00943	1.01577	1.00631	1.01266	1.00949	1.00629	1.00929	1.00597
352	0.00859599	0.0231214	0.0441176	0.146199	0.126844	0.110145	0.11437	0.110787	0.121302	0.185841	0.391691	0.540625	0.763636	0.792453	0.76324	0.873817	1.00645	1.0129	1.00958	1.00958	1.00949	1.00313	1.00943	1.01577	1.00631	1.01266	1.00949	1.00629	1.00929	1.00595
353	0.00857143	0.0230548	0.0439883	0.145773	0.126471	0.109827	0.114035	0.110465	0.120944	0.188235	0.393491	0.542056	0.76435	0.789969	0.76324	0.874214	1.00643	1.01286	1.00955	1.00955	1.00946	1.00313	1.00943	1.01577	1.00631	1.01266	1.00946	1.00627	1.00926	1.00593
354	0.00854701	0.0229885	0.0438596	0.145349	0.1261	0.10951	0.113703	0.110145	0.123529	0.187683	0.39528	0.543478	0.762048	0.790625	0.763975	0.874214	1.00641	1.01286	1.00952	1.00952	1.00943	1.00313	1.00943	1.01572	1.00629	1.01262	1.00943	1.00625	1.00923	1.00592
355	0.00852273	0.0229226	0.0437318	0.144928	0.125731	0.109195	0.113372	0.109827	0.1261	0.187135	0.397059	0.543478	0.75976	0.791277	0.763975	0.874608	1.00639	1.01282	1.00949	1.00952	1.0094	1.00313	1.0094	1.01567	1.00627	1.01258	1.00943	1.00623	1.0092	1.0059
356	0.00849858	0.0228571	0.0436047	0.144509	0.125364	0.108883	0.113043	0.10951	0.128655	0.186589	0.397059	0.543478	0.757485	0.791925	0.763975	0.875	1.00637	1.01278	1.00946	1.00952	1.00937	1.00313	1.00937	1.01562	1.00625	1.01258	1.0094	1.00621	1.00917	1.00588
357	0.00847458	0.022792	0.0434783	0.144092	0.125	0.108571	0.112717	0.109195	0.131195	0.186047	0.398827	0.543478	0.755224	0.79257	0.764706	0.875389	1.00635	1.01274	1.00943	1.00949	1.00935	1.00312	1.00935	1.01558	1.00623	1.01254	1.00937	1.00619	1.00915	1.00587
358	0.0084507	0.0227273	0.0433526	0.143678	0.124638	0.108262	0.112392	0.108883	0.130814	0.188406	0.400585	0.544892	0.755952	0.790123	0.765432	0.875776	1.00633	1.0127	1.0094	1.00946	1.00932	1.00311	1.00932	1.01553	1.00621	1.0125	1.00935	1.00617	1.00912	1.00585
359	0.00842697	0.0226629	0.0432277	0.143266	0.124277	0.107955	0.112069	0.108571	0.130435	0.190751	0.402332	0.546296	0.756677	0.787692	0.766154	0.876161	1.00631	1.01266	1.00937	1.00943	1.00929	1.0031	1.00929	1.01548	1.00619	1.01246	1.00932	1.00615	1.00909	1.00583
360	0.00840336	0.0225989	0.0431034	0.142857	0.123919	0.107649	0.111748	0.108262	0.130058	0.193084	0.40407	0.547692	0.757396	0.785276	0.766871	0.876543	1.00629	1.01262	1.00935	1.0094	1.00926	1.00309	1.00926	1.01543	1.00617	1.01242	1.00929	1.00613	1.00906	1.00583
361	0.00837989	0.0225352	0.0429799	0.14245	0.123563	0.107345	0.111429	0.107955	0.129683	0.195402	0.405797	0.54908	0.758112	0.782875	0.767584	0.876923	1.00627	1.01258	1.00932	1.00937	1.00923	1.00308	1.00923	1.01538	1.00615	1.01238	1.00926	1.00612	1.00904	1.00581
362	0.00835655	0.0224719	0.0428571	0.142045	0.123209	0.107345	0.111111	0.107649	0.12931	0.197708	0.407514	0.550459	0.758824	0.780488	0.768293	0.877301	1.00625	1.01254	1.00929	1.00935	1.0092	1.00307	1.0092	1.01534	1.00613	1.01235	1.00923	1.0061	1.00901	1.0058
363	0.00833333	0.022409	0.042735	0.141643	0.122857	0.107345	0.110795	0.107345	0.12894	0.2	0.409222	0.551829	0.759531	0.778116	0.768997	0.877676	1.00623	1.0125	1.00926	1.00932	1.00917	1.00306	1.00917	1.01529	1.00612	1.01231	1.0092	1.00608	1.00898	1.00578
364	0.00831025	0.0223464	0.0426136	0.141243	0.122507	0.107042	0.110795	0.107042	0.128571	0.202279	0.41092	0.553191	0.760234	0.775758	0.769697	0.878049	1.00621	1.01246	1.00923	1.00929	1.00915	1.00305	1.00915	1.01524	1.0061	1.01227	1.00917	1.00606	1.00896	1.00576
365	0.00828729	0.0222841	0.0424929	0.140845	0.122159	0.106742	0.110795	0.106742	0.128205	0.204545	0.412607	0.554545	0.760933	0.773414	0.770393	0.878419	1.00619	1.01242	1.0092	1.00926	1.00912	1.00304	1.00912	1.0152	1.00608	1.01223	1.00915	1.00604	1.00893	1.00575
366	0.00826446	0.0222222	0.0423729	0.140845	0.121813	0.106443	0.110482	0.106443	0.127841	0.204545	0.412607	0.555891	0.758721	0.773414	0.770393	0.878419	1.00619	1.01242	1.0092	1.00926	1.00912	1.00304	1.00912	1.0152	1.00608	1.01223	1.00915	1.00604	1.0089	1.00573
367	0.00824176	0.0221607	0.0422535	0.140845	0.121469	0.106145	0.110169	0.106145	0.127479	0.206799	0.414286	0.557229	0.756522	0.774096	0.771084	0.878788	1.00617	1.01238	1.00917	1.00923	1.00909	1.00303	1.00909	1.01515	1.00606	1.0122	1.00912	1.00602	1.00888	1.00571
368	0.00821918	0.0220994	0.0421348	0.140449	0.121127	0.10585	0.109859	0.106145	0.127119	0.20904	0.417143	0.555556	0.757225	0.774775	0.771084	0.879154	1.00615	1.01238	1.00915	1.0092	1.00909	1.00302	1.00906	1.01511	1.00604	1.01216	1.00912	1.00601	1.00885	1.0057
369	0.00819672	0.0220386	0.0420168	0.140056	0.120787	0.105556	0.109551	0.108635	0.126761	0.211268	0.418803	0.553892	0.757925	0.775449	0.771772	0.879518	1.00613	1.01235	1.00912	1.00917	1.00906	1.00301	1.00904	1.01506	1.00602	1.01212	1.00909	1.00599	1.00882	1.00568
370	0.00817439	0.021978	0.0418994	0.139665	0.120448	0.105263	0.109244	0.111111	0.129213	0.210674	0.421652	0.552239	0.758621	0.776119	0.772455	0.879518	1.00612	1.01235	1.00909	1.00915	1.00906	1.003	1.00901	1.01502	1.00601	1.01208	1.00909	1.00597	1.0088	1.00567
371	0.00815217	0.0219178	0.0417827	0.139276	0.120112	0.104972	0.108939	0.113573	0.131653	0.210084	0.423295	0.550595	0.759312	0.776786	0.773134	0.87988	1.0061	1.01231	1.00906	1.00912	1.00904	1.00299	1.00898	1.01497	1.00599	1.01205	1.00906	1.00595	1.00877	1.00565
372	0.00813008	0.0218579	0.0416667	0.138889	0.119777	0.104683	0.108635	0.116022	0.134078	0.212291	0.422096	0.551929	0.757143	0.777448	0.77381	0.88024	1.0061	1.01227	1.00904	1.00909	1.00901	1.00299	1.00896	1.01493	1.00597	1.01201	1.00904	1.00593	1.00875	1.00563
373	0.00810811	0.0217984	0.0415512	0.138504	0.119444	0.104396	0.108333	0.118457	0.13649	0.214485	0.420904	0.553254	0.754986	0.778107	0.774481	0.880597	1.00608	1.01223	1.00901	1.00906	1.00898	1.00298	1.00893	1.01488	1.00595	1.01198	1.00901	1.00592	1.00872	1.00562
374	0.00808625	0.0217391	0.0414365	0.138122	0.119114	0.10411	0.110803	0.118132	0.138889	0.216667	0.419718	0.554572	0.755682	0.775811	0.775148	0.880952	1.00606	1.0122	1.00898	1.00904	1.00896	1.00297	1.0089	1.01484	1.00593	1.01194	1.00898	1.0059	1.0087	1.0056
375	0.00806452	0.0216802	0.0413223	0.137741	0.118785	0.103825	0.11326	0.117808	0.141274	0.218837	0.418539	0.555882	0.756374	0.773529	0.775811	0.881306	1.00604	1.01216	1.00896	1.00901	1.00893	1.00296	1.00888	1.01479	1.00592	1.0119	1.00896	1.00588	1.00867	1.00559
376	0.0080429	0.0216216	0.0412088	0.137363	0.118457	0.103542	0.115702	0.117486	0.143646	0.220994	0.417367	0.557185	0.757062	0.771261	0.776471	0.881657	1.00602	1.01212	1.00893	1.00898	1.0089	1.00295	1.00885	1.01475	1.0059	1.01187	1.00893	1.00587	1.00865	1.00557
377	0.00802139	0.0215633	0.0410959	0.136986	0.118132	0.103261	0.118132	0.117166	0.146006	0.22314	0.416201	0.55848	0.757746	0.769006	0.777126	0.882006	1.00601	1.01208	1.0089	1.00896	1.00888	1.00294	1.00882	1.01471	1.00588	1.01183	1.0089	1.00585	1.00862	1.00556
378	0.008	0.0215054	0.0409836	0.136612	0.117808	0.102981	0.120548	0.116848	0.148352	0.225275	0.415042	0.559767	0.758427	0.766764	0.777778	0.882006	1.00599	1.01205	1.0089	1.00893	1.00885	1.00294	1.0088	1.01466	1.00587	1.0118	1.00888	1.00583	1.00862	1.00554
379	0.00797872	0.0214477	0.0408719	0.13624	0.117486	0.102703	0.122951	0.116531	0.148352	0.227397	0.413889	0.561047	0.759104	0.764535	0.778426	0.882353	1.00597	1.01201	1.00888	1.0089	1.00882	1.00293	1.00877	1.01462	1.00585	1.01176	1.00885	1.00581	1.0086	1.00552
380	0.00795756	0.0213904	0.0407609	0.13587	0.117166	0.102426	0.125341	0.116216	0.150685	0.229508	0.412742	0.562319	0.759777	0.762319	0.77907	0.882698	1.00595	1.01198	1.00885	1.00888	1.0088	1.00292	1.00875	1.01458	1.00583	1.01173	1.00882	1.0058	1.00857	1.00551
381	0.00793651	0.0213333	0.0406504	0.135501	0.116848	0.102151	0.127717	0.115903	0.153005	0.231608	0.411602	0.563584	0.760446	0.760116	0.77971	0.883041	1.00593	1.01194	1.00882	1.00885	1.00877	1.00292	1.00872	1.01453	1.00581	1.0117	1.0088	1.00578	1.00855	1.00549
382	0.00791557	0.0212766	0.0405405	0.135135	0.116531	0.101877	0.130081	0.115591	0.155313	0.233696	0.410468	0.564841	0.761111	0.757925	0.780347	0.883382	1.00592	1.0119	1.0088	1.00882	1.00875	1.00291	1.0087	1.01449	1.0058	1.01166	1.00877	1.00576	1.00852	1.00548
383	0.00789474	0.0212202	0.0404313	0.134771	0.116216	0.101604	0.132432	0.115282	0.157609	0.235772	0.409341	0.566092	0.761773	0.755747	0.78098	0.883721	1.0059	1.01187	1.00877	1.0088	1.00872	1.0029	1.00867	1.01445	1.00578	1.01163	1.00875	1.00575	1.0085	1.00546
384	0.00787402	0.021164	0.0403226	0.134409	0.115903	0.101333	0.132432	0.114973	0.159892	0.235135	0.409341	0.567335	0.762431	0.753582	0.781609	0.883721	1.0059	1.01183	1.00875	1.01173	1.0087	1.00289	1.00865	1.01441	1.00576	1.01163	1.00872	1.00573	1.0085	1.00545
385	0.0078534	0.0211082	0.0402145	0.134048	0.115591	0.101064	0.132432	0.114667	0.159892	0.234501	0.410959	0.567335	0.762431	0.751429	0.781609	0.883721	1.0059	1.01183	1.00875	1.01173	1.0087	1.00289	1.00865	1.01441	1.00576	1.01163	1.00872	1.00573	1.0085	1.00543
386	0.0078329	0.0210526	0.040107	0.13369	0.115282	0.100796	0.132075	0.114667	0.159892	0.233871	0.412568	0.568571	0.765193	0.749288	0.782235	0.883721	1.00588	1.0118	1.00875	1.0117	1.0087	1.00289	1.00862	1.01437	1.00576	1.01159	1.00872	1.0086	1.00847	1.00542
387	0.0078125	0.0209974	0.04	0.133333	0.114973	0.100529	0.13172	0.114667	0.159892	0.233244	0.412568	0.568571	0.765193	0.747159	0.782235	0.883721	1.00588	1.01176	1.00875	1.0117	1.00867	1.00289	1.00862	1.01433	1.00575	1.01159	1.00872	1.0086	1.00847	1.00541
388	0.00779221	0.0209424	0.0398936	0.132979	0.114667	0.100264	0.131367	0.114667	0.159892	0.235294	0.411444	0.568571	0.76584	0.747875	0.78	0.883721	1.00587	1.01173	1.00875	1.01166	1.01156	1.00288	1.00862	1.01429	1.00573	1.01156	1.0087	1.0086	1.00845	1.00539
389	0.00777202	0.0208877	0.0397878	0.132626	0.114362	0.1	0.131016	0.114667	0.159892	0.237333	0.410326	0.569801	0.766484	0.748588	0.777778	0.883721	1.00585	1.0117	1.00875	1.01163	1.01156	1.00287	1.0086	1.01425	1.00571	1.01153	1.00867	1.00857	1.00843	1.00538
390	0.00775194	0.0208333	0.0396825	0.132275	0.114058	0.0997375	0.133333	0.114362	0.162162	0.239362	0.409214	0.569801	0.767123	0.749296	0.775568	0.884058	1.00583	1.01166	1.00872	1.01159	1.01153	1.00287	1.00857	1.0142	1.0057	1.01149	1.00865	1.00857	1.0084	1.00536
391	0.00773196	0.0207792	0.0395778	0.131926	0.113757	0.0994764	0.135638	0.114058	0.16442	0.241379	0.408108	0.571023	0.76776	0.75	0.773371	0.884393	1.00581	1.01163	1.0087	1.01156	1.01149	1.00286	1.00855	1.01416	1.00568	1.01146	1.00862	1.00855	1.00838	1.00535
392	0.00771208	0.0207254	0.0394737	0.131579	0.113456	0.0992167	0.135638	0.113757	0.166667	0.240741	0.409704	0.572238	0.76776	0.747899	0.774011	0.884726	1.0058	1.01159	1.00867	1.01153	1.01149	1.00285	1.00852	1.01412	1.00568	1.01146	1.0086	1.00855	1.00836	1.00533
393	0.00769231	0.0206718	0.0393701	0.131234	0.113158	0.0989583	0.135279	0.113456	0.168901	0.240106	0.41129	0.573446	0.768392	0.74581	0.774648	0.885057	1.00578	1.01156	1.00865	1.01149	1.01146	1.00284	1.0085	1.01408	1.00567	1.01143	1.00857	1.00852	1.00833	1.00532
394	0.00767263	0.0206186	0.039267	0.13089	0.112861	0.0987013	0.134921	0.113158	0.171123	0.239474	0.412869	0.574648	0.769022	0.743733	0.775281	0.885387	1.00576	1.01153	1.00862	1.01146	1.01143	1.00283	1.00847	1.01404	1.00565	1.0114	1.00855	1.0085	1.00831	1.00531
395	0.00765306	0.0205656	0.0391645	0.130548	0.112565	0.0984456	0.134565	0.112861	0.173333	0.238845	0.414439	0.575843	0.769648	0.741667	0.77591	0.885714	1.00575	1.01149	1.0086	1.01143	1.0114	1.00282	1.00845	1.01401	1.00563	1.01136	1.00852	1.00847	1.00829	1.00529
396	0.00763359	0.0205128	0.0390625	0.130208	0.112272	0.0981912	0.134211	0.112565	0.175532	0.240838	0.413333	0.577031	0.77027	0.739612	0.776536	0.88604	1.00573	1.01146	1.00857	1.0114	1.01136	1.00282	1.00843	1.01397	1.00562	1.01133	1.0085	1.00845	1.00826	1.00528
397	0.00761421	0.0204604	0.038961	0.12987	0.111979	0.0979381	0.133858	0.112272	0.177719	0.24282	0.412234	0.578212	0.770889	0.737569	0.777159	0.886364	1.00571	1.01143	1.00855	1.01136	1.01133	1.00281	1.0084	1.01393	1.0056	1.0113	1.00847	1.00843	1.00824	1.00526
398	0.00759494	0.0204082	0.0388601	0.129534	0.111688	0.0976864	0.133508	0.111979	0.179894	0.244792	0.411141	0.579387	0.768817	0.738292	0.777778	0.886686	1.0057	1.0114	1.00852	1.01133	1.0113	1.0028	1.00838	1.01389	1.00559	1.01127	1.00845	1.0084	1.00822	1.00525
399	0.00757576	0.0203562	0.0387597	0.129199	0.111399	0.0974359	0.133159	0.111688	0.182058	0.246753	0.410053	0.580556	0.766756	0.739011	0.778393	0.887006	1.00568	1.01136	1.0085	1.0113	1.01127	1.00279	1.00836	1.01385	1.00557	1.01124	1.00843	1.00838	1.0082	1.00524
400	0.00755668	0.0203046	0.0386598	0.128866	0.111111	0.0971867	0.132812	0.111399	0.182058	0.246753	0.408971	0.580556	0.764706	0.739011	0.778393	0.887006	1.00568	1.01136	1.0085	1.0113	1.01127	1.00279	1.00836	1.01385	1.00557	1.01124	1.00843	1.00838	1.0082	1.00522
401	0.00753769	0.0202532	0.0385604	0.128535	0.110825	0.0969388	0.132468	0.111111	0.184211	0.246753	0.407895	0.580556	0.762667	0.739726	0.779006	0.887324	1.00568	1.01133	1.00847	1.01127	1.01127	1.00279	1.00836	1.01385	1.00836	1.01124	1.0084	1.00836	1.00817	1.00521
402	0.0075188	0.020202	0.0384615	0.128205	0.11054	0.0966921	0.132124	0.110825	0.186352	0.246753	0.406824	0.580556	0.763298	0.737705	0.779614	0.88764	1.00568	1.0113	1.00845	1.01408	1.01124	1.00279	1.00836	1.01381	1.00833	1.0112	1.00838	1.00833	1.00815	1.00519
403	0.0075	0.0201511	0.0383632	0.127877	0.110256	0.0964467	0.131783	0.11054	0.188482	0.248705	0.405759	0.581717	0.763926	0.735695	0.78022	0.887955	1.00567	1.01127	1.00843	1.01404	1.0112	1.00279	1.00836	1.01377	1.00831	1.01117	1.00836	1.00831	1.00813	1.00518
404	0.0074813	0.0201005	0.0382653	0.127551	0.109974	0.0962025	0.131443	0.112821	0.18799	0.250646	0.4047	0.582873	0.76455	0.733696	0.780822	0.888268	1.00565	1.01124	1.0084	1.01401	1.01117	1.00278	1.00833	1.01374	1.00829	1.01114	1.00833	1.00829	1.00811	1.00517
405	0.00746269	0.0200501	0.0381679	0.127226	0.109694	0.0959596	0.131105	0.11509	0.1875	0.252577	0.403646	0.584022	0.765172	0.731707	0.781421	0.888579	1.00563	1.0112	1.00838	1.01397	1.01114	1.00277	1.00831	1.0137	1.00826	1.01111	1.00831	1.00826	1.00809	1.00515
406	0.00744417	0.02	0.0380711	0.126904	0.109415	0.0957179	0.130769	0.117347	0.187013	0.254499	0.402597	0.585165	0.763158	0.732432	0.782016	0.888889	1.00562	1.01117	1.00836	1.01393	1.01111	1.00276	1.00829	1.01366	1.00824	1.01108	1.00829	1.00824	1.00806	1.00514
407	0.00742574	0.0199501	0.0379747	0.126582	0.109137	0.0954774	0.130435	0.119593	0.186528	0.25641	0.401554	0.586301	0.761155	0.733154	0.782609	0.889197	1.0056	1.01114	1.00833	1.01389	1.01108	1.00275	1.00826	1.01362	1.00822	1.01105	1.00826	1.00822	1.00804	1.00513
408	0.00740741	0.0199005	0.0378788	0.126263	0.108861	0.0952381	0.130102	0.119289	0.18863	0.258312	0.400517	0.587432	0.759162	0.733871	0.783198	0.889503	1.00559	1.01111	1.00831	1.01385	1.01105	1.00275	1.00824	1.01359	1.0082	1.01102	1.00824	1.0082	1.00802	1.00512
409	0.00738916	0.0198511	0.0377834	0.125945	0.108586	0.095	0.129771	0.118987	0.190722	0.260204	0.399485	0.588556	0.75718	0.734584	0.783784	0.889807	1.00557	1.01108	1.00829	1.01381	1.01102	1.00274	1.00822	1.01355	1.00817	1.01099	1.00822	1.00817	1.008	1.0051
410	0.00737101	0.019802	0.0376884	0.125628	0.108312	0.0947631	0.129442	0.118687	0.192802	0.262087	0.398458	0.589674	0.757812	0.73262	0.784367	0.89011	1.00556	1.01105	1.00826	1.01377	1.01099	1.00273	1.0082	1.01351	1.00815	1.01096	1.0082	1.00815	1.00798	1.00509
411	0.00735294	0.0197531	0.037594	0.125313	0.10804	0.0945274	0.129114	0.118388	0.194872	0.263959	0.397436	0.590786	0.758442	0.730667	0.784946	0.890411	1.00554	1.01102	1.00824	1.01374	1.01096	1.00272	1.00817	1.01348	1.00813	1.01093	1.00817	1.00813	1.00796	1.00508
412	0.00733496	0.0197044	0.0375	0.125	0.107769	0.0942928	0.128788	0.11809	0.196931	0.265823	0.396419	0.591892	0.759067	0.728723	0.785523	0.89071	1.00552	1.01099	1.00822	1.0137	1.01093	1.00272	1.00815	1.01344	1.00811	1.0109	1.00817	1.00811	1.00794	1.00506
413	0.00731707	0.019656	0.0374065	0.124688	0.1075	0.0940594	0.128463	0.117794	0.196931	0.265823	0.395408	0.591892	0.759067	0.72679	0.785523	0.89071	1.00552	1.01099	1.00822	1.0137	1.01093	1.00272	1.00815	1.01344	1.00811	1.0109	1.00817	1.00811	1.00794	1.00505
414	0.00729927	0.0196078	0.0373134	0.124378	0.107232	0.0938272	0.128141	0.1175	0.196931	0.265823	0.394402	0.592992	0.75969	0.724868	0.786096	0.89071	1.00551	1.01096	1.00822	1.01366	1.0109	1.00271	1.00813	1.0134	1.00809	1.01087	1.00815	1.00809	1.00792	1.00504
415	0.00728155	0.0195599	0.0372208	0.124069	0.106965	0.0935961	0.12782	0.117207	0.19898	0.267677	0.393401	0.594086	0.760309	0.722955	0.786667	0.891008	1.00549	1.01093	1.0082	1.01362	1.01087	1.0027	1.00811	1.01337	1.00806	1.01084	1.00813	1.00806	1.00789	1.00503
416	0.00726392	0.0195122	0.0371287	0.123762	0.1067	0.0933661	0.1275	0.116915	0.201018	0.269521	0.392405	0.595174	0.760925	0.721053	0.787234	0.891304	1.00548	1.0109	1.00817	1.01359	1.01084	1.0027	1.00809	1.01333	1.00804	1.01081	1.00811	1.00804	1.00787	1.00501
417	0.00724638	0.0194647	0.037037	0.123457	0.106436	0.0931373	0.127182	0.116625	0.203046	0.271357	0.391414	0.596257	0.761538	0.71916	0.787798	0.891599	1.00546	1.01087	1.00815	1.01355	1.01081	1.00269	1.00806	1.0133	1.00802	1.01078	1.00809	1.00802	1.00785	1.005
418	0.00722892	0.0194175	0.0369458	0.123153	0.106173	0.0929095	0.126866	0.116337	0.205063	0.273183	0.390428	0.597333	0.759591	0.719895	0.78836	0.891892	1.00545	1.01084	1.00813	1.01351	1.01078	1.00268	1.00804	1.01326	1.008	1.01075	1.00806	1.008	1.00783	1.00499
419	0.00721154	0.0193705	0.036855	0.12285	0.105911	0.0926829	0.126551	0.116049	0.207071	0.275	0.389447	0.598404	0.757653	0.720627	0.788918	0.892183	1.00543	1.01081	1.00811	1.01348	1.01075	1.00267	1.00802	1.01323	1.00798	1.01072	1.00804	1.00798	1.00781	1.00498
420	0.00719424	0.0193237	0.0367647	0.122549	0.105651	0.0924574	0.126238	0.115764	0.209068	0.276808	0.388471	0.599469	0.755725	0.721354	0.789474	0.892473	1.00542	1.01078	1.00809	1.01344	1.01072	1.00267	1.008	1.01319	1.00796	1.0107	1.00802	1.00796	1.00779	1.00496
421	0.00717703	0.0192771	0.0366748	0.122249	0.105392	0.092233	0.125926	0.115479	0.211055	0.278607	0.3875	0.600529	0.753807	0.722078	0.790026	0.892761	1.00542	1.01075	1.00806	1.0134	1.0107	1.00266	1.00798	1.01316	1.00794	1.01067	1.008	1.00794	1.00777	1.00495
422	0.0071599	0.0192771	0.0365854	0.121951	0.105134	0.0920097	0.125616	0.115196	0.213033	0.280397	0.386534	0.601583	0.75443	0.720207	0.790576	0.893048	1.00541	1.01072	1.00804	1.01337	1.01067	1.00265	1.00796	1.01312	1.00792	1.01064	1.00798	1.00792	1.00775	1.00494
423	0.00714286	0.0192308	0.0364964	0.121655	0.104878	0.0917874	0.125307	0.114914	0.215	0.282178	0.385572	0.602632	0.755051	0.718346	0.791123	0.893333	1.00539	1.0107	1.00802	1.01333	1.01064	1.00265	1.00794	1.01309	1.00789	1.01061	1.00796	1.00789	1.00773	1.00493
424	0.00712589	0.0191847	0.0364964	0.121359	0.104623	0.0915663	0.125	0.114634	0.215	0.282178	0.384615	0.602632	0.755051	0.716495	0.791123	0.893333	1.00539	1.0107	1.00802	1.01333	1.01064	1.00265	1.00794	1.01309	1.00789	1.01061	1.00796	1.00789	1.00773	1.00491
425	0.007109	0.0191388	0.0364964	0.121065	0.104369	0.0913462	0.124694	0.114355	0.215	0.282178	0.383663	0.603675	0.755668	0.714653	0.791123	0.893333	1.00538	1.01067	1.008	1.0133	1.01061	1.00264	1.00792	1.01305	1.00787	1.01058	1.00794	1.00789	1.00771	1.0049
426	0.0070922	0.0190931	0.0364964	0.120773	0.104116	0.0911271	0.12439	0.114078	0.2175	0.283951	0.382716	0.604712	0.753769	0.715385	0.791667	0.893617	1.00536	1.01064	1.00798	1.01326	1.01058	1.00263	1.00789	1.01302	1.00785	1.01055	1.00792	1.00787	1.00771	1.00489
427	0.00707547	0.0190476	0.0364078	0.120482	0.103865	0.0909091	0.124088	0.113801	0.219451	0.285714	0.381773	0.605744	0.75188	0.716113	0.792208	0.893899	1.00535	1.01061	1.00796	1.01323	1.01055	1.00262	1.00787	1.01299	1.00783	1.01053	1.00789	1.00785	1.00769	1.00488
428	0.00705882	0.0190024	0.0363196	0.120192	0.103614	0.0906921	0.123786	0.113527	0.221393	0.287469	0.380835	0.604167	0.7525	0.716837	0.792746	0.89418	1.00533	1.01058	1.00794	1.01319	1.01053	1.00262	1.00785	1.01295	1.00781	1.0105	1.00787	1.00783	1.00767	1.00487
429	0.00704225	0.0189573	0.0362319	0.119904	0.103365	0.0904762	0.123487	0.113253	0.223325	0.289216	0.379902	0.602597	0.753117	0.717557	0.793282	0.894459	1.00533	1.01055	1.00792	1.01316	1.0105	1.00261	1.00783	1.01292	1.00779	1.01047	1.00785	1.00781	1.00765	1.00485
430	0.00702576	0.0189125	0.0361446	0.119617	0.103118	0.0902613	0.123188	0.112981	0.225248	0.290954	0.378973	0.601036	0.753731	0.718274	0.793814	0.894737	1.00266	1.01053	1.00789	1.01312	1.01047	1.0026	1.00781	1.01289	1.00777	1.01044	1.00783	1.00779	1.00763	1.00484
431	0.00700935	0.0188679	0.0360577	0.119332	0.102871	0.0900474	0.122892	0.11271	0.22716	0.292683	0.378049	0.599483	0.754342	0.718987	0.794344	0.895013	1.00265	1.0105	1.00787	1.01309	1.01044	1.0026	1.00779	1.01285	1.00775	1.01042	1.00781	1.00777	1.00761	1.00483
432	0.00699301	0.0188235	0.0359712	0.119048	0.102625	0.0898345	0.122596	0.11244	0.229064	0.291971	0.379562	0.600515	0.752475	0.719697	0.794872	0.895288	1.00265	1.01047	1.00785	1.01305	1.01042	1.00259	1.00777	1.01282	1.00773	1.01039	1.00779	1.00775	1.00759	1.00482
433	0.00697674	0.0187793	0.0358852	0.118765	0.102381	0.0896226	0.122302	0.112172	0.230958	0.291262	0.381068	0.601542	0.750617	0.720403	0.795396	0.895288	1.00264	1.01044	1.00783	1.01302	1.01039	1.00258	1.00775	1.01279	1.00771	1.01036	1.00777	1.00773	1.00758	1.00481
434	0.00696056	0.0187354	0.0357995	0.118483	0.102138	0.0894118	0.12201	0.111905	0.232843	0.290557	0.382567	0.602564	0.751232	0.718593	0.795918	0.895561	1.00263	1.01042	1.00781	1.01299	1.01036	1.00258	1.00773	1.01276	1.00769	1.01034	1.00775	1.00771	1.00756	1.0048
435	0.00694444	0.0186916	0.0357143	0.118203	0.101896	0.0892019	0.121718	0.111639	0.234719	0.289855	0.384058	0.603581	0.751843	0.716792	0.796438	0.895833	1.00262	1.01039	1.00779	1.01295	1.01034	1.00257	1.00771	1.01272	1.00767	1.01031	1.00773	1.00769	1.00754	1.00478
436	0.00692841	0.018648	0.0356295	0.117925	0.101655	0.088993	0.121429	0.111374	0.236585	0.289157	0.385542	0.604592	0.752451	0.7175	0.794416	0.896104	1.00262	1.01036	1.00777	1.01292	1.01031	1.00256	1.00769	1.01269	1.00765	1.01028	1.00771	1.00767	1.00752	1.00477
437	0.00691244	0.0186047	0.035545	0.117647	0.101415	0.088785	0.12114	0.111111	0.238443	0.288462	0.387019	0.605598	0.753056	0.718204	0.792405	0.896104	1.00261	1.01034	1.00775	1.01289	1.01028	1.00256	1.00767	1.01266	1.00763	1.01026	1.00769	1.00765	1.0075	1.00476
438	0.00689655	0.0185615	0.035461	0.117371	0.101176	0.0885781	0.120853	0.110849	0.240291	0.28777	0.388489	0.606599	0.753659	0.718905	0.790404	0.896104	1.0026	1.01031	1.00773	1.01285	1.01026	1.00255	1.00765	1.01263	1.00761	1.01023	1.00767	1.00763	1.00748	1.00475
439	0.00688073	0.0185185	0.0353774	0.117096	0.100939	0.0883721	0.120567	0.110588	0.242131	0.287081	0.389952	0.607595	0.754258	0.719603	0.788413	0.896373	1.0026	1.01028	1.00771	1.01282	1.01023	1.00254	1.00763	1.01259	1.00759	1.0102	1.00765	1.00761	1.00746	1.00474
440	0.00686499	0.0184758	0.0352941	0.116822	0.100703	0.0881671	0.120283	0.110329	0.243961	0.286396	0.391408	0.608586	0.754854	0.717822	0.788945	0.896641	1.00259	1.01026	1.00769	1.01279	1.0102	1.00254	1.00761	1.01256	1.00758	1.01018	1.00763	1.00759	1.00744	1.00473
441	0.00684932	0.0184332	0.0352113	0.11655	0.100467	0.087963	0.12	0.11007	0.245783	0.285714	0.392857	0.609572	0.755448	0.716049	0.789474	0.896907	1.00258	1.01023	1.00767	1.01276	1.01018	1.00253	1.00759	1.01253	1.00756	1.01015	1.00761	1.00758	1.00743	1.00472
442	0.00683371	0.0183908	0.0351288	0.116279	0.100233	0.0877598	0.119718	0.109813	0.245192	0.287411	0.394299	0.610553	0.753623	0.716749	0.79	0.897172	1.00258	1.0102	1.00765	1.01272	1.01015	1.00253	1.00758	1.0125	1.00754	1.01013	1.00759	1.00756	1.00741	1.00471
443	0.00681818	0.0183486	0.0350467	0.116009	0.1	0.0875576	0.119438	0.109557	0.244604	0.2891	0.395735	0.611529	0.751807	0.717445	0.790524	0.897436	1.00257	1.01018	1.00763	1.01269	1.01013	1.00252	1.00756	1.01247	1.00752	1.0101	1.00758	1.00754	1.00739	1.00469
444	0.00680272	0.0183066	0.034965	0.115741	0.099768	0.0873563	0.119159	0.109302	0.244019	0.29078	0.397163	0.6125	0.75	0.718137	0.791045	0.897698	1.00256	1.01015	1.00761	1.01266	1.0101	1.00251	1.00754	1.01244	1.0075	1.01008	1.00756	1.00752	1.00737	1.00468
445	0.00678733	0.0182648	0.0348837	0.115473	0.099537	0.087156	0.118881	0.109049	0.243437	0.292453	0.398585	0.613466	0.748201	0.718826	0.791563	0.897959	1.00256	1.01013	1.00759	1.01263	1.01008	1.00251	1.00752	1.01241	1.00748	1.01005	1.00754	1.0075	1.00735	1.00467
446	0.00677201	0.0182232	0.0348028	0.115207	0.0993072	0.0869565	0.118605	0.108796	0.245238	0.291765	0.4	0.614428	0.748804	0.717073	0.792079	0.898219	1.00255	1.0101	1.00758	1.01259	1.01005	1.0025	1.0075	1.01238	1.00746	1.01003	1.00752	1.00748	1.00733	1.00466
447	0.00675676	0.0181818	0.0347222	0.114943	0.0990783	0.086758	0.118329	0.108545	0.247031	0.29108	0.401408	0.615385	0.749403	0.715328	0.792593	0.898477	1.00254	1.01008	1.00756	1.01256	1.01003	1.00249	1.00748	1.01235	1.00744	1.01	1.0075	1.00746	1.00732	1.00465
448	0.00674157	0.0181406	0.034642	0.114679	0.0988506	0.0865604	0.118056	0.108295	0.248815	0.290398	0.40281	0.616337	0.75	0.713592	0.793103	0.898734	1.00254	1.01005	1.00754	1.01253	1.01	1.00249	1.00746	1.01232	1.00743	1.00998	1.00748	1.00744	1.0073	1.00464
449	0.00672646	0.0180995	0.0345622	0.114416	0.0986239	0.0863636	0.117783	0.108046	0.248815	0.28972	0.404206	0.617284	0.750594	0.711864	0.793612	0.89899	1.00254	1.01005	1.00754	1.0125	1.01	1.00248	1.00744	1.01478	1.00741	1.00995	1.00748	1.00743	1.00728	1.00464
450	0.00671141	0.0180587	0.0344828	0.114155	0.0983982	0.0861678	0.117512	0.107798	0.248815	0.289044	0.405594	0.618227	0.751185	0.710145	0.794118	0.899244	1.00253	1.01003	1.00752	1.01247	1.00998	1.00248	1.00743	1.01474	1.00739	1.00993	1.00746	1.00741	1.00728	1.00463
451	0.00669643	0.018018	0.0344037	0.113895	0.0981735	0.0859729	0.117241	0.107551	0.248815	0.288372	0.406977	0.619165	0.751773	0.708434	0.794621	0.899497	1.00253	1.01	1.0075	1.01244	1.00995	1.00247	1.00741	1.01471	1.00737	1.0099	1.00744	1.00739	1.00728	1.00462
452	0.00668151	0.0179775	0.0343249	0.113636	0.0979499	0.0857788	0.116972	0.107306	0.250591	0.287703	0.408353	0.620098	0.752358	0.706731	0.795122	0.899749	1.00252	1.00998	1.00748	1.01241	1.00993	1.00246	1.00739	1.01467	1.00735	1.00988	1.00743	1.00737	1.00726	1.00461
453	0.00666667	0.0179372	0.0342466	0.113379	0.0977273	0.0855856	0.116705	0.107062	0.252358	0.287037	0.409722	0.621027	0.752941	0.705036	0.79562	0.9	1.00251	1.00995	1.00746	1.01238	1.0099	1.00246	1.00737	1.01463	1.00733	1.00985	1.00741	1.00735	1.00726	1.0046
454	0.00665188	0.0178971	0.0341686	0.113122	0.0975057	0.0853933	0.116438	0.106818	0.254118	0.286374	0.411085	0.621951	0.753521	0.703349	0.796117	0.900249	1.00251	1.00993	1.00744	1.01235	1.00988	1.00245	1.00735	1.0146	1.00732	1.00983	1.00739	1.00733	1.00725	1.0046
455	0.00663717	0.0178571	0.0340909	0.112867	0.0972851	0.0852018	0.116173	0.106576	0.255869	0.285714	0.412442	0.622871	0.754098	0.701671	0.79661	0.900498	1.0025	1.0099	1.00743	1.01232	1.00985	1.00244	1.00733	1.01456	1.0073	1.0098	1.00737	1.00732	1.00723	1.00459
456	0.00662252	0.0178174	0.0340136	0.112613	0.0970655	0.0850112	0.115909	0.106335	0.257611	0.285057	0.413793	0.623786	0.754673	0.7	0.797101	0.900744	1.00249	1.00988	1.00741	1.01229	1.00983	1.00244	1.00732	1.01453	1.00728	1.00978	1.00735	1.0073	1.00721	1.00458
457	0.00660793	0.0177778	0.0339367	0.11236	0.0968468	0.0848214	0.115646	0.106095	0.259346	0.284404	0.415138	0.624697	0.755245	0.698337	0.79759	0.90099	1.00249	1.00985	1.00739	1.01225	1.0098	1.00243	1.0073	1.01449	1.00726	1.00976	1.00733	1.00728	1.00719	1.00457
458	0.00659341	0.0177384	0.03386	0.112108	0.0966292	0.0846325	0.115385	0.105856	0.261072	0.283753	0.416476	0.625604	0.755814	0.696682	0.798077	0.901235	1.00248	1.00983	1.00737	1.01222	1.00978	1.00243	1.00728	1.01446	1.00725	1.00973	1.00732	1.00726	1.00718	1.00456
459	0.00657895	0.0176991	0.0337838	0.111857	0.0964126	0.0844444	0.115124	0.105618	0.262791	0.283105	0.417808	0.626506	0.756381	0.695035	0.798561	0.901478	1.00248	1.0098	1.00735	1.0122	1.00976	1.00242	1.00726	1.01442	1.00723	1.00971	1.0073	1.00725	1.00716	1.00455
460	0.00656455	0.01766	0.0337079	0.111607	0.0961969	0.0842572	0.114865	0.107623	0.262181	0.28246	0.419134	0.627404	0.756944	0.695755	0.796651	0.90172	1.00247	1.00978	1.00733	1.01217	1.00973	1.00242	1.00725	1.01439	1.00721	1.00969	1.00728	1.00723	1.00714	1.00454
461	0.00655022	0.0176211	0.0336323	0.111359	0.0959821	0.0840708	0.114607	0.10962	0.261574	0.281818	0.420455	0.628297	0.757506	0.696471	0.794749	0.901961	1.00246	1.00976	1.00732	1.01214	1.00971	1.00241	1.00723	1.01435	1.00719	1.00966	1.00726	1.00721	1.00713	1.00452
462	0.00653595	0.0175824	0.033557	0.111111	0.0957684	0.0838852	0.11435	0.111607	0.26097	0.281179	0.421769	0.629187	0.758065	0.697183	0.792857	0.9022	1.00246	1.00973	1.0073	1.01211	1.00969	1.0024	1.00721	1.01432	1.00718	1.00964	1.00725	1.00719	1.00711	1.00451
463	0.00652174	0.0175439	0.0334821	0.110865	0.0955556	0.0837004	0.114094	0.113586	0.260369	0.280543	0.423077	0.630072	0.758621	0.697892	0.790974	0.902439	1.00245	1.00971	1.00728	1.01208	1.00966	1.0024	1.00719	1.01429	1.00716	1.00962	1.00723	1.00718	1.00709	1.0045
464	0.00650759	0.0175055	0.0334076	0.110619	0.0953437	0.0835165	0.113839	0.113333	0.262069	0.27991	0.424379	0.630952	0.759174	0.696262	0.791469	0.902676	1.00244	1.00969	1.00726	1.01205	1.00964	1.00239	1.00718	1.01425	1.00714	1.00959	1.00721	1.00716	1.00708	1.00449
465	0.00649351	0.0174672	0.0333333	0.110375	0.0951327	0.0833333	0.113586	0.113082	0.263761	0.279279	0.425676	0.631829	0.759725	0.694639	0.791962	0.902913	1.00244	1.00966	1.00725	1.01202	1.00962	1.00239	1.00716	1.01422	1.00713	1.00957	1.00719	1.00714	1.00706	1.00448
466	0.00647948	0.0174292	0.0332594	0.110132	0.0949227	0.083151	0.113333	0.112832	0.265446	0.278652	0.426966	0.632701	0.760274	0.693023	0.792453	0.903148	1.00243	1.00964	1.00723	1.01199	1.00959	1.00238	1.00714	1.01418	1.00711	1.00955	1.00718	1.00713	1.00704	1.00447
467	0.00646552	0.0173913	0.0331858	0.10989	0.0947137	0.0829694	0.113082	0.112583	0.267123	0.278027	0.428251	0.63357	0.76082	0.691415	0.792941	0.903382	1.00243	1.00962	1.00721	1.01196	1.00957	1.00238	1.00713	1.01415	1.00709	1.00952	1.00716	1.00711	1.00703	1.00446
468	0.00645161	0.0173536	0.0331126	0.109649	0.0945055	0.0827887	0.112832	0.112335	0.267123	0.277405	0.428251	0.63357	0.763098	0.691415	0.79108	0.903382	1.00243	1.00962	1.00721	1.01196	1.00957	1.00238	1.00713	1.01415	1.00709	1.00952	1.00716	1.00711	1.00701	1.00445
469	0.00643777	0.017316	0.0330396	0.109409	0.0942982	0.0826087	0.112583	0.112088	0.268793	0.276786	0.42953	0.634434	0.763636	0.69213	0.789227	0.903614	1.00242	1.00959	1.00719	1.01193	1.00955	1.00237	1.00711	1.01412	1.00708	1.0095	1.00714	1.00709	1.00699	1.00444
470	0.00642398	0.0172786	0.032967	0.10917	0.0940919	0.0824295	0.112335	0.111842	0.268182	0.278396	0.430804	0.635294	0.764172	0.692841	0.787383	0.903846	1.00242	1.00957	1.00718	1.0119	1.00952	1.00236	1.00709	1.01408	1.00706	1.00948	1.00713	1.00708	1.00698	1.00443
471	0.00641026	0.0172414	0.0328947	0.108932	0.0938865	0.0822511	0.112088	0.111597	0.267574	0.28	0.432071	0.63615	0.764706	0.693548	0.785548	0.904077	1.00241	1.00955	1.00716	1.01188	1.0095	1.00236	1.00708	1.01405	1.00704	1.00946	1.00711	1.00706	1.00696	1.00442
472	0.00639659	0.0172043	0.0328228	0.108696	0.0936819	0.0820734	0.111842	0.111354	0.266968	0.281596	0.433333	0.637002	0.765237	0.691954	0.786047	0.904306	1.0024	1.00952	1.00714	1.01185	1.00948	1.00235	1.00706	1.01402	1.00703	1.00943	1.00709	1.00704	1.00694	1.00442
473	0.00638298	0.0171674	0.0327511	0.10846	0.0934783	0.0818966	0.111597	0.111111	0.266366	0.283186	0.43459	0.63785	0.765766	0.690367	0.786543	0.904535	1.0024	1.0095	1.00713	1.01182	1.00946	1.00235	1.00704	1.01399	1.00701	1.00941	1.00708	1.00703	1.00693	1.00441
474	0.00636943	0.0171306	0.0326797	0.108225	0.0932755	0.0817204	0.111354	0.11087	0.265766	0.284768	0.435841	0.638695	0.766292	0.688787	0.787037	0.904762	1.00239	1.00948	1.00711	1.01179	1.00943	1.00234	1.00703	1.01395	1.00699	1.00939	1.00706	1.00701	1.00691	1.0044
475	0.00635593	0.017094	0.0326087	0.107991	0.0930736	0.0815451	0.111111	0.110629	0.265169	0.286344	0.437086	0.639535	0.766816	0.687215	0.787529	0.904988	1.00239	1.00946	1.00709	1.01176	1.00941	1.00234	1.00701	1.01392	1.00698	1.00937	1.00704	1.00699	1.0069	1.00439
476	0.00634249	0.0170576	0.032538	0.107759	0.0928726	0.0813704	0.11087	0.11039	0.264574	0.287912	0.438326	0.640371	0.767338	0.687927	0.785714	0.905213	1.00238	1.00943	1.00708	1.01174	1.00939	1.00233	1.00699	1.01389	1.00696	1.00935	1.00703	1.00698	1.00688	1.00438
477	0.00632911	0.0170213	0.0324675	0.107527	0.0926724	0.0811966	0.110629	0.110151	0.263982	0.289474	0.43956	0.641204	0.767857	0.688636	0.783908	0.905437	1.00238	1.00941	1.00706	1.01171	1.00937	1.00233	1.00698	1.01386	1.00694	1.00932	1.00701	1.00696	1.00686	1.00437
478	0.00631579	0.0169851	0.0323974	0.107296	0.0924731	0.0810235	0.11039	0.109914	0.265625	0.28884	0.440789	0.642032	0.768374	0.689342	0.78211	0.90566	1.00237	1.00939	1.00704	1.01168	1.00935	1.00232	1.00696	1.01382	1.00693	1.0093	1.00699	1.00694	1.00685	1.00436
479	0.00630252	0.0169492	0.0323276	0.107066	0.0922747	0.0808511	0.110151	0.109677	0.267261	0.28821	0.442013	0.642857	0.768889	0.690045	0.78032	0.905882	1.00236	1.00937	1.00703	1.01166	1.00932	1.00231	1.00694	1.01379	1.00691	1.00928	1.00698	1.00693	1.00683	1.00435
480	0.00628931	0.0169133	0.0322581	0.106838	0.0920771	0.0806794	0.109914	0.109677	0.266667	0.28821	0.441048	0.642857	0.768889	0.688488	0.78032	0.905882	1.00236	1.00937	1.00703	1.01166	1.00932	1.00231	1.00694	1.01379	1.00691	1.00928	1.00698	1.00693	1.00683	1.00434
481	0.00627615	0.0168776	0.0321888	0.10661	0.0918803	0.0805085	0.109677	0.111588	0.266075	0.28976	0.440087	0.643678	0.769401	0.686937	0.780822	0.906103	1.00236	1.00935	1.00701	1.01163	1.0093	1.00231	1.00693	1.01376	1.0069	1.00926	1.00696	1.00691	1.00682	1.00433
482	0.00626305	0.0168421	0.0321199	0.106383	0.0916844	0.0803383	0.109442	0.11349	0.265487	0.28976	0.43913	0.643678	0.769401	0.685393	0.780822	0.906103	1.00236	1.00935	1.00701	1.01163	1.0093	1.00231	1.00693	1.01376	1.0069	1.00926	1.00696	1.00691	1.00682	1.00432
483	0.00625	0.0168067	0.0320513	0.106157	0.0914894	0.0801688	0.109208	0.115385	0.264901	0.291304	0.438178	0.644495	0.769912	0.683857	0.781321	0.906323	1.00235	1.00932	1.00699	1.01163	1.00928	1.0023	1.00691	1.01373	1.00688	1.00926	1.00694	1.0069	1.0068	1.00431
484	0.00623701	0.0167715	0.0319829	0.105932	0.0912951	0.08	0.108974	0.115139	0.264901	0.290672	0.439394	0.645309	0.770419	0.682327	0.781818	0.906542	1.00235	1.0093	1.00698	1.01163	1.00926	1.0023	1.00691	1.0137	1.00688	1.00926	1.00694	1.00688	1.00679	1.0043
485	0.00622407	0.0167364	0.0319149	0.105708	0.0911017	0.0798319	0.108742	0.114894	0.264901	0.290043	0.440605	0.646119	0.770925	0.680804	0.782313	0.90676	1.00234	1.00928	1.00696	1.01163	1.00924	1.0023	1.0069	1.01367	1.00686	1.00924	1.00694	1.00686	1.00677	1.00429
486	0.00621118	0.0167015	0.0318471	0.105485	0.0909091	0.0796646	0.108511	0.11465	0.264317	0.291577	0.44181	0.646925	0.769231	0.681514	0.782805	0.906977	1.00234	1.00926	1.00694	1.01163	1.00924	1.00229	1.00688	1.01367	1.00686	1.00924	1.00693	1.00685	1.00676	1.00428
487	0.00619835	0.0166667	0.0317797	0.105263	0.0907173	0.0794979	0.10828	0.114407	0.263736	0.293103	0.443011	0.647727	0.767544	0.682222	0.783296	0.907193	1.00233	1.00924	1.00693	1.0116	1.00922	1.00229	1.00686	1.01364	1.00685	1.00922	1.00691	1.00685	1.00674	1.00427
488	0.00618557	0.016632	0.0317125	0.105042	0.0905263	0.0793319	0.108051	0.114165	0.263158	0.294624	0.444206	0.648526	0.765864	0.682927	0.783784	0.907407	1.00233	1.00922	1.00691	1.0116	1.0092	1.00228	1.00685	1.01361	1.00683	1.00922	1.0069	1.00685	1.00673	1.00426
489	0.00617284	0.0165975	0.0316456	0.104822	0.0903361	0.0791667	0.107822	0.113924	0.262582	0.296774	0.444206	0.648526	0.764192	0.682927	0.783784	0.907407	1.00233	1.00922	1.00691	1.01157	1.00917	1.00228	1.00685	1.01361	1.00683	1.0092	1.0069	1.00683	1.00673	1.00426
490	0.00616016	0.0165631	0.0315789	0.104603	0.0901468	0.0790021	0.107595	0.113684	0.264192	0.296137	0.445396	0.649321	0.764706	0.681416	0.78427	0.907621	1.00233	1.0092	1.00691	1.01155	1.00915	1.00227	1.00683	1.01361	1.00682	1.00917	1.00688	1.00683	1.00671	1.00425
491	0.00614754	0.0165289	0.0315126	0.104384	0.0899582	0.0788382	0.107368	0.113445	0.265795	0.295503	0.446581	0.650113	0.765217	0.679912	0.784753	0.907834	1.00232	1.0092	1.0069	1.01152	1.00913	1.00227	1.00683	1.01357	1.0068	1.00917	1.00686	1.00682	1.0067	1.00424
492	0.00613497	0.0164948	0.0314465	0.104167	0.0897704	0.0786749	0.107143	0.113208	0.267391	0.294872	0.447761	0.650901	0.765727	0.680617	0.782998	0.908046	1.00231	1.00917	1.0069	1.01149	1.00911	1.00226	1.00682	1.01354	1.00679	1.00915	1.00685	1.0068	1.00668	1.00423
493	0.00612245	0.0164609	0.0313808	0.10395	0.0895833	0.0785124	0.106918	0.112971	0.26898	0.294243	0.448936	0.651685	0.766234	0.681319	0.78125	0.908257	1.00231	1.00915	1.00688	1.01147	1.00909	1.00226	1.0068	1.01351	1.00677	1.00913	1.00683	1.00679	1.00667	1.00422
494	0.00610998	0.0164271	0.0313152	0.103734	0.0893971	0.0783505	0.106695	0.112735	0.270563	0.293617	0.450106	0.652466	0.766739	0.682018	0.77951	0.908467	1.0023	1.00913	1.00917	1.01144	1.00907	1.00225	1.00679	1.01348	1.00676	1.00911	1.00682	1.00677	1.00665	1.00421
495	0.00609756	0.0163934	0.03125	0.10352	0.0892116	0.0781893	0.106472	0.1125	0.272138	0.293617	0.451271	0.653244	0.767241	0.682713	0.777778	0.908676	1.0023	1.00911	1.00915	1.01142	1.00905	1.00225	1.00677	1.01345	1.00674	1.00909	1.0068	1.00676	1.00664	1.0042
496	0.00608519	0.0163599	0.031185	0.103306	0.0890269	0.0780287	0.10625	0.112266	0.273707	0.293617	0.452431	0.653244	0.767241	0.681223	0.777778	0.908676	1.00229	1.00911	1.01144	1.01142	1.00903	1.00225	1.00677	1.01345	1.00674	1.00909	1.0068	1.00674	1.00664	1.00419
497	0.00607287	0.0163265	0.0311203	0.103093	0.088843	0.0778689	0.106029	0.112033	0.275269	0.295117	0.453586	0.654018	0.767742	0.679739	0.777778	0.908884	1.00229	1.00911	1.01142	1.01139	1.00901	1.00224	1.00676	1.01342	1.00673	1.00907	1.00679	1.00673	1.00662	1.00418
498	0.00606061	0.0162933	0.0310559	0.102881	0.0886598	0.0777096	0.105809	0.111801	0.276824	0.29661	0.453586	0.654018	0.76824	0.678261	0.777778	0.909091	1.00228	1.00911	1.01139	1.01139	1.00899	1.00224	1.00676	1.01342	1.00673	1.00905	1.00677	1.00673	1.00661	1.00418
499	0.00604839	0.0162602	0.0309917	0.102669	0.0884774	0.077551	0.10559	0.11157	0.276824	0.298097	0.454737	0.654788	0.768737	0.67679	0.778271	0.909297	1.00228	1.00909	1.01136	1.01136	1.00899	1.00224	1.00676	1.01342	1.00673	1.00903	1.00676	1.00673	1.00659	1.00417
500	0.00603622	0.0162272	0.0309278	0.102459	0.0882957	0.0773931	0.105372	0.11134	0.276824	0.299578	0.455882	0.654788	0.769231	0.677489	0.776549	0.909502	1.00227	1.00907	1.01134	1.01134	1.00899	1.00224	1.00674	1.01339	1.00671	1.00901	1.00674	1.00671	1.00659	1.00416
501	0.0060241	0.0161943	0.0308642	0.102249	0.0881148	0.0772358	0.105155	0.111111	0.276824	0.301053	0.457023	0.655556	0.769723	0.677489	0.774834	0.909707	1.00227	1.00905	1.01134	1.01134	1.00899	1.00223	1.00673	1.01339	1.0067	1.00899	1.00673	1.00671	1.00658	1.00415
502	0.00601202	0.0161616	0.0308008	0.102041	0.0879346	0.0770791	0.104938	0.110883	0.278373	0.302521	0.458159	0.656319	0.770213	0.678186	0.773128	0.90991	1.00226	1.00903	1.01131	1.01131	1.00897	1.00223	1.00671	1.01336	1.00668	1.00897	1.00671	1.0067	1.00656	1.00414
503	0.006	0.016129	0.0307377	0.101833	0.0877551	0.0769231	0.104723	0.110656	0.279915	0.303983	0.45929	0.65708	0.770701	0.678879	0.771429	0.910112	1.00226	1.00901	1.01129	1.01129	1.00895	1.00222	1.0067	1.01333	1.00667	1.00895	1.0067	1.00668	1.00655	1.00413
504	0.00598802	0.0160966	0.0306748	0.101626	0.0875764	0.0767677	0.104508	0.110429	0.28145	0.305439	0.460417	0.657837	0.771186	0.677419	0.77193	0.910314	1.00225	1.00899	1.01126	1.01126	1.00893	1.00222	1.00668	1.0133	1.00665	1.00893	1.00668	1.00667	1.00654	1.00412
505	0.0059761	0.0160643	0.0306122	0.10142	0.0873984	0.0766129	0.104294	0.110204	0.282979	0.306889	0.461538	0.65859	0.77167	0.675966	0.772429	0.910515	1.00225	1.00897	1.01124	1.01124	1.00891	1.00221	1.00667	1.01327	1.00664	1.00891	1.00667	1.00665	1.00652	1.00412
506	0.00596421	0.0160321	0.0305499	0.101215	0.0872211	0.0764588	0.104082	0.10998	0.284501	0.308333	0.462656	0.659341	0.770042	0.67666	0.772926	0.910714	1.00449	1.00895	1.01121	1.01121	1.00889	1.00221	1.00665	1.01325	1.00662	1.00889	1.00665	1.00664	1.00651	1.00411
507	0.00595238	0.016	0.0305499	0.101215	0.0872211	0.0764588	0.104082	0.109756	0.286017	0.308333	0.462656	0.659341	0.768421	0.67666	0.772926	0.910714	1.00449	1.00895	1.01121	1.01121	1.00887	1.00221	1.00665	1.01325	1.00883	1.00889	1.00665	1.00664	1.00651	1.0041
508	0.00594059	0.0159681	0.0304878	0.10101	0.0870445	0.0763052	0.10387	0.111562	0.285412	0.309771	0.462656	0.660088	0.766807	0.67735	0.77342	0.910913	1.00448	1.00893	1.01121	1.01119	1.00885	1.0022	1.00665	1.01322	1.00881	1.00887	1.00664	1.00662	1.00649	1.00409
509	0.00592885	0.0159363	0.030426	0.100806	0.0868687	0.0761523	0.103659	0.11336	0.28481	0.31185	0.461698	0.660088	0.766807	0.678038	0.77342	0.910913	1.00447	1.00893	1.01119	1.01119	1.00883	1.0022	1.00664	1.01319	1.00879	1.00885	1.00662	1.00661	1.00648	1.00408
510	0.00591716	0.0159046	0.0303644	0.100604	0.0868687	0.076	0.103448	0.115152	0.284211	0.313278	0.460744	0.660088	0.767296	0.678038	0.77342	0.910913	1.00446	1.00891	1.01119	1.01116	1.00881	1.00219	1.00664	1.01316	1.00877	1.00883	1.00661	1.00659	1.00647	1.00407
511	0.00590551	0.015873	0.030303	0.100402	0.0866935	0.0758483	0.103239	0.116935	0.283613	0.3147	0.460744	0.660832	0.767782	0.678723	0.773913	0.911111	1.00445	1.00889	1.01342	1.01114	1.00879	1.00219	1.00662	1.01313	1.00875	1.00881	1.00659	1.00658	1.00645	1.00407
512	0.00589391	0.0158416	0.0302419	0.1002	0.0865191	0.0756972	0.10303	0.1167	0.285115	0.31405	0.461856	0.660832	0.768267	0.679406	0.773913	0.911308	1.00444	1.00887	1.01339	1.01111	1.00877	1.00218	1.00661	1.0131	1.00873	1.00879	1.00658	1.00656	1.00644	1.00407
513	0.00588235	0.0158103	0.0301811	0.1	0.0863454	0.0755467	0.102823	0.116466	0.286611	0.31405	0.462963	0.661572	0.76875	0.680085	0.774403	0.911504	1.00443	1.00887	1.01336	1.01109	1.00875	1.00218	1.00659	1.01307	1.00871	1.00877	1.00656	1.00655	1.00642	1.00406
514	0.00587084	0.0157791	0.0301205	0.0998004	0.0861723	0.0753968	0.102616	0.116232	0.2881	0.313402	0.464066	0.661572	0.769231	0.680761	0.774892	0.9117	1.00442	1.00885	1.01333	1.01106	1.00873	1.00218	1.00658	1.01304	1.0087	1.00875	1.00655	1.00654	1.00641	1.00405
515	0.00585938	0.015748	0.0301205	0.0996016	0.086	0.0752475	0.10241	0.116	0.289583	0.313402	0.465164	0.661572	0.76971	0.681435	0.774892	0.911894	1.00442	1.00885	1.0133	1.01104	1.00871	1.00218	1.00656	1.01302	1.00868	1.00873	1.00654	1.00652	1.0064	1.00404
516	0.00584795	0.015748	0.0300601	0.0994036	0.0858283	0.0750988	0.102204	0.117764	0.288981	0.315464	0.464213	0.662309	0.770186	0.681435	0.775378	0.912088	1.00441	1.00883	1.01327	1.01101	1.0087	1.00218	1.00656	1.01299	1.00866	1.00871	1.00652	1.00651	1.00638	1.00403
517	0.00583658	0.0157171	0.03	0.0992063	0.0856574	0.0749507	0.102	0.119522	0.288382	0.316872	0.464213	0.662309	0.770186	0.681435	0.775862	0.912281	1.0044	1.00881	1.01325	1.01099	1.00868	1.00217	1.00656	1.01296	1.00864	1.0087	1.00651	1.00649	1.00637	1.00402
518	0.00582524	0.0156863	0.0299401	0.0990099	0.0854871	0.0748031	0.101796	0.121272	0.287785	0.318275	0.465306	0.662309	0.770661	0.681435	0.776344	0.912473	1.00439	1.00879	1.01322	1.01096	1.00866	1.00217	1.00655	1.01296	1.00862	1.00868	1.00649	1.00648	1.00636	1.00402
519	0.00581395	0.0156556	0.0298805	0.0988142	0.0853175	0.0746562	0.101594	0.123016	0.28719	0.319672	0.466395	0.663043	0.771134	0.681435	0.776824	0.912664	1.00439	1.00877	1.01319	1.01094	1.00864	1.00216	1.00654	1.01296	1.0086	1.00866	1.00648	1.00647	1.00634	1.00401
520	0.00581395	0.015625	0.0298211	0.0986193	0.0851485	0.0745098	0.101392	0.122772	0.28866	0.319672	0.466395	0.663774	0.769547	0.681435	0.776824	0.912854	1.00438	1.00875	1.01316	1.01092	1.00862	1.00216	1.00652	1.01296	1.00858	1.00864	1.00647	1.00645	1.00633	1.004
521	0.00580271	0.0155945	0.0297619	0.0984252	0.0849802	0.074364	0.10119	0.12253	0.290123	0.321063	0.46748	0.664502	0.769547	0.682105	0.776824	0.913043	1.00438	1.00873	1.01313	1.01089	1.0086	1.00216	1.00651	1.01293	1.00857	1.00862	1.00645	1.00644	1.00632	1.00399
522	0.00579151	0.0155642	0.029703	0.0982318	0.0848126	0.0742188	0.10099	0.122288	0.290123	0.321063	0.46748	0.665227	0.769547	0.682105	0.776824	0.913232	1.00437	1.00873	1.01313	1.01089	1.0086	1.00216	1.00651	1.01293	1.00857	1.00862	1.00645	1.00644	1.0063	1.00398
523	0.00578035	0.015534	0.0296443	0.0980392	0.0846457	0.0740741	0.100791	0.122047	0.291581	0.322449	0.46856	0.665948	0.769547	0.682773	0.777302	0.91342	1.00437	1.00871	1.0131	1.01087	1.00858	1.00215	1.00649	1.0129	1.00855	1.0086	1.00644	1.00642	1.00629	1.00398
524	0.00576923	0.0155039	0.0295858	0.0978474	0.0844794	0.07393	0.100592	0.123772	0.290984	0.323829	0.46856	0.665948	0.770021	0.683438	0.777778	0.913607	1.00436	1.0087	1.01307	1.01085	1.00857	1.00215	1.00648	1.01288	1.00853	1.00858	1.00642	1.00642	1.00628	1.00397
525	0.00575816	0.0154739	0.0295276	0.0976562	0.0843137	0.0737864	0.100394	0.12549	0.290389	0.325203	0.469636	0.665948	0.770492	0.6841	0.778252	0.913793	1.00435	1.00868	1.01304	1.01082	1.00855	1.00214	1.00647	1.01285	1.00851	1.00857	1.00641	1.00641	1.00626	1.00396
526	0.00574713	0.015444	0.0294695	0.0974659	0.0841487	0.0736434	0.100196	0.127202	0.289796	0.326572	0.470707	0.666667	0.770961	0.68476	0.778723	0.913978	1.00434	1.00866	1.01302	1.0108	1.00853	1.00214	1.00645	1.01282	1.00849	1.00855	1.0064	1.0064	1.00625	1.00395
527	0.00573614	0.0154143	0.0294118	0.0972763	0.0839844	0.073501	0.1	0.128906	0.289206	0.327935	0.471774	0.667382	0.771429	0.685417	0.779193	0.914163	1.00433	1.00864	1.01299	1.01078	1.00851	1.00213	1.00644	1.01279	1.00847	1.00853	1.00638	1.00638	1.00624	1.00394
528	0.00572519	0.0154143	0.0293542	0.0970874	0.0838207	0.0733591	0.0998043	0.128655	0.29065	0.329293	0.472837	0.668094	0.771894	0.686071	0.779661	0.914347	1.00432	1.00862	1.01296	1.01075	1.00849	1.00213	1.00642	1.01277	1.00846	1.00851	1.00637	1.00637	1.00622	1.00394
529	0.00571429	0.0153846	0.0292969	0.0968992	0.0836576	0.0732177	0.0996094	0.128405	0.292089	0.330645	0.473896	0.668803	0.772358	0.686722	0.780127	0.91453	1.00431	1.0086	1.01293	1.01073	1.00847	1.00212	1.00641	1.01274	1.00844	1.00849	1.00636	1.00636	1.00621	1.00394
530	0.00571429	0.0153551	0.0292398	0.0967118	0.0834951	0.0730769	0.0994152	0.128155	0.293522	0.331992	0.47495	0.66951	0.772819	0.687371	0.780591	0.914712	1.0043	1.0086	1.0129	1.01071	1.00846	1.00212	1.0064	1.01271	1.00842	1.00847	1.00636	1.00634	1.0062	1.00393
531	0.00570342	0.0153257	0.0291829	0.0965251	0.0833333	0.0729367	0.0992218	0.127907	0.294949	0.333333	0.476	0.670213	0.773279	0.688017	0.781053	0.914894	1.00429	1.00858	1.01288	1.01068	1.00844	1.00211	1.00638	1.01271	1.0084	1.00846	1.00634	1.00633	1.0062	1.00392
532	0.00570342	0.0152964	0.0291262	0.0963391	0.0831721	0.0727969	0.0990291	0.12766	0.296371	0.334669	0.477046	0.670913	0.773737	0.68866	0.781513	0.915074	1.00428	1.00857	1.01285	1.01066	1.00842	1.00211	1.00637	1.01271	1.00839	1.00844	1.00633	1.00632	1.00619	1.00391
533	0.0056926	0.0152672	0.0290698	0.0961538	0.0830116	0.0726577	0.0988372	0.127413	0.297787	0.336	0.478088	0.67161	0.774194	0.6893	0.781971	0.915254	1.00427	1.00855	1.01282	1.01064	1.0084	1.00211	1.00636	1.01268	1.00837	1.00842	1.00632	1.0063	1.00617	1.00391
534	0.00568182	0.0152672	0.0290135	0.0959693	0.0828516	0.0725191	0.098646	0.127168	0.299197	0.337325	0.479125	0.672304	0.774648	0.689938	0.782427	0.915433	1.00426	1.00853	1.01279	1.01062	1.00839	1.0021	1.00634	1.01266	1.00835	1.0084	1.0063	1.00629	1.00616	1.0039
535	0.00567108	0.0152381	0.0289575	0.0957854	0.0826923	0.072381	0.0984556	0.126923	0.300601	0.338645	0.480159	0.672996	0.7751	0.690574	0.782881	0.915612	1.00426	1.00851	1.01277	1.01059	1.00837	1.0021	1.00634	1.01263	1.00833	1.00839	1.00629	1.00628	1.00615	1.00389
536	0.00566038	0.0152091	0.0289575	0.0956023	0.0825336	0.0722433	0.0982659	0.128599	0.3	0.33996	0.481188	0.673684	0.775551	0.691207	0.783333	0.915789	1.00425	1.00849	1.01274	1.01057	1.00835	1.00209	1.00633	1.01261	1.00832	1.00837	1.00628	1.00626	1.00613	1.00388
537	0.00564972	0.0151803	0.0289017	0.0954198	0.0823755	0.0721063	0.0980769	0.130268	0.299401	0.34127	0.482213	0.67437	0.776	0.691837	0.783784	0.915966	1.00424	1.00847	1.01271	1.01055	1.00833	1.00209	1.00632	1.01258	1.0083	1.00835	1.00626	1.00625	1.00612	1.00388
538	0.0056391	0.0151515	0.0288462	0.0952381	0.082218	0.0719697	0.0978887	0.131931	0.298805	0.342574	0.483235	0.675052	0.776447	0.692464	0.784232	0.916143	1.00423	1.00846	1.01268	1.01053	1.00832	1.00208	1.0063	1.01255	1.00828	1.00833	1.00625	1.00624	1.00611	1.00387
539	0.00562852	0.0151229	0.0288462	0.095057	0.0820611	0.0718336	0.0977011	0.133588	0.298211	0.343874	0.485207	0.675732	0.776892	0.693089	0.784679	0.916318	1.00422	1.00844	1.01266	1.0105	1.0083	1.00208	1.00629	1.01253	1.00826	1.00832	1.00624	1.00622	1.0061	1.00386
540	0.00561798	0.0151229	0.0287908	0.0948767	0.0819048	0.0716981	0.0975143	0.133333	0.299603	0.345168	0.48622	0.676409	0.777336	0.693712	0.785124	0.916493	1.00421	1.00842	1.01263	1.01048	1.00828	1.00207	1.00628	1.0125	1.00825	1.0083	1.00622	1.00621	1.00609	1.00385
541	0.00560748	0.0151229	0.0287356	0.094697	0.081749	0.0715631	0.0973282	0.13308	0.30099	0.346457	0.48723	0.677083	0.777778	0.694332	0.785567	0.916667	1.0042	1.0084	1.01261	1.01046	1.00826	1.00207	1.00626	1.01247	1.00823	1.00828	1.00621	1.0062	1.00607	1.00385
542	0.00559701	0.0151229	0.0286807	0.094518	0.0815939	0.0714286	0.0971429	0.132827	0.302372	0.347741	0.488235	0.677755	0.778218	0.694949	0.786008	0.91684	1.00419	1.00839	1.01258	1.01044	1.00825	1.00207	1.00625	1.01245	1.00821	1.00826	1.0062	1.00619	1.00606	1.00384
543	0.00558659	0.0151229	0.028626	0.0943396	0.0814394	0.0712946	0.0969582	0.132576	0.303748	0.34902	0.489237	0.678423	0.778656	0.695565	0.786448	0.917012	1.00418	1.00837	1.01255	1.01042	1.00823	1.00206	1.00624	1.01242	1.0082	1.00825	1.00619	1.00617	1.00605	1.00383
544	0.00557621	0.0150943	0.0285714	0.094162	0.0812854	0.071161	0.0967742	0.134216	0.30315	0.350294	0.490234	0.679089	0.779093	0.696177	0.786885	0.917184	1.00418	1.00835	1.01253	1.0104	1.00821	1.00206	1.00622	1.0124	1.00818	1.00823	1.00617	1.00616	1.00604	1.00382
545	0.00556586	0.0150659	0.0285171	0.093985	0.0811321	0.071028	0.0965909	0.135849	0.302554	0.351562	0.491228	0.679752	0.779528	0.696787	0.787321	0.917355	1.00417	1.00833	1.0125	1.01037	1.0082	1.00205	1.00621	1.01237	1.00816	1.00821	1.00616	1.00615	1.00602	1.00382
546	0.00555556	0.0150376	0.028463	0.0938086	0.0809793	0.0708955	0.0965909	0.137476	0.301961	0.352827	0.492218	0.680412	0.779961	0.697395	0.787755	0.917526	1.00416	1.00832	1.01247	1.01035	1.00818	1.00205	1.0062	1.01235	1.00815	1.0082	1.00615	1.00613	1.00601	1.00381
547	0.00554529	0.0150094	0.028463	0.093633	0.0808271	0.0707635	0.0964083	0.137476	0.30137	0.352827	0.492218	0.680412	0.779961	0.697395	0.787755	0.917526	1.00416	1.00832	1.01247	1.01035	1.00818	1.00205	1.0062	1.01235	1.00815	1.0082	1.00615	1.00613	1.00601	1.0038
548	0.00553506	0.0149813	0.0284091	0.0934579	0.0806754	0.070632	0.0962264	0.137218	0.30137	0.354086	0.493204	0.68107	0.780392	0.698	0.788187	0.917695	1.00415	1.0083	1.01245	1.01033	1.00816	1.00204	1.00619	1.01232	1.00813	1.00818	1.00613	1.00613	1.006	1.0038
549	0.00552486	0.0149533	0.0283554	0.0932836	0.0805243	0.0705009	0.0960452	0.136961	0.302734	0.354086	0.493204	0.68107	0.780392	0.698	0.788187	0.917695	1.00415	1.0083	1.01245	1.01033	1.00816	1.00204	1.00619	1.01232	1.00813	1.00818	1.00613	1.00612	1.006	1.00379
550	0.00551471	0.0149254	0.0283019	0.0931099	0.0803738	0.0703704	0.0958647	0.136704	0.304094	0.35534	0.494186	0.681725	0.780822	0.698603	0.788618	0.917864	1.00414	1.00828	1.01242	1.01031	1.00815	1.00204	1.00617	1.01437	1.00811	1.00816	1.00612	1.00611	1.00599	1.00378
551	0.00550459	0.0148976	0.0282486	0.0929368	0.0802239	0.0702403	0.0956848	0.136449	0.305447	0.356589	0.495164	0.682377	0.780822	0.699203	0.789047	0.918033	1.00413	1.00826	1.0124	1.01029	1.00813	1.00204	1.00616	1.01434	1.0081	1.00815	1.00611	1.0061	1.00598	1.00377
552	0.00550459	0.0148699	0.0281955	0.0927644	0.0800745	0.0701107	0.0955056	0.136194	0.306796	0.357834	0.496139	0.683027	0.780822	0.699801	0.789474	0.9182	1.00412	1.00825	1.01237	1.01027	1.00811	1.00203	1.00615	1.01431	1.00808	1.00813	1.0061	1.00609	1.00596	1.00377
553	0.00550459	0.0148423	0.0281426	0.0925926	0.0799257	0.0699816	0.0953271	0.13594	0.30814	0.359073	0.49711	0.683673	0.779297	0.700397	0.789899	0.918367	1.00412	1.00823	1.01235	1.01025	1.0081	1.00203	1.00613	1.01429	1.00806	1.00811	1.00609	1.00607	1.00595	1.00377
554	0.00549451	0.0148423	0.0280899	0.0924214	0.0797774	0.0698529	0.0951493	0.135688	0.309478	0.360308	0.498077	0.684318	0.777778	0.70099	0.790323	0.918534	1.00411	1.00821	1.01232	1.01022	1.00808	1.00202	1.00612	1.01426	1.00805	1.0081	1.00607	1.00606	1.00594	1.00377
555	0.00548446	0.0148423	0.0280374	0.0922509	0.0796296	0.0697248	0.0949721	0.135436	0.310811	0.361538	0.49904	0.684959	0.776265	0.701581	0.790744	0.918699	1.0041	1.0082	1.0123	1.0102	1.00806	1.00202	1.00611	1.01423	1.00803	1.00808	1.00606	1.00605	1.00593	1.00376
556	0.00547445	0.0148423	0.0279851	0.092081	0.0794824	0.0695971	0.0947955	0.137037	0.310212	0.362764	0.5	0.685598	0.774757	0.70217	0.791165	0.918864	1.00409	1.00818	1.01227	1.01018	1.00805	1.00202	1.0061	1.0142	1.00802	1.00806	1.00605	1.00604	1.00592	1.00375
557	0.00546448	0.0148148	0.027933	0.0919118	0.0793358	0.0694698	0.0946197	0.138632	0.309615	0.363985	0.500956	0.686235	0.773256	0.702756	0.791583	0.919028	1.00408	1.00816	1.01224	1.01016	1.00803	1.00201	1.00609	1.01417	1.008	1.00805	1.00604	1.00602	1.00591	1.00375
558	0.00545455	0.0148148	0.027881	0.0917431	0.0791897	0.0693431	0.0944444	0.140221	0.309021	0.365201	0.501908	0.686869	0.77176	0.70334	0.792	0.919192	1.00407	1.00815	1.01222	1.01014	1.00802	1.00201	1.00607	1.01414	1.00798	1.00803	1.00602	1.00601	1.00589	1.00374
559	0.00544465	0.0147874	0.0278293	0.0915751	0.0790441	0.0692168	0.0942699	0.141805	0.308429	0.366412	0.502857	0.6875	0.77027	0.703922	0.792415	0.919355	1.00407	1.00813	1.0122	1.01012	1.008	1.002	1.00606	1.01411	1.00797	1.00802	1.00601	1.006	1.00588	1.00373
560	0.00543478	0.0147601	0.0277778	0.0914077	0.0788991	0.0690909	0.0940959	0.143382	0.307839	0.367619	0.503802	0.688129	0.768786	0.704501	0.792829	0.919517	1.00406	1.00811	1.01217	1.0101	1.00798	1.002	1.00605	1.01408	1.00795	1.008	1.006	1.00599	1.00587	1.00372
561	0.00542495	0.014733	0.0277264	0.0912409	0.0787546	0.0689655	0.0939227	0.144954	0.307252	0.368821	0.504744	0.688755	0.767308	0.705078	0.793241	0.919679	1.00405	1.0081	1.01215	1.01008	1.00797	1.002	1.00604	1.01406	1.00794	1.00798	1.00599	1.00598	1.00586	1.00372
562	0.00541516	0.0147059	0.0276753	0.0910747	0.0786106	0.0688406	0.09375	0.14652	0.306667	0.370019	0.504744	0.689379	0.765835	0.705653	0.793651	0.91984	1.00404	1.00808	1.01212	1.01006	1.00795	1.00199	1.00602	1.01403	1.00792	1.00797	1.00598	1.00596	1.00585	1.00371
563	0.00540541	0.0146789	0.0276243	0.0909091	0.0784672	0.0687161	0.093578	0.14808	0.306084	0.371212	0.505682	0.69	0.764368	0.706226	0.794059	0.92	1.00403	1.00806	1.01212	1.01004	1.00794	1.00199	1.00601	1.014	1.00791	1.00795	1.00596	1.00595	1.00584	1.0037
564	0.00539568	0.014652	0.0275735	0.0907441	0.0783242	0.0685921	0.0934066	0.14781	0.3074	0.372401	0.506616	0.690619	0.762906	0.706796	0.794466	0.92016	1.00402	1.00805	1.0121	1.01002	1.00792	1.00198	1.006	1.01397	1.00789	1.00794	1.00595	1.00594	1.00583	1.0037
565	0.005386	0.0146252	0.0275229	0.0905797	0.0781818	0.0684685	0.0932358	0.147541	0.308712	0.373585	0.507547	0.691235	0.76145	0.707364	0.794872	0.920319	1.00402	1.00803	1.01207	1.01	1.00791	1.00198	1.00599	1.01394	1.00787	1.00792	1.00594	1.00593	1.00581	1.00369
566	0.00537634	0.0145985	0.0274725	0.0904159	0.0780399	0.0683453	0.0930657	0.147273	0.310019	0.374765	0.508475	0.691849	0.761905	0.705996	0.795276	0.920477	1.00401	1.00802	1.01205	1.00998	1.00789	1.00198	1.00598	1.01392	1.00786	1.00791	1.00593	1.00592	1.0058	1.00368
567	0.00536673	0.0145719	0.0274223	0.0902527	0.0778986	0.0682226	0.0928962	0.147005	0.311321	0.37594	0.509398	0.69246	0.762357	0.704633	0.795678	0.920635	1.004	1.008	1.01202	1.00996	1.00787	1.00197	1.00596	1.01389	1.00784	1.00789	1.00592	1.00591	1.00579	1.00368
568	0.00535714	0.0145455	0.0273723	0.0900901	0.0777577	0.0681004	0.0927273	0.148551	0.310734	0.377111	0.510319	0.693069	0.762808	0.703276	0.796078	0.920792	1.00399	1.00798	1.012	1.00994	1.00786	1.00197	1.00595	1.01386	1.00783	1.00787	1.00591	1.00589	1.00578	1.00367
569	0.00534759	0.0145191	0.0273224	0.0899281	0.0776173	0.0679785	0.092559	0.15009	0.31015	0.377111	0.511236	0.693676	0.763258	0.701923	0.796477	0.920949	1.00398	1.00797	1.01198	1.00992	1.00784	1.00196	1.00594	1.01383	1.00781	1.00786	1.00589	1.00588	1.00577	1.00366
570	0.00533808	0.0144928	0.0273224	0.0897666	0.0774775	0.0678571	0.0923913	0.151625	0.309568	0.377111	0.51215	0.69428	0.761815	0.702495	0.796875	0.921105	1.00398	1.00795	1.01195	1.0099	1.00783	1.00196	1.00593	1.01381	1.0078	1.00784	1.00588	1.00587	1.00576	1.00366
571	0.0053286	0.0144665	0.0272727	0.0896057	0.0773381	0.0677362	0.0922242	0.153153	0.308989	0.377111	0.51306	0.694882	0.760377	0.703065	0.797271	0.92126	1.00397	1.00794	1.01193	1.0099	1.00781	1.00196	1.00791	1.01378	1.00778	1.00783	1.00587	1.00586	1.00575	1.00365
572	0.00531915	0.0144404	0.0272727	0.0894454	0.0771993	0.0676157	0.0920578	0.154676	0.308411	0.378277	0.513966	0.695481	0.758945	0.703633	0.797665	0.921415	1.00396	1.00792	1.0119	1.00988	1.0078	1.00195	1.00789	1.01375	1.00777	1.00781	1.00586	1.00585	1.00574	1.00364
573	0.00530973	0.0144144	0.0272232	0.0892857	0.0770609	0.0674956	0.0918919	0.156194	0.307836	0.379439	0.51487	0.696078	0.757519	0.704198	0.798058	0.921569	1.00395	1.00791	1.01188	1.00986	1.00778	1.00195	1.00787	1.01373	1.00775	1.0078	1.00585	1.00584	1.00573	1.00364
574	0.00530035	0.0143885	0.0272232	0.0891266	0.0769231	0.0673759	0.0917266	0.157706	0.309125	0.378731	0.51577	0.696078	0.757974	0.702857	0.79845	0.921722	1.00394	1.00789	1.01186	1.00984	1.00777	1.00195	1.00786	1.0137	1.00774	1.00778	1.00584	1.00583	1.00571	1.00363
575	0.00529101	0.0143627	0.0271739	0.088968	0.0767857	0.0672566	0.0915619	0.159213	0.310409	0.378026	0.516667	0.696673	0.758427	0.701521	0.798839	0.921875	1.00394	1.00787	1.01183	1.00982	1.00775	1.00194	1.00784	1.01367	1.00772	1.00777	1.00583	1.00581	1.0057	1.00362
576	0.00528169	0.0143369	0.0271248	0.0888099	0.0766488	0.0671378	0.0913978	0.160714	0.311688	0.377323	0.51756	0.697266	0.758879	0.702087	0.797297	0.922027	1.00393	1.00786	1.01181	1.0098	1.00774	1.00194	1.00783	1.01365	1.00771	1.00775	1.00581	1.0058	1.00569	1.00362
577	0.00527241	0.0143113	0.0270758	0.0886525	0.0765125	0.0670194	0.0912343	0.16221	0.312963	0.376623	0.51845	0.697856	0.759328	0.702652	0.795761	0.922179	1.00392	1.00784	1.01179	1.00978	1.00772	1.00193	1.00781	1.01362	1.00769	1.00774	1.0058	1.00579	1.00568	1.00361
578	0.00526316	0.0142857	0.027027	0.0884956	0.0763766	0.0669014	0.0910714	0.163701	0.312384	0.377778	0.519337	0.698444	0.759777	0.703214	0.794231	0.92233	1.00391	1.00783	1.01176	1.00977	1.00771	1.00193	1.0078	1.01359	1.00768	1.00772	1.00579	1.00578	1.00567	1.0036
579	0.00525394	0.0142857	0.0269784	0.0883392	0.0762411	0.0667838	0.0909091	0.165187	0.311808	0.378928	0.520221	0.699029	0.760223	0.703774	0.792706	0.922481	1.00391	1.00781	1.01174	1.00975	1.00769	1.00193	1.00778	1.01357	1.00766	1.00771	1.00578	1.00577	1.00566	1.0036
580	0.00524476	0.0142602	0.0269784	0.0881834	0.0761062	0.0667838	0.0907473	0.166667	0.311234	0.380074	0.520221	0.699612	0.760668	0.702448	0.793103	0.922631	1.0039	1.0078	1.01172	1.00973	1.00768	1.00192	1.00777	1.01354	1.00765	1.00769	1.00577	1.00576	1.00566	1.00359
581	0.0052356	0.0142349	0.0269784	0.0880282	0.0759717	0.0666667	0.0905861	0.168142	0.310662	0.381215	0.521101	0.700193	0.761111	0.701128	0.793499	0.92278	1.00389	1.00778	1.0117	1.00971	1.00766	1.00192	1.00775	1.01351	1.00763	1.00768	1.00576	1.00575	1.00566	1.00358
582	0.00522648	0.0142096	0.0269784	0.0878735	0.0759717	0.0665499	0.0904255	0.169611	0.310092	0.382353	0.521978	0.700772	0.759704	0.701689	0.793893	0.922929	1.00388	1.00777	1.01167	1.00969	1.00765	1.00192	1.00774	1.01349	1.00762	1.00766	1.00575	1.00574	1.00565	1.00358
583	0.00521739	0.0141844	0.02693	0.0877193	0.0758377	0.0664336	0.0902655	0.171076	0.309524	0.383486	0.522852	0.701349	0.758303	0.702247	0.794286	0.923077	1.00388	1.00775	1.01165	1.00967	1.00763	1.00191	1.00772	1.01346	1.0076	1.00765	1.00574	1.00573	1.00564	1.00358
584	0.00520833	0.0141593	0.0268817	0.0875657	0.0758377	0.0663176	0.090106	0.172535	0.308958	0.384615	0.523723	0.701923	0.756906	0.702804	0.794677	0.923225	1.00387	1.00774	1.01163	1.00965	1.00762	1.00191	1.00771	1.01344	1.00759	1.00763	1.00573	1.00571	1.00563	1.00357
585	0.00519931	0.0141343	0.0268336	0.0874126	0.0757042	0.0662021	0.0899471	0.173989	0.308394	0.38574	0.52459	0.702495	0.755515	0.703358	0.795066	0.923372	1.00386	1.00772	1.01161	1.00963	1.0076	1.0019	1.00769	1.01341	1.00758	1.00762	1.00571	1.0057	1.00562	1.00357
586	0.00519031	0.0141093	0.0267857	0.08726	0.0757042	0.066087	0.0897887	0.175439	0.307832	0.386861	0.525455	0.703065	0.755963	0.702048	0.795455	0.923518	1.00385	1.00771	1.01158	1.00962	1.00759	1.0019	1.00768	1.01338	1.00756	1.0076	1.0057	1.00569	1.00561	1.00357
587	0.00518135	0.0140845	0.026738	0.087108	0.0755712	0.0659722	0.0896309	0.176883	0.307273	0.387978	0.526316	0.703633	0.75641	0.700743	0.795841	0.923664	1.00385	1.00769	1.01156	1.0096	1.00758	1.0019	1.00766	1.01336	1.00755	1.00759	1.00569	1.00568	1.0056	1.00356
588	0.00517241	0.0140598	0.0266904	0.0869565	0.0755712	0.0658579	0.0894737	0.178322	0.306715	0.389091	0.527174	0.704198	0.756856	0.700743	0.796226	0.92381	1.00384	1.00768	1.01154	1.00958	1.00756	1.00189	1.00765	1.01333	1.00753	1.00758	1.00568	1.00567	1.00559	1.00356
589	0.00516351	0.0140351	0.0266904	0.0868056	0.0754386	0.0657439	0.089317	0.179756	0.306159	0.3902	0.528029	0.704762	0.757299	0.700743	0.79661	0.923954	1.00383	1.00766	1.01152	1.00956	1.00755	1.00189	1.00763	1.01331	1.00752	1.00756	1.00567	1.00566	1.00558	1.00355
590	0.00515464	0.0140105	0.026643	0.0866551	0.0754386	0.0656304	0.0891608	0.181185	0.305606	0.391304	0.528881	0.705323	0.757299	0.701299	0.796992	0.924099	1.00382	1.00765	1.01149	1.00954	1.00753	1.00189	1.00762	1.01328	1.0075	1.00755	1.00566	1.00565	1.00557	1.00355
591	0.0051458	0.013986	0.0265957	0.0865052	0.0753065	0.0655172	0.0890052	0.182609	0.305054	0.392405	0.52973	0.705882	0.757741	0.701852	0.797373	0.924242	1.00382	1.00763	1.01147	1.00952	1.00752	1.00188	1.0076	1.01326	1.00749	1.00753	1.00565	1.00564	1.00556	1.00354
592	0.00513699	0.0139616	0.0265487	0.0863558	0.0751748	0.0654045	0.0888502	0.184028	0.304505	0.393502	0.530576	0.706439	0.758182	0.702403	0.797753	0.924386	1.00381	1.00762	1.01145	1.00951	1.0075	1.00188	1.00759	1.01323	1.00748	1.00752	1.00564	1.00563	1.00555	1.00353
593	0.00512821	0.0139373	0.0265018	0.0862069	0.0750436	0.0652921	0.0886957	0.185442	0.303957	0.394595	0.531418	0.706994	0.758621	0.702952	0.798131	0.924528	1.0038	1.0076	1.01143	1.00949	1.00749	1.00188	1.00758	1.01321	1.00746	1.0075	1.00563	1.00562	1.00554	1.00353
594	0.00511945	0.013913	0.026455	0.0860585	0.0749129	0.0651801	0.0885417	0.186851	0.303411	0.395683	0.532258	0.707547	0.759058	0.703499	0.798507	0.92467	1.0038	1.00759	1.01141	1.00947	1.00748	1.00187	1.00756	1.01318	1.00745	1.00749	1.00562	1.00561	1.00552	1.00352
595	0.00511073	0.0138889	0.0264085	0.0859107	0.0747826	0.0650685	0.0883882	0.188256	0.302867	0.396768	0.533095	0.708098	0.759494	0.704044	0.798883	0.924812	1.00379	1.00758	1.01139	1.00945	1.00746	1.00187	1.00755	1.01316	1.00743	1.00748	1.00561	1.0056	1.00551	1.00351
596	0.00510204	0.0138648	0.026362	0.0857633	0.0746528	0.0649573	0.0882353	0.189655	0.302326	0.397849	0.533929	0.708647	0.759928	0.704587	0.799257	0.924953	1.00378	1.00756	1.01136	1.00943	1.00745	1.00187	1.00753	1.01313	1.00742	1.00746	1.0056	1.00559	1.0055	1.00351
597	0.00509338	0.0138408	0.0263158	0.0856164	0.0746528	0.0648464	0.0880829	0.189655	0.301786	0.397849	0.533929	0.708647	0.759928	0.704587	0.799257	0.924953	1.00378	1.00756	1.01136	1.00943	1.00745	1.00187	1.00753	1.01313	1.00742	1.00746	1.0056	1.00559	1.0055	1.0035
598	0.00509338	0.0138169	0.0263158	0.0854701	0.0745234	0.0647359	0.087931	0.19105	0.301248	0.398927	0.534759	0.709193	0.76036	0.705128	0.799629	0.925094	1.00377	1.00755	1.01134	1.00942	1.00743	1.00186	1.00752	1.01311	1.00741	1.00745	1.00559	1.00558	1.00549	1.0035
599	0.00508475	0.0137931	0.0262697	0.0853242	0.0745234	0.0646259	0.0877797	0.19244	0.300712	0.4	0.535587	0.709738	0.760791	0.705667	0.8	0.925234	1.00377	1.00753	1.01132	1.0094	1.00742	1.00186	1.0075	1.01308	1.00739	1.00743	1.00558	1.00557	1.00548	1.00349
600	0.00507614	0.0137694	0.0262238	0.0851789	0.0743945	0.0645161	0.0876289	0.19211	0.301954	0.40107	0.536412	0.71028	0.761221	0.706204	0.80037	0.925373	1.00376	1.00752	1.0113	1.00938	1.00741	1.00186	1.00749	1.01306	1.00738	1.00742	1.00557	1.00556	1.00547	1.00348
601	0.00506757	0.0137457	0.026178	0.085034	0.074266	0.0644068	0.0874786	0.191781	0.303191	0.402135	0.537234	0.710821	0.761649	0.70674	0.800738	0.925512	1.00375	1.0075	1.01128	1.00936	1.00739	1.00185	1.00748	1.01304	1.00737	1.00741	1.00556	1.00555	1.00546	1.00348
602	0.00505902	0.0137221	0.0261324	0.0848896	0.0741379	0.0642978	0.0873288	0.191453	0.304425	0.403197	0.538053	0.711359	0.762075	0.707273	0.801105	0.925651	1.00375	1.00749	1.01126	1.00935	1.00738	1.00185	1.00746	1.01301	1.00735	1.00739	1.00555	1.00554	1.00545	1.00347
603	0.00505051	0.0136986	0.026087	0.0847458	0.0740103	0.0641892	0.0871795	0.191126	0.305654	0.404255	0.538869	0.711896	0.7625	0.707804	0.801471	0.925788	1.00374	1.00748	1.01124	1.00933	1.00737	1.00185	1.00745	1.01299	1.00734	1.00738	1.00554	1.00552	1.00544	1.00347
604	0.00504202	0.0136752	0.026087	0.0846024	0.0738832	0.0640809	0.0870307	0.192504	0.305115	0.40531	0.539683	0.71243	0.762923	0.708333	0.801835	0.925926	1.00373	1.00746	1.01121	1.00931	1.00735	1.00184	1.00743	1.01296	1.00733	1.00737	1.00552	1.00551	1.00543	1.00346
605	0.00503356	0.0136519	0.026087	0.0844595	0.0737564	0.0639731	0.0868825	0.193878	0.304577	0.40636	0.540493	0.712963	0.763345	0.708861	0.802198	0.926063	1.00372	1.00745	1.01119	1.00929	1.00734	1.00184	1.00742	1.01294	1.00731	1.00735	1.00551	1.0055	1.00542	1.00345
606	0.00502513	0.0136286	0.026087	0.084317	0.0737564	0.0638655	0.0867347	0.195246	0.304042	0.407407	0.541301	0.713494	0.763766	0.709386	0.802559	0.926199	1.00372	1.00743	1.01117	1.00928	1.00733	1.00183	1.00741	1.01292	1.0073	1.00734	1.0055	1.00549	1.00542	1.00345
607	0.00501672	0.0136054	0.026087	0.0841751	0.0736301	0.0637584	0.0865874	0.19661	0.303509	0.408451	0.542105	0.714022	0.764184	0.70991	0.80292	0.926335	1.00371	1.00742	1.01115	1.00926	1.00731	1.00183	1.00739	1.01289	1.00729	1.00733	1.00549	1.00548	1.00541	1.00344
608	0.00500835	0.0135823	0.0260417	0.0840336	0.0735043	0.0636516	0.0864407	0.19797	0.302977	0.40949	0.542907	0.714549	0.764602	0.710432	0.803279	0.926471	1.0037	1.00741	1.01113	1.00924	1.0073	1.00183	1.00738	1.01287	1.00727	1.00731	1.00548	1.00547	1.0054	1.00344
609	0.005	0.0135593	0.0260417	0.0838926	0.0733788	0.0635452	0.0862944	0.199324	0.302448	0.410526	0.543706	0.715074	0.765018	0.710952	0.803636	0.926606	1.0037	1.00739	1.01111	1.00923	1.00729	1.00182	1.00737	1.01284	1.00726	1.0073	1.00547	1.00546	1.00539	1.00343
610	0.00499168	0.0135364	0.0260417	0.0837521	0.0732538	0.0634391	0.0861486	0.200675	0.30192	0.411559	0.544503	0.715596	0.765432	0.71147	0.803993	0.92674	1.00369	1.00738	1.01109	1.00921	1.00727	1.00182	1.00735	1.01282	1.00725	1.00729	1.00546	1.00545	1.00539	1.00342
611	0.00498339	0.0135135	0.0260417	0.083612	0.0731293	0.0633333	0.0860034	0.20202	0.301394	0.412587	0.545296	0.716117	0.765845	0.711986	0.804348	0.926874	1.00368	1.00737	1.01107	1.00919	1.00726	1.00182	1.00734	1.0128	1.00723	1.00727	1.00545	1.00544	1.00538	1.00342
612	0.00497512	0.0134907	0.0260417	0.0834725	0.0731293	0.063228	0.0858586	0.203361	0.30087	0.413613	0.546087	0.716636	0.766257	0.7125	0.804702	0.927007	1.00368	1.00735	1.01105	1.00917	1.00725	1.00181	1.00733	1.01277	1.00722	1.00726	1.00544	1.00543	1.00537	1.00342
613	0.00496689	0.013468	0.0259965	0.0833333	0.0730051	0.0631229	0.0857143	0.204698	0.300347	0.414634	0.546875	0.717153	0.766667	0.713012	0.805054	0.92714	1.00367	1.00734	1.01103	1.00916	1.00723	1.00181	1.00731	1.01275	1.00721	1.00725	1.00543	1.00542	1.00536	1.00341
614	0.00495868	0.0134454	0.0259965	0.0831947	0.0728814	0.0630182	0.0872483	0.204355	0.299827	0.415652	0.54766	0.717668	0.767075	0.713523	0.805405	0.927273	1.00366	1.00733	1.01101	1.00914	1.00722	1.00181	1.0073	1.01273	1.00719	1.00723	1.00542	1.00542	1.00535	1.00341
615	0.0049505	0.0134228	0.0259516	0.0830565	0.0728814	0.0629139	0.0887772	0.204013	0.299308	0.416667	0.548443	0.718182	0.767483	0.714032	0.805755	0.927405	1.00366	1.00731	1.01099	1.00912	1.00721	1.00181	1.00729	1.0127	1.00718	1.00722	1.00542	1.00541	1.00534	1.0034
616	0.00494234	0.0134003	0.0259067	0.0829187	0.072758	0.0628099	0.090301	0.203673	0.298791	0.417678	0.549223	0.718693	0.767888	0.714539	0.806104	0.927536	1.00365	1.0073	1.01097	1.00911	1.00719	1.0018	1.00727	1.01268	1.00717	1.00721	1.00541	1.0054	1.00533	1.0034
617	0.00493421	0.0134003	0.0258621	0.0827815	0.0726351	0.0627063	0.0918197	0.203333	0.298276	0.418685	0.55	0.719203	0.767888	0.715044	0.806452	0.927667	1.00364	1.00729	1.01095	1.00909	1.00718	1.0018	1.00726	1.01266	1.00716	1.00719	1.0054	1.00539	1.00532	1.00339
618	0.00492611	0.0134003	0.0258176	0.0826446	0.0726351	0.062603	0.0916667	0.203333	0.297762	0.418685	0.55	0.719203	0.767888	0.715044	0.806452	0.927667	1.00364	1.00729	1.01095	1.00909	1.00718	1.0018	1.00726	1.01266	1.00716	1.00719	1.0054	1.00539	1.00531	1.00338
619	0.00491803	0.0133779	0.0257732	0.0825083	0.0725126	0.0625	0.0915141	0.203333	0.297251	0.418685	0.55	0.719203	0.767888	0.715044	0.806452	0.927667	1.00364	1.00729	1.01095	1.00909	1.00718	1.0018	1.00726	1.01266	1.00716	1.00719	1.0054	1.00539	1.00531	1.00338
620	0.00490998	0.0133779	0.025729	0.0823723	0.0725126	0.0623974	0.0913621	0.202995	0.298456	0.418685	0.55	0.719711	0.768293	0.715044	0.806798	0.927798	1.00364	1.00727	1.01093	1.00907	1.00717	1.0018	1.00725	1.01264	1.00714	1.00718	1.00539	1.00538	1.0053	1.00337
621	0.00490196	0.0133779	0.0256849	0.0822368	0.0723906	0.0622951	0.0912106	0.202658	0.298456	0.419689	0.55	0.719711	0.768293	0.713781	0.806798	0.927798	1.00364	1.00727	1.01093	1.00907	1.00717	1.0018	1.00725	1.01264	1.00714	1.00718	1.00539	1.00538	1.00529	1.00337
622	0.00489396	0.0133556	0.025641	0.0821018	0.0722689	0.0621931	0.0910596	0.202322	0.299658	0.418966	0.550775	0.720217	0.768696	0.712522	0.807143	0.927928	1.00363	1.00726	1.01091	1.00906	1.00716	1.00179	1.00723	1.01261	1.00713	1.00717	1.00538	1.00537	1.00528	1.00336
623	0.00488599	0.0133556	0.0255973	0.0819672	0.0721477	0.0620915	0.0909091	0.201987	0.300855	0.418966	0.551546	0.720721	0.769097	0.711268	0.807487	0.928058	1.00362	1.00725	1.01089	1.00904	1.00714	1.00358	1.00722	1.01259	1.00712	1.00716	1.00537	1.00536	1.00527	1.00336
624	0.00487805	0.0133333	0.0255973	0.0818331	0.0721477	0.0619902	0.0907591	0.201987	0.300341	0.418966	0.551546	0.720721	0.769097	0.711268	0.807487	0.928058	1.00362	1.00725	1.01089	1.00904	1.00714	1.00358	1.00722	1.01259	1.00712	1.00716	1.00537	1.00535	1.00527	1.00335
625	0.00487013	0.0133111	0.0255973	0.0816993	0.0720268	0.0618893	0.0906096	0.203306	0.29983	0.418244	0.551546	0.721223	0.769097	0.711775	0.807487	0.928187	1.00362	1.00723	1.01087	1.00903	1.00713	1.00358	1.00721	1.01257	1.0071	1.00714	1.00536	1.00534	1.00526	1.00334
626	0.00486224	0.013289	0.0255973	0.0815661	0.0719064	0.0618893	0.0904605	0.203306	0.29932	0.417526	0.551546	0.721223	0.769497	0.712281	0.807829	0.928187	1.00362	1.00722	1.01085	1.00901	1.00712	1.00358	1.00719	1.01254	1.00709	1.00713	1.00535	1.00533	1.00525	1.00334
627	0.00485437	0.013267	0.0255973	0.0814332	0.0717863	0.0618893	0.090312	0.20462	0.298812	0.41681	0.551546	0.721223	0.769896	0.712785	0.808171	0.928187	1.00361	1.00721	1.01083	1.00899	1.0071	1.00357	1.00718	1.01252	1.00708	1.00712	1.00534	1.00532	1.00524	1.00333
628	0.00484653	0.013267	0.0255537	0.0813008	0.0716667	0.0617886	0.090312	0.204283	0.300509	0.41681	0.5506	0.721724	0.770294	0.713287	0.808511	0.928315	1.0036	1.00719	1.01081	1.00898	1.00709	1.00357	1.00717	1.0125	1.00707	1.0071	1.00533	1.00531	1.00524	1.00333
629	0.00483871	0.013267	0.0255102	0.0811688	0.0715474	0.0616883	0.0901639	0.203947	0.301695	0.41681	0.549658	0.722222	0.770294	0.713787	0.80885	0.928444	1.0036	1.00718	1.01079	1.00896	1.00708	1.00356	1.00716	1.01248	1.00705	1.00709	1.00532	1.0053	1.00523	1.00332
630	0.00483092	0.013267	0.0254669	0.0810373	0.0714286	0.0615883	0.0901639	0.203612	0.302876	0.416096	0.548718	0.722719	0.77069	0.714286	0.809187	0.928571	1.00359	1.00717	1.01077	1.00894	1.00707	1.00355	1.00714	1.01246	1.00704	1.00708	1.00531	1.00529	1.00522	1.00332
631	0.00482315	0.013267	0.0254237	0.0809061	0.0713101	0.0614887	0.0901639	0.203279	0.304054	0.415385	0.547782	0.723214	0.771084	0.714783	0.809524	0.928699	1.00358	1.00716	1.01075	1.00893	1.00705	1.00355	1.00713	1.01243	1.00703	1.00707	1.0053	1.00528	1.00521	1.00331
632	0.00481541	0.013245	0.0254237	0.0807754	0.0711921	0.0613893	0.0900164	0.204583	0.303541	0.414676	0.546848	0.723708	0.771478	0.715278	0.809859	0.928826	1.00358	1.00714	1.01073	1.00891	1.00704	1.00354	1.00712	1.01241	1.00702	1.00705	1.00529	1.00527	1.0052	1.00331
633	0.00480769	0.0132231	0.0254237	0.0806452	0.0710744	0.0613893	0.0898693	0.205882	0.30303	0.413969	0.546848	0.724199	0.77187	0.715771	0.810193	0.928952	1.00357	1.00713	1.01071	1.0089	1.00703	1.00353	1.0071	1.01239	1.00701	1.00704	1.00528	1.00526	1.00519	1.0033
634	0.0048	0.0132013	0.0254237	0.0805153	0.0709571	0.0612903	0.0897227	0.207178	0.302521	0.413969	0.545918	0.724689	0.77226	0.716263	0.810526	0.929078	1.00357	1.00712	1.0107	1.00888	1.00702	1.00353	1.00709	1.01237	1.00699	1.00703	1.00527	1.00525	1.00518	1.00329
635	0.00479233	0.0131796	0.0254237	0.0803859	0.0709571	0.0611916	0.0895765	0.208469	0.302013	0.413265	0.544992	0.725177	0.77265	0.716753	0.810858	0.929204	1.00356	1.0071	1.01068	1.00887	1.00701	1.00352	1.00708	1.01235	1.00698	1.00702	1.00526	1.00524	1.00517	1.00329
636	0.00478469	0.0148026	0.0253807	0.0802568	0.0708402	0.0610932	0.0894309	0.20813	0.303183	0.412564	0.544068	0.725664	0.773038	0.717241	0.811189	0.929329	1.00355	1.00709	1.01066	1.00885	1.00699	1.00351	1.00707	1.01232	1.00697	1.00701	1.00525	1.00524	1.00516	1.00328
637	0.00477707	0.0148026	0.0253378	0.0801282	0.0707237	0.0609952	0.0892857	0.207792	0.304348	0.411864	0.543147	0.726148	0.773424	0.717728	0.811518	0.929453	1.00355	1.00708	1.01064	1.00883	1.00698	1.00351	1.00705	1.0123	1.00696	1.00699	1.00524	1.00523	1.00515	1.00328
638	0.00476948	0.0164474	0.0252951	0.08	0.0706076	0.0608974	0.089141	0.207455	0.305509	0.411168	0.54223	0.726631	0.77381	0.718213	0.811847	0.929577	1.00354	1.00707	1.01062	1.00882	1.00697	1.0035	1.00704	1.01228	1.00694	1.00698	1.00524	1.00522	1.00515	1.00327
639	0.0047619	0.0164474	0.0252525	0.0798722	0.0704918	0.0608	0.0889968	0.20712	0.306667	0.410473	0.541315	0.727113	0.774194	0.718696	0.812174	0.929701	1.00353	1.00705	1.0106	1.0088	1.00696	1.0035	1.00703	1.01226	1.00693	1.00697	1.00523	1.00521	1.00514	1.00327
640	0.00475436	0.0164204	0.0268908	0.0797448	0.0703764	0.0607029	0.088853	0.208401	0.306156	0.409781	0.540404	0.727592	0.774576	0.719178	0.8125	0.929825	1.00353	1.00704	1.01058	1.00879	1.00694	1.00349	1.00702	1.01224	1.00692	1.00696	1.00522	1.0052	1.00513	1.00326
641	0.00474684	0.0163934	0.0285235	0.0796178	0.0702614	0.0606061	0.0887097	0.209677	0.305648	0.409091	0.539496	0.72807	0.774958	0.719658	0.812825	0.929947	1.00352	1.00703	1.01056	1.00877	1.00693	1.00348	1.00701	1.01222	1.00691	1.00694	1.00521	1.00519	1.00512	1.00326
642	0.00473934	0.0163666	0.0301508	0.0794913	0.0701468	0.0605096	0.0885668	0.21095	0.305141	0.408403	0.538591	0.728546	0.775338	0.720137	0.813149	0.93007	1.00351	1.00702	1.01054	1.00876	1.00692	1.00348	1.00699	1.0122	1.0069	1.00693	1.0052	1.00518	1.00511	1.00325
643	0.00473186	0.0163399	0.0301508	0.0793651	0.0701468	0.0604134	0.0884244	0.212219	0.304636	0.407718	0.538591	0.729021	0.775717	0.720613	0.813472	0.930192	1.00351	1.00701	1.01053	1.00874	1.00691	1.00347	1.00698	1.01217	1.00688	1.00692	1.00519	1.00517	1.0051	1.00325
644	0.00472441	0.0163132	0.0317726	0.0792393	0.0700326	0.0603175	0.0882825	0.211878	0.305785	0.407035	0.537688	0.729494	0.776094	0.721088	0.813793	0.930314	1.0035	1.00699	1.01051	1.00873	1.0069	1.00347	1.00697	1.01215	1.00687	1.00691	1.00518	1.00516	1.00509	1.00324
645	0.00471698	0.0162866	0.033389	0.0791139	0.0699187	0.0602219	0.088141	0.211538	0.306931	0.406355	0.536789	0.729965	0.776471	0.721562	0.814114	0.930435	1.0035	1.00698	1.01049	1.00871	1.00688	1.00346	1.00696	1.01213	1.00686	1.0069	1.00517	1.00515	1.00508	1.00324
646	0.00470958	0.0162602	0.035	0.0789889	0.0699187	0.0601266	0.088	0.2112	0.308072	0.405676	0.536789	0.730435	0.776846	0.722034	0.814433	0.930556	1.00349	1.00697	1.01047	1.0087	1.00687	1.00345	1.00694	1.01211	1.00685	1.00688	1.00516	1.00515	1.00508	1.00323
647	0.00470219	0.0162338	0.0366057	0.0788644	0.0699187	0.0600316	0.0878594	0.210863	0.309211	0.405	0.535893	0.730903	0.777219	0.722504	0.814751	0.930676	1.00348	1.00696	1.01045	1.00868	1.00686	1.00345	1.00693	1.01209	1.00684	1.00687	1.00515	1.00514	1.00507	1.00323
648	0.00469484	0.0178282	0.0365449	0.0787402	0.0698052	0.0599369	0.0877193	0.210526	0.310345	0.405	0.535	0.731369	0.777592	0.722973	0.815068	0.930796	1.00348	1.00694	1.01043	1.00867	1.00685	1.00344	1.00692	1.01207	1.00683	1.00686	1.00515	1.00513	1.00506	1.00322
649	0.0046875	0.0194175	0.0364842	0.0786164	0.0696921	0.0598425	0.0875796	0.210191	0.311475	0.405	0.53411	0.731834	0.777963	0.72344	0.815385	0.930915	1.00347	1.00693	1.01042	1.00865	1.00684	1.00344	1.00691	1.01205	1.00681	1.00685	1.00514	1.00512	1.00505	1.00322
650	0.00468019	0.0210016	0.0364238	0.0784929	0.0695793	0.0597484	0.0874404	0.209857	0.312602	0.405	0.533223	0.732297	0.778333	0.723906	0.8157	0.931034	1.00347	1.00692	1.0104	1.00864	1.00683	1.00343	1.0069	1.01203	1.0068	1.00684	1.00513	1.00511	1.00504	1.00321
651	0.0046729	0.0225806	0.0363636	0.0783699	0.0694669	0.0596546	0.0873016	0.209524	0.313725	0.404326	0.532338	0.732759	0.778702	0.72437	0.816014	0.931153	1.00346	1.00691	1.01038	1.00862	1.00681	1.00342	1.00688	1.01201	1.00679	1.00683	1.00512	1.0051	1.00503	1.00321
652	0.00466563	0.0225443	0.0379538	0.0782473	0.0693548	0.0595611	0.0871632	0.209192	0.314845	0.403654	0.531457	0.733219	0.77907	0.724832	0.816327	0.931271	1.00345	1.0069	1.01036	1.00861	1.0068	1.00342	1.00687	1.01199	1.00678	1.00681	1.00511	1.00509	1.00503	1.0032
653	0.00465839	0.022508	0.0395387	0.078125	0.0692432	0.0594679	0.0870253	0.208861	0.315961	0.402985	0.530579	0.733677	0.779436	0.725293	0.816638	0.931389	1.00345	1.00688	1.01034	1.00859	1.00679	1.00341	1.00686	1.01197	1.00677	1.0068	1.0051	1.00508	1.00503	1.00319
654	0.00465116	0.0224719	0.0411184	0.0780031	0.0691318	0.059375	0.0868878	0.208531	0.317073	0.402318	0.529703	0.734134	0.779801	0.725753	0.816949	0.931507	1.00344	1.00687	1.01033	1.00858	1.00678	1.00341	1.00685	1.01195	1.00676	1.00679	1.00509	1.00508	1.00502	1.00319
655	0.00464396	0.0224359	0.0426929	0.0778816	0.0690209	0.0592824	0.0867508	0.208202	0.318182	0.401653	0.529703	0.734589	0.780165	0.72621	0.817259	0.931624	1.00344	1.00686	1.01031	1.00856	1.00677	1.0034	1.00684	1.01193	1.00675	1.00678	1.00508	1.00507	1.00501	1.00318
656	0.00463679	0.024	0.042623	0.0777605	0.0689103	0.05919	0.0866142	0.209449	0.317666	0.40099	0.52883	0.735043	0.780528	0.726667	0.817568	0.931741	1.00343	1.00685	1.01029	1.00855	1.00676	1.0034	1.00683	1.0119	1.00673	1.00677	1.00508	1.00506	1.005	1.00318
657	0.00462963	0.0255591	0.0425532	0.0777605	0.0688	0.059098	0.086478	0.210692	0.317152	0.40099	0.527961	0.735043	0.78089	0.727121	0.817875	0.931857	1.00342	1.00684	1.01027	1.00853	1.00675	1.00339	1.00681	1.01188	1.00672	1.00676	1.00507	1.00505	1.00499	1.00317
658	0.0046225	0.0271132	0.0424837	0.0791925	0.0686901	0.0590062	0.0863422	0.211931	0.31664	0.400329	0.527094	0.735043	0.78125	0.727575	0.818182	0.931973	1.00342	1.00683	1.01026	1.00852	1.00673	1.00338	1.0068	1.01186	1.00671	1.00675	1.00506	1.00504	1.00498	1.00317
659	0.00461538	0.0286624	0.0424144	0.0806202	0.0685805	0.0589147	0.0862069	0.213166	0.316129	0.399671	0.52623	0.735043	0.781609	0.728027	0.818487	0.932088	1.00341	1.00681	1.01024	1.0085	1.00672	1.00338	1.00679	1.01184	1.0067	1.00673	1.00505	1.00503	1.00498	1.00317
660	0.00460829	0.0286169	0.0439739	0.0806202	0.0700637	0.0588235	0.086072	0.212833	0.31723	0.399015	0.525368	0.735495	0.780328	0.728477	0.818792	0.932203	1.00341	1.0068	1.01022	1.00849	1.00671	1.00337	1.00678	1.01182	1.00669	1.00672	1.00504	1.00503	1.00497	1.00317
661	0.00460123	0.0285714	0.0455285	0.0804954	0.0715421	0.0587326	0.0859375	0.2125	0.318328	0.399015	0.52451	0.735945	0.780328	0.728926	0.819095	0.932318	1.0034	1.00679	1.0102	1.00847	1.0067	1.00337	1.00677	1.0118	1.00668	1.00671	1.00503	1.00502	1.00496	1.00316
662	0.00459418	0.0285261	0.0455285	0.0803709	0.0715421	0.058642	0.0858034	0.212168	0.318328	0.398361	0.52451	0.735945	0.780687	0.728926	0.819095	0.932318	1.0034	1.00679	1.0102	1.00847	1.0067	1.00337	1.00677	1.0118	1.00668	1.00671	1.00503	1.00502	1.00496	1.00316
663	0.00458716	0.028481	0.0455285	0.0802469	0.0714286	0.0585516	0.0856698	0.211838	0.319422	0.397709	0.52451	0.736395	0.780687	0.729373	0.819398	0.932318	1.0034	1.00679	1.01019	1.00846	1.00669	1.00336	1.00676	1.01178	1.00667	1.0067	1.00503	1.00501	1.00496	1.00315
664	0.00458015	0.028436	0.0455285	0.0801233	0.0713154	0.0584615	0.0855365	0.211509	0.320513	0.397059	0.52451	0.736842	0.779412	0.729819	0.819699	0.932432	1.00339	1.00678	1.01017	1.00845	1.00668	1.00336	1.00675	1.01176	1.00666	1.00669	1.00502	1.00501	1.00495	1.00315
665	0.00457317	0.0283912	0.0455285	0.08	0.0713154	0.0583717	0.0854037	0.21118	0.320513	0.396411	0.52451	0.737288	0.779412	0.730263	0.82	0.932546	1.00508	1.00678	1.01017	1.00845	1.00668	1.00503	1.00673	1.01176	1.00666	1.00836	1.00502	1.00501	1.0066	1.00314
666	0.00456621	0.0283465	0.0455285	0.0798771	0.0712025	0.0582822	0.0852713	0.210853	0.3216	0.395765	0.52451	0.737733	0.77814	0.730706	0.8203	0.93266	1.00508	1.00677	1.01015	1.00843	1.00667	1.00503	1.00672	1.01174	1.00664	1.00835	1.00501	1.005	1.00659	1.00314
667	0.00455927	0.0283019	0.0454545	0.0797546	0.07109	0.058193	0.0851393	0.210526	0.322684	0.395122	0.523654	0.738176	0.77814	0.731148	0.820598	0.932773	1.00507	1.00676	1.01014	1.00842	1.00666	1.00502	1.00671	1.01173	1.00663	1.00833	1.005	1.00499	1.00658	1.00313
668	0.00455235	0.0283019	0.0453809	0.0796325	0.0709779	0.058104	0.0850077	0.211747	0.322169	0.394481	0.522801	0.736931	0.778502	0.731588	0.820896	0.932886	1.00506	1.00675	1.01012	1.0084	1.00664	1.00501	1.0067	1.01171	1.00662	1.00832	1.00499	1.00498	1.00657	1.00313
669	0.00454545	0.0283019	0.0453074	0.0795107	0.0708661	0.0580153	0.0848765	0.212963	0.321656	0.394481	0.521951	0.73569	0.778862	0.732026	0.821192	0.932998	1.00505	1.00673	1.0101	1.00839	1.00663	1.005	1.00669	1.01169	1.00661	1.00831	1.00498	1.00498	1.00656	1.00313
670	0.00453858	0.0283019	0.0452342	0.0793893	0.0707547	0.0579268	0.0848765	0.214176	0.321145	0.394481	0.521104	0.734454	0.779221	0.732463	0.821488	0.93311	1.00504	1.00672	1.01008	1.00838	1.00662	1.00499	1.00668	1.01167	1.0066	1.00829	1.00498	1.00497	1.00655	1.00312
671	0.00453172	0.0282575	0.0451613	0.0792683	0.0706436	0.0578387	0.0847458	0.215385	0.320635	0.395462	0.520259	0.733221	0.779579	0.732899	0.821782	0.933222	1.00503	1.00671	1.01007	1.00836	1.00661	1.00498	1.00667	1.01165	1.00659	1.00828	1.00497	1.00496	1.00654	1.00312
672	0.00452489	0.0282132	0.0450886	0.0791476	0.0705329	0.0578387	0.0846154	0.215054	0.321712	0.394822	0.520259	0.733668	0.779579	0.733333	0.822076	0.933333	1.00503	1.0067	1.01005	1.00835	1.0066	1.00498	1.00666	1.01163	1.00658	1.00826	1.00496	1.00495	1.00653	1.00311
673	0.00451807	0.028169	0.0450161	0.0790274	0.0704225	0.0577508	0.0844854	0.214724	0.322785	0.394184	0.521036	0.734114	0.778317	0.733766	0.822368	0.933444	1.00502	1.00669	1.01003	1.00833	1.00659	1.00497	1.00664	1.01161	1.00657	1.00825	1.00495	1.00494	1.00651	1.00311
674	0.00451128	0.028125	0.0449438	0.0789074	0.0703125	0.0576631	0.0843558	0.214395	0.323855	0.393548	0.521809	0.734558	0.778317	0.734198	0.82266	0.933555	1.00501	1.00668	1.01002	1.00832	1.00658	1.00496	1.00663	1.01159	1.00656	1.00824	1.00494	1.00493	1.0065	1.0031
675	0.0045045	0.0280811	0.0448718	0.0787879	0.0702028	0.0575758	0.0842266	0.214067	0.324921	0.392915	0.523425	0.735	0.77706	0.734628	0.822951	0.933665	1.005	1.00667	1.01	1.00831	1.00657	1.00495	1.00662	1.01157	1.00655	1.00822	1.00493	1.00493	1.00649	1.0031
676	0.00449775	0.0280374	0.0448	0.0786687	0.0700935	0.0574887	0.0840979	0.21374	0.325984	0.392283	0.524194	0.733777	0.777419	0.735057	0.823241	0.933775	1.00499	1.00666	1.00998	1.00829	1.00656	1.00494	1.00661	1.01155	1.00654	1.00821	1.00493	1.00492	1.00648	1.00309
677	0.00449102	0.0279938	0.0447284	0.0785498	0.0699844	0.0574018	0.0839695	0.213415	0.327044	0.391653	0.52496	0.732558	0.777778	0.735484	0.823529	0.933884	1.00498	1.00664	1.00997	1.00828	1.00655	1.00493	1.0066	1.01153	1.00653	1.0082	1.00492	1.00491	1.00647	1.00309
678	0.0044843	0.0279503	0.0446571	0.0784314	0.0698758	0.0573152	0.0838415	0.21309	0.3281	0.391026	0.525723	0.731343	0.778135	0.73591	0.823817	0.933993	1.00498	1.00663	1.00995	1.00826	1.00654	1.00493	1.00659	1.01151	1.00651	1.00818	1.00491	1.0049	1.00646	1.00308
679	0.00447761	0.0279503	0.044586	0.0783133	0.0697674	0.0572289	0.0838415	0.212766	0.329154	0.3904	0.526485	0.730132	0.778491	0.736334	0.824104	0.934102	1.00497	1.00662	1.00993	1.00825	1.00653	1.00492	1.00658	1.01149	1.0065	1.00817	1.0049	1.00489	1.00645	1.00308
680	0.00447094	0.027907	0.044586	0.0781955	0.0696594	0.0571429	0.0837139	0.212443	0.330203	0.389776	0.527244	0.730579	0.777244	0.736758	0.82439	0.934211	1.00496	1.00661	1.00992	1.00824	1.00651	1.00491	1.00657	1.01148	1.00649	1.00816	1.00489	1.00489	1.00644	1.00307
681	0.00446429	0.0278638	0.0445151	0.0780781	0.0695518	0.0571429	0.0835866	0.212121	0.33125	0.389155	0.528	0.731023	0.776	0.737179	0.824675	0.934319	1.00495	1.0066	1.0099	1.00822	1.0065	1.0049	1.00656	1.01146	1.00648	1.00814	1.00489	1.00488	1.00643	1.00307
682	0.00445765	0.0278207	0.0445151	0.077961	0.0694444	0.0570571	0.0834598	0.2118	0.330733	0.390127	0.528754	0.731466	0.776358	0.736	0.824959	0.934426	1.00494	1.00659	1.00988	1.00821	1.00649	1.00489	1.00655	1.01144	1.00647	1.00813	1.00488	1.00487	1.00642	1.00306
683	0.00445104	0.0277778	0.0444444	0.0778443	0.0693374	0.0569715	0.0833333	0.21148	0.330218	0.391097	0.529506	0.731908	0.776715	0.734824	0.825243	0.934534	1.00493	1.00658	1.00987	1.0082	1.00648	1.00489	1.00654	1.01142	1.00646	1.00812	1.00487	1.00486	1.00641	1.00306
684	0.00444444	0.027735	0.044374	0.077728	0.0692308	0.0568862	0.0832073	0.211161	0.329705	0.392063	0.530255	0.732348	0.77707	0.733652	0.825525	0.934641	1.00493	1.00657	1.00985	1.00818	1.00647	1.00488	1.00653	1.0114	1.00645	1.0081	1.00486	1.00485	1.0064	1.00305
685	0.00443787	0.0276923	0.0443038	0.0776119	0.0691244	0.0568012	0.0830816	0.210843	0.329193	0.393027	0.531002	0.732787	0.777424	0.732484	0.825806	0.934747	1.00492	1.00656	1.00984	1.00817	1.00646	1.00487	1.00651	1.01138	1.00644	1.00809	1.00485	1.00485	1.00639	1.00305
686	0.00443131	0.0276498	0.0442338	0.0774963	0.0690184	0.0567164	0.0829563	0.210526	0.330233	0.392405	0.531746	0.733224	0.777424	0.732909	0.826087	0.934853	1.00491	1.00655	1.00982	1.00816	1.00645	1.00486	1.0065	1.01136	1.00643	1.00808	1.00485	1.00484	1.00638	1.00304
687	0.00442478	0.0276074	0.044164	0.077381	0.0689127	0.0566319	0.0828313	0.21021	0.331269	0.391785	0.532488	0.73366	0.77619	0.733333	0.826367	0.934959	1.0049	1.00654	1.0098	1.00814	1.00644	1.00485	1.00649	1.01135	1.00642	1.00806	1.00484	1.00483	1.00637	1.00304
688	0.00441826	0.0275651	0.0440945	0.077266	0.0688073	0.0565476	0.0827068	0.209895	0.332303	0.391167	0.533228	0.734095	0.77496	0.733756	0.826645	0.935065	1.00489	1.00653	1.00979	1.00813	1.00643	1.00485	1.00648	1.01133	1.00641	1.00805	1.00483	1.00482	1.00636	1.00303
689	0.00441176	0.0275229	0.0440945	0.077266	0.0687023	0.0564636	0.0827068	0.209895	0.333333	0.391167	0.533228	0.734528	0.77496	0.734177	0.826923	0.935065	1.00489	1.00651	1.00977	1.00812	1.00643	1.00484	1.00647	1.01131	1.0064	1.00804	1.00482	1.00482	1.00635	1.00303
690	0.00440529	0.0274809	0.0440252	0.0771513	0.0685976	0.0564636	0.0840841	0.209581	0.334361	0.390551	0.533965	0.734959	0.773734	0.734597	0.8272	0.935065	1.00488	1.0065	1.00976	1.0081	1.00642	1.00483	1.00646	1.01129	1.00639	1.00803	1.00482	1.00481	1.00634	1.00303
691	0.00439883	0.027439	0.043956	0.077037	0.0684932	0.0563798	0.083958	0.209268	0.335385	0.389937	0.5347	0.73539	0.772512	0.735016	0.827476	0.93517	1.00487	1.00649	1.00974	1.00809	1.00641	1.00482	1.00645	1.01127	1.00638	1.00801	1.00481	1.0048	1.00633	1.00303
692	0.00439239	0.0273973	0.0438871	0.0769231	0.0683891	0.0562963	0.0838323	0.208955	0.336406	0.389325	0.535433	0.735818	0.771293	0.735433	0.827751	0.93517	1.00486	1.00648	1.00972	1.00808	1.0064	1.00482	1.00644	1.01125	1.00637	1.008	1.0048	1.00479	1.00632	1.00302
693	0.00438596	0.0273556	0.0438185	0.0768095	0.0682853	0.056213	0.083707	0.208644	0.337423	0.388715	0.536164	0.736246	0.771293	0.735849	0.828025	0.93517	1.00485	1.00647	1.00971	1.00806	1.00639	1.00481	1.00643	1.01124	1.00636	1.00799	1.00479	1.00478	1.00631	1.00302
694	0.00437956	0.0273141	0.04375	0.0766962	0.0681818	0.05613	0.0835821	0.208333	0.338438	0.388106	0.536892	0.736672	0.771654	0.735849	0.828299	0.936791	1.00485	1.00646	1.00969	1.00805	1.00638	1.0048	1.00642	1.01122	1.00635	1.00797	1.00478	1.00478	1.0063	1.00301
695	0.00437318	0.0272727	0.0436817	0.0765832	0.0680787	0.0560472	0.0834575	0.208024	0.33945	0.3875	0.537618	0.737097	0.772013	0.734694	0.828571	0.936893	1.00484	1.00645	1.00968	1.00804	1.00637	1.00479	1.00641	1.0112	1.00634	1.00796	1.00478	1.00477	1.00629	1.00301
696	0.00436681	0.0272315	0.0436137	0.0764706	0.0679758	0.0559647	0.0833333	0.207715	0.340458	0.386895	0.538341	0.73752	0.77237	0.734694	0.828843	0.936995	1.00483	1.00644	1.00966	1.00803	1.00636	1.00478	1.0064	1.01118	1.00633	1.00795	1.00477	1.00476	1.00628	1.003
697	0.00436047	0.0271903	0.0435459	0.0763583	0.0678733	0.0558824	0.0832095	0.207407	0.341463	0.386293	0.539062	0.737942	0.772727	0.733542	0.829114	0.937097	1.00482	1.00643	1.00965	1.00801	1.00635	1.00478	1.00639	1.01116	1.00632	1.00794	1.00476	1.00475	1.00627	1.003
698	0.00435414	0.0271493	0.0434783	0.0762463	0.0677711	0.0558003	0.0830861	0.207101	0.342466	0.385692	0.539782	0.738363	0.771518	0.733959	0.829384	0.937198	1.00482	1.00642	1.00963	1.008	1.00634	1.00477	1.00638	1.01115	1.00631	1.00792	1.00475	1.00475	1.00626	1.00299
699	0.00434783	0.0271084	0.0434109	0.0761347	0.0676692	0.0557185	0.082963	0.206795	0.343465	0.385093	0.540498	0.738782	0.770312	0.734375	0.829653	0.937299	1.00481	1.00641	1.00962	1.00799	1.00633	1.00476	1.00637	1.01113	1.0063	1.00791	1.00475	1.00474	1.00625	1.00299
700	0.00434153	0.0270677	0.0433437	0.0760234	0.0675676	0.0556369	0.0828402	0.20649	0.344461	0.384496	0.541213	0.7392	0.770312	0.734789	0.829921	0.9374	1.0048	1.0064	1.0096	1.00797	1.00632	1.00475	1.00636	1.01111	1.00629	1.0079	1.00474	1.00473	1.00624	1.00299
701	0.00433526	0.027027	0.0432767	0.0759124	0.0674663	0.0555556	0.0827179	0.206186	0.345455	0.383901	0.541925	0.739617	0.769111	0.735202	0.830189	0.9375	1.00479	1.00639	1.00958	1.00796	1.00631	1.00475	1.00635	1.01109	1.00628	1.00789	1.00473	1.00472	1.00623	1.00299
702	0.004329	0.0269865	0.0432099	0.0758017	0.0673653	0.0555556	0.0825959	0.205882	0.346445	0.383308	0.542636	0.739617	0.769111	0.735614	0.830455	0.9376	1.00478	1.00638	1.00957	1.00795	1.0063	1.00474	1.00634	1.01108	1.00627	1.00787	1.00472	1.00472	1.00622	1.00298
703	0.00432277	0.0269461	0.0431433	0.0756914	0.0672646	0.0569343	0.0824742	0.20558	0.347432	0.382716	0.543344	0.738437	0.76947	0.736025	0.830721	0.9377	1.00478	1.00637	1.00955	1.00794	1.00629	1.00473	1.00633	1.01106	1.00626	1.00786	1.00472	1.00471	1.00621	1.00298
704	0.00431655	0.0269058	0.0430769	0.0755814	0.0671642	0.058309	0.0823529	0.205279	0.347432	0.382126	0.543344	0.738437	0.76947	0.736025	0.830721	0.9377	1.00478	1.00637	1.00955	1.00794	1.00629	1.00473	1.00633	1.01106	1.00626	1.00786	1.00472	1.00471	1.00621	1.00297
705	0.00431034	0.0268657	0.0430108	0.0754717	0.0670641	0.058309	0.0823529	0.204978	0.348416	0.381538	0.544049	0.738437	0.76947	0.736025	0.830721	0.937799	1.00478	1.00637	1.00955	1.00794	1.00629	1.00473	1.00633	1.01106	1.00626	1.00785	1.00471	1.0047	1.0062	1.00297
706	0.00430416	0.0268256	0.0429448	0.0753623	0.0669643	0.0596798	0.082232	0.204678	0.349925	0.380952	0.544049	0.738437	0.769829	0.736434	0.830986	0.939394	1.00477	1.00636	1.00954	1.00792	1.00628	1.00472	1.00632	1.01104	1.00625	1.00942	1.0047	1.00469	1.00619	1.00296
707	0.00429799	0.0267857	0.042879	0.0752533	0.0668648	0.0610465	0.0821114	0.204678	0.350904	0.380368	0.544753	0.738854	0.770186	0.736842	0.83125	0.93949	1.00476	1.00635	1.00952	1.00791	1.00627	1.00472	1.00631	1.01102	1.00624	1.0094	1.00469	1.00469	1.00618	1.00296
708	0.00429185	0.0267459	0.0428135	0.0751445	0.0667656	0.0624093	0.0819912	0.20438	0.35188	0.379786	0.545455	0.739269	0.770543	0.737249	0.831513	0.939587	1.00475	1.00634	1.00951	1.0079	1.00626	1.00471	1.0063	1.01101	1.00623	1.00939	1.00469	1.00468	1.00617	1.00296
709	0.00428571	0.0267062	0.0427481	0.0750361	0.0666667	0.0637681	0.0818713	0.205539	0.352853	0.379205	0.546154	0.739683	0.770898	0.737654	0.831776	0.939683	1.00475	1.00633	1.00949	1.00789	1.00625	1.0047	1.00629	1.01099	1.00622	1.00937	1.00468	1.00467	1.00616	1.00295
710	0.0042796	0.0266667	0.0426829	0.074928	0.066568	0.065123	0.0832117	0.20524	0.353823	0.378626	0.546851	0.740095	0.771252	0.738059	0.832037	0.939778	1.00474	1.00632	1.00948	1.00787	1.00624	1.00469	1.00628	1.01097	1.00621	1.00936	1.00467	1.00467	1.00615	1.00295
711	0.0042735	0.0266272	0.042618	0.0748201	0.0664697	0.066474	0.0845481	0.204942	0.35479	0.378049	0.547546	0.740506	0.771605	0.738462	0.832298	0.939873	1.00473	1.00631	1.00946	1.00786	1.00623	1.00469	1.00627	1.01095	1.0062	1.00935	1.00467	1.00466	1.00614	1.00295
712	0.00426743	0.0265879	0.0425532	0.0747126	0.0663717	0.0678211	0.0858806	0.204644	0.355755	0.377473	0.548239	0.740916	0.771957	0.738863	0.832558	0.939968	1.00472	1.0063	1.00945	1.00785	1.00622	1.00468	1.00626	1.01094	1.00619	1.00933	1.00466	1.00465	1.00613	1.00294
713	0.00426136	0.0265487	0.0424886	0.0746055	0.0662739	0.0691643	0.0872093	0.204348	0.356716	0.3769	0.54893	0.741325	0.772308	0.739264	0.832817	0.940063	1.00472	1.00629	1.00943	1.00784	1.00621	1.00467	1.00625	1.01092	1.00618	1.00932	1.00465	1.00464	1.00613	1.00294
714	0.00425532	0.0265096	0.0424242	0.0744986	0.0661765	0.0705036	0.0870827	0.205499	0.357675	0.376328	0.549618	0.741732	0.772657	0.739663	0.833076	0.940157	1.00471	1.00628	1.00942	1.00782	1.0062	1.00467	1.00624	1.0109	1.00617	1.0093	1.00464	1.00464	1.00612	1.00293
715	0.00424929	0.0264706	0.0423601	0.074392	0.0660793	0.0718391	0.0869565	0.206647	0.358631	0.375758	0.550305	0.742138	0.773006	0.740061	0.833333	0.940252	1.0047	1.00627	1.0094	1.00781	1.00619	1.00466	1.00623	1.01089	1.00616	1.00929	1.00464	1.00463	1.00611	1.00293
716	0.00424328	0.0264317	0.0422961	0.0742857	0.0659824	0.0731707	0.0868307	0.207792	0.359584	0.375189	0.550989	0.742543	0.773354	0.740458	0.83359	0.940345	1.00469	1.00626	1.00939	1.0078	1.00618	1.00465	1.00622	1.01087	1.00615	1.00927	1.00463	1.00462	1.0061	1.00292
717	0.00423729	0.026393	0.0422323	0.0741797	0.0658858	0.0744986	0.0867052	0.208934	0.360534	0.374622	0.551672	0.742947	0.7737	0.740854	0.833846	0.940439	1.00469	1.00625	1.00937	1.00779	1.00617	1.00464	1.00621	1.01085	1.00614	1.00926	1.00462	1.00462	1.00609	1.00292
718	0.00423131	0.0263543	0.0421687	0.0740741	0.0672515	0.074392	0.0880231	0.208633	0.361481	0.374057	0.552352	0.743349	0.774046	0.741248	0.834101	0.940532	1.00468	1.00624	1.00936	1.00778	1.00616	1.00464	1.0062	1.01084	1.00613	1.00924	1.00462	1.00461	1.00608	1.00292
719	0.00422535	0.0263158	0.0421053	0.0739687	0.0686131	0.0742857	0.0893372	0.208333	0.362426	0.373494	0.55303	0.74375	0.77439	0.741641	0.834356	0.940625	1.00467	1.00623	1.00935	1.00776	1.00615	1.00463	1.00619	1.01082	1.00613	1.00923	1.00461	1.0046	1.00607	1.00291
720	0.00421941	0.0262774	0.042042	0.0738636	0.0699708	0.0741797	0.0906475	0.208034	0.363368	0.372932	0.553707	0.74415	0.774734	0.742033	0.834609	0.940718	1.00467	1.00622	1.00933	1.00775	1.00614	1.00462	1.00618	1.0108	1.00612	1.00922	1.0046	1.00459	1.00606	1.00291
721	0.00421348	0.0262391	0.041979	0.0737589	0.0713246	0.0740741	0.091954	0.207736	0.364307	0.372372	0.554381	0.744548	0.775076	0.742424	0.834862	0.94081	1.00466	1.00621	1.00932	1.00774	1.00613	1.00462	1.00617	1.01079	1.00611	1.0092	1.00459	1.00459	1.00605	1.0029
722	0.00420757	0.0262009	0.0419162	0.0736544	0.0712209	0.0753912	0.0918221	0.207439	0.365243	0.371814	0.555053	0.744946	0.775417	0.742814	0.835115	0.940902	1.00465	1.0062	1.0093	1.00773	1.00613	1.00461	1.00616	1.01077	1.0061	1.00919	1.00459	1.00458	1.00604	1.0029
723	0.00420168	0.0261628	0.0418535	0.0735502	0.0711176	0.0767045	0.0916905	0.207143	0.366176	0.371257	0.555723	0.745342	0.775758	0.743202	0.835366	0.940994	1.00464	1.00619	1.00929	1.00772	1.00612	1.0046	1.00615	1.01075	1.00609	1.00917	1.00458	1.00457	1.00603	1.00289
724	0.0041958	0.0261248	0.041791	0.0734463	0.0710145	0.0765957	0.09299	0.208274	0.367107	0.372197	0.554887	0.745736	0.776097	0.74359	0.835616	0.941085	1.00464	1.00618	1.00927	1.0077	1.00611	1.00459	1.00614	1.01074	1.00608	1.00916	1.00457	1.00457	1.00602	1.00289
725	0.00418994	0.026087	0.0417288	0.0733427	0.0709117	0.0764873	0.0942857	0.209402	0.368035	0.373134	0.554054	0.745736	0.776435	0.743976	0.835866	0.941176	1.00463	1.00617	1.00926	1.00769	1.0061	1.00459	1.00613	1.01072	1.00607	1.00915	1.00457	1.00456	1.00602	1.00289
726	0.0041841	0.0260492	0.0416667	0.0732394	0.0708092	0.0763791	0.0955777	0.210526	0.36896	0.374069	0.553223	0.745736	0.776772	0.744361	0.836115	0.941267	1.00462	1.00616	1.00924	1.00768	1.00609	1.00458	1.00613	1.0107	1.00606	1.00913	1.00456	1.00455	1.00601	1.00288
727	0.00417827	0.0260116	0.0416048	0.0731364	0.0707071	0.0762712	0.0968661	0.211648	0.369883	0.375	0.552395	0.744582	0.777108	0.744745	0.836364	0.941358	1.00462	1.00615	1.00923	1.00767	1.00608	1.00457	1.00612	1.01069	1.00605	1.00912	1.00455	1.00455	1.006	1.00288
728	0.00417246	0.025974	0.041543	0.0730337	0.0706052	0.077574	0.0967283	0.212766	0.370803	0.374443	0.553064	0.743431	0.777444	0.745127	0.836611	0.941448	1.00461	1.00614	1.00922	1.00766	1.00607	1.00457	1.00611	1.01067	1.00604	1.0091	1.00455	1.00454	1.00599	1.00287
729	0.00416667	0.0259366	0.0414815	0.0729313	0.0705036	0.0788732	0.0965909	0.213881	0.37172	0.373887	0.553731	0.742284	0.777778	0.745509	0.836858	0.941538	1.0046	1.00613	1.0092	1.00765	1.00606	1.00456	1.0061	1.01065	1.00603	1.00909	1.00454	1.00453	1.00598	1.00287
730	0.00416089	0.0258993	0.0414201	0.0728291	0.0704023	0.0801688	0.0965909	0.213579	0.372635	0.373333	0.554396	0.74114	0.778111	0.745889	0.837104	0.941628	1.00459	1.00613	1.00919	1.00763	1.00605	1.00455	1.00609	1.01064	1.00602	1.00908	1.00453	1.00452	1.00597	1.00287
731	0.00415512	0.0258621	0.0413589	0.0727273	0.0703013	0.0814607	0.0964539	0.213277	0.373547	0.372781	0.55506	0.74	0.778443	0.746269	0.837349	0.941718	1.00459	1.00612	1.00917	1.00762	1.00604	1.00455	1.00608	1.01062	1.00602	1.00906	1.00452	1.00452	1.00596	1.00286
732	0.00414938	0.025825	0.0412979	0.0726257	0.0702006	0.0813464	0.0977337	0.212976	0.374456	0.37223	0.555721	0.738863	0.778774	0.746647	0.837594	0.941807	1.00458	1.00611	1.00916	1.00761	1.00603	1.00454	1.00607	1.01061	1.00601	1.00905	1.00452	1.00451	1.00595	1.00286
733	0.00414365	0.025788	0.0412371	0.0725244	0.0701001	0.0812325	0.0990099	0.212676	0.374456	0.371681	0.55638	0.73773	0.779104	0.747024	0.837838	0.941807	1.00457	1.0061	1.00915	1.0076	1.00602	1.00453	1.00606	1.01059	1.006	1.00904	1.00451	1.0045	1.00594	1.00285
734	0.00413793	0.0257511	0.0411765	0.0724234	0.07	0.0811189	0.0988701	0.213783	0.375362	0.371134	0.555556	0.738132	0.779434	0.7474	0.838081	0.941896	1.00457	1.00609	1.00913	1.00759	1.00602	1.00452	1.00605	1.01057	1.00599	1.00902	1.0045	1.0045	1.00593	1.00285
735	0.00413223	0.0257143	0.041116	0.0723227	0.0699001	0.0810056	0.0987306	0.214888	0.376266	0.370588	0.554734	0.738532	0.779762	0.747774	0.838323	0.941985	1.00456	1.00608	1.00912	1.00758	1.00601	1.00452	1.00604	1.01056	1.00598	1.00901	1.0045	1.00449	1.00593	1.00284
736	0.00412655	0.0256776	0.0410557	0.0722222	0.0698006	0.0808926	0.0985915	0.215989	0.377168	0.370044	0.553914	0.738931	0.780089	0.748148	0.838565	0.942073	1.00455	1.00607	1.0091	1.00756	1.006	1.00451	1.00603	1.01054	1.00597	1.009	1.00449	1.00448	1.00592	1.00284
737	0.00412088	0.025641	0.0409956	0.0721221	0.0697013	0.0807799	0.0984529	0.217087	0.378066	0.369501	0.553914	0.739329	0.780415	0.748521	0.838806	0.942161	1.00455	1.00606	1.00909	1.00755	1.00599	1.0045	1.00602	1.01053	1.00596	1.00898	1.00448	1.00448	1.00591	1.00284
738	0.00411523	0.0256046	0.0409357	0.0720222	0.0696023	0.0806676	0.0983146	0.216783	0.378963	0.36896	0.553097	0.739726	0.780741	0.748892	0.839046	0.942249	1.00454	1.00605	1.00908	1.00754	1.00598	1.0045	1.00602	1.01051	1.00595	1.00897	1.00448	1.00447	1.0059	1.00283
739	0.00410959	0.0255682	0.0408759	0.0719225	0.0695035	0.0805556	0.0983146	0.21648	0.379856	0.368421	0.552283	0.740122	0.781065	0.749263	0.839286	0.942337	1.00453	1.00604	1.00906	1.00753	1.00597	1.00449	1.00601	1.01049	1.00594	1.00896	1.00447	1.00446	1.00589	1.00283
740	0.00410397	0.0255319	0.0408163	0.0718232	0.0694051	0.0804438	0.0983146	0.217573	0.37931	0.367883	0.551471	0.740516	0.781388	0.749632	0.839525	0.942424	1.00452	1.00603	1.00905	1.00752	1.00596	1.00448	1.006	1.01048	1.00593	1.00894	1.00446	1.00446	1.00588	1.00282
741	0.00409836	0.0254958	0.0407569	0.0717241	0.0693069	0.0804438	0.0981767	0.218663	0.378766	0.367347	0.550661	0.740909	0.781711	0.75	0.839763	0.942511	1.00452	1.00602	1.00904	1.00751	1.00595	1.00448	1.00599	1.01046	1.00593	1.00893	1.00446	1.00445	1.00587	1.00282
742	0.00409277	0.0254597	0.0406977	0.0716253	0.069209	0.0804438	0.0981767	0.21975	0.378223	0.366812	0.549853	0.741301	0.782032	0.750367	0.84	0.942598	1.00451	1.00602	1.00902	1.0075	1.00594	1.00447	1.00598	1.01045	1.00592	1.00892	1.00445	1.00444	1.00587	1.00282
743	0.00408719	0.0254237	0.0406386	0.0715268	0.0691114	0.0803324	0.0981767	0.220833	0.377682	0.366279	0.549853	0.741692	0.782353	0.750733	0.840237	0.942685	1.0045	1.00601	1.00901	1.00749	1.00593	1.00446	1.00597	1.01043	1.00591	1.0089	1.00444	1.00444	1.00586	1.00281
744	0.00408163	0.0253879	0.0405797	0.0714286	0.0690141	0.0802213	0.0980392	0.220527	0.378571	0.365747	0.549853	0.742081	0.782673	0.751098	0.840473	0.942771	1.0045	1.006	1.009	1.00747	1.00593	1.00446	1.00596	1.01042	1.0059	1.00889	1.00444	1.00443	1.00585	1.00281
745	0.00407609	0.0253521	0.040521	0.0713306	0.068917	0.0802213	0.0980392	0.220222	0.379458	0.365217	0.549853	0.74247	0.782991	0.751462	0.840708	0.942857	1.00449	1.00599	1.00898	1.00746	1.00592	1.00445	1.00595	1.0104	1.00589	1.00888	1.00443	1.00442	1.00584	1.00281
746	0.00407056	0.0253165	0.0404624	0.0712329	0.0688202	0.0802213	0.0979021	0.219917	0.380342	0.364689	0.549853	0.742857	0.783309	0.751825	0.840943	0.942943	1.00448	1.00598	1.00897	1.00745	1.00591	1.00444	1.00594	1.01039	1.00588	1.00886	1.00442	1.00442	1.00583	1.0028
747	0.00406504	0.0252809	0.040404	0.0711354	0.0687237	0.0801105	0.0979021	0.219613	0.381223	0.364162	0.549048	0.743243	0.783626	0.752187	0.841176	0.943028	1.00448	1.00597	1.00896	1.00744	1.0059	1.00444	1.00593	1.01037	1.00587	1.00885	1.00442	1.00441	1.00582	1.0028
748	0.00405954	0.0252454	0.0403458	0.0710383	0.0686275	0.0801105	0.0977654	0.22069	0.380682	0.363636	0.548246	0.743628	0.783942	0.752547	0.84141	0.943114	1.00447	1.00596	1.00894	1.00743	1.00589	1.00443	1.00593	1.01036	1.00587	1.00884	1.00441	1.00441	1.00581	1.00279
749	0.00405405	0.0252101	0.0402878	0.0709413	0.0685315	0.08	0.0977654	0.221763	0.380142	0.363112	0.547445	0.744012	0.784257	0.752907	0.841642	0.943199	1.00446	1.00595	1.00893	1.00742	1.00588	1.00442	1.00592	1.01034	1.00586	1.00882	1.00441	1.0044	1.00581	1.00279
750	0.00404858	0.0251748	0.0402299	0.0708447	0.0685315	0.0798898	0.0990237	0.221763	0.379603	0.36259	0.546647	0.744395	0.784571	0.753266	0.841874	0.943284	1.00446	1.00594	1.00892	1.00741	1.00587	1.00442	1.00591	1.01032	1.00585	1.00881	1.0044	1.00439	1.0058	1.00279
751	0.00404313	0.0251397	0.0401722	0.0707483	0.0684358	0.0797799	0.100279	0.221458	0.379066	0.362069	0.545852	0.744776	0.784884	0.753623	0.842105	0.943368	1.00445	1.00593	1.0089	1.0074	1.00587	1.00441	1.0059	1.01031	1.00584	1.0088	1.00439	1.00439	1.00579	1.00279
752	0.00403769	0.0251046	0.0401146	0.0706522	0.0683403	0.0796703	0.10153	0.221154	0.378531	0.361549	0.545852	0.745156	0.785196	0.75398	0.842336	0.943452	1.00444	1.00593	1.00889	1.00739	1.00586	1.00441	1.00589	1.01029	1.00583	1.00878	1.00439	1.00438	1.00578	1.00279
753	0.00403226	0.0250696	0.0400572	0.0705563	0.0682451	0.079561	0.102778	0.221154	0.378531	0.361549	0.545852	0.745536	0.785507	0.754335	0.842566	0.943536	1.00444	1.00592	1.00888	1.00737	1.00585	1.0044	1.00588	1.01029	1.00582	1.00878	1.00438	1.00437	1.00577	1.00278
754	0.00402685	0.0250348	0.04	0.0704607	0.0681502	0.0794521	0.102635	0.222222	0.377997	0.361032	0.546512	0.744428	0.785818	0.75469	0.842795	0.94362	1.00443	1.00591	1.00886	1.00736	1.00584	1.00439	1.00587	1.01028	1.00581	1.00877	1.00437	1.00437	1.00576	1.00278
755	0.00402145	0.025	0.0399429	0.0703654	0.0681502	0.0793434	0.102493	0.223288	0.377997	0.360515	0.54717	0.743323	0.786127	0.755043	0.843023	0.943704	1.00442	1.0059	1.00885	1.00735	1.00583	1.00439	1.00587	1.01026	1.00581	1.00876	1.00437	1.00436	1.00576	1.00277
756	0.00401606	0.0249653	0.039886	0.0702703	0.0694444	0.079235	0.102351	0.22435	0.377465	0.36	0.547826	0.742222	0.786436	0.755396	0.843251	0.943787	1.00442	1.00589	1.00884	1.00734	1.00582	1.00438	1.00587	1.01025	1.0058	1.00875	1.00436	1.00435	1.00575	1.00277
757	0.0040107	0.0249307	0.0398293	0.0701754	0.0707351	0.0791269	0.10221	0.22541	0.376934	0.359486	0.54848	0.741124	0.786744	0.755747	0.843478	0.94387	1.00441	1.00588	1.00882	1.00733	1.00581	1.00437	1.00586	1.01023	1.00579	1.00873	1.00435	1.00435	1.00574	1.00277
758	0.00400534	0.0248963	0.0397727	0.0700809	0.0706371	0.0803815	0.103448	0.225102	0.376404	0.358974	0.547688	0.741507	0.78705	0.756098	0.843705	0.943953	1.00441	1.00587	1.00881	1.00732	1.00581	1.00437	1.00585	1.01022	1.00578	1.00872	1.00435	1.00434	1.00573	1.00276
759	0.004	0.0248619	0.0397163	0.0699865	0.0705394	0.0816327	0.104683	0.224796	0.375877	0.358464	0.547688	0.741888	0.787356	0.756447	0.843931	0.944035	1.0044	1.00587	1.0088	1.00731	1.0058	1.00436	1.00584	1.0102	1.00577	1.00871	1.00434	1.00434	1.00572	1.00276
760	0.00399467	0.0248276	0.0396601	0.0698925	0.070442	0.0815217	0.104683	0.22585	0.37535	0.357955	0.546898	0.742268	0.787661	0.756795	0.844156	0.944118	1.00439	1.00586	1.00878	1.0073	1.00579	1.00435	1.00583	1.01019	1.00576	1.0087	1.00434	1.00433	1.00572	1.00276
761	0.00398936	0.0247934	0.039604	0.0697987	0.0703448	0.0814111	0.104683	0.226902	0.374825	0.357447	0.54755	0.742647	0.787966	0.757143	0.84438	0.9442	1.00439	1.00585	1.00877	1.00729	1.00578	1.00435	1.00582	1.01017	1.00576	1.00868	1.00433	1.00432	1.00571	1.00275
762	0.00398406	0.0247593	0.039548	0.0697051	0.0702479	0.0813008	0.105915	0.226594	0.374302	0.356941	0.548201	0.741557	0.788269	0.757489	0.844604	0.944282	1.00438	1.00584	1.00876	1.00728	1.00577	1.00434	1.00581	1.01016	1.00575	1.00867	1.00432	1.00432	1.00571	1.00275
763	0.00397878	0.0247253	0.0394922	0.0696118	0.0701513	0.0811908	0.107143	0.226594	0.37378	0.356436	0.548851	0.741935	0.788571	0.757835	0.844828	0.944363	1.00437	1.00583	1.00875	1.00727	1.00576	1.00434	1.00581	1.01014	1.00574	1.00866	1.00432	1.00431	1.00571	1.00275
764	0.00397351	0.0246914	0.0394366	0.0695187	0.0700549	0.0810811	0.108368	0.226287	0.37378	0.355932	0.549498	0.741935	0.788873	0.758179	0.84505	0.944444	1.00437	1.00582	1.00873	1.00726	1.00576	1.00433	1.0058	1.01013	1.00573	1.00865	1.00431	1.0043	1.00571	1.00274
765	0.00396825	0.0246575	0.0393812	0.0694259	0.0699588	0.0809717	0.109589	0.225981	0.373259	0.35543	0.550143	0.740849	0.789174	0.758523	0.845272	0.944526	1.00436	1.00581	1.00872	1.00725	1.00575	1.00432	1.00579	1.01012	1.00572	1.00863	1.0043	1.0043	1.0057	1.00274
766	0.00396301	0.0246238	0.0393258	0.0693333	0.069863	0.0808625	0.109439	0.227027	0.373259	0.35493	0.549356	0.741228	0.789474	0.758865	0.845494	0.944606	1.00435	1.00581	1.00871	1.00724	1.00574	1.00432	1.00578	1.0101	1.00571	1.00862	1.0043	1.00429	1.00569	1.00274
767	0.00395778	0.0245902	0.0392707	0.069241	0.0697674	0.0807537	0.10929	0.22807	0.373259	0.35443	0.549356	0.741606	0.789773	0.759207	0.845714	0.944687	1.00435	1.0058	1.0087	1.00723	1.00573	1.00431	1.00577	1.01009	1.00571	1.00861	1.00429	1.00429	1.00568	1.00274
768	0.00395257	0.0245566	0.0392157	0.0691489	0.0696721	0.0806452	0.109141	0.227763	0.374131	0.35443	0.548571	0.741983	0.790071	0.759547	0.845934	0.944767	1.00434	1.00579	1.00868	1.00722	1.00572	1.0043	1.00576	1.01007	1.0057	1.0086	1.00429	1.00428	1.00567	1.00273
769	0.00394737	0.0245232	0.0391608	0.0690571	0.0695771	0.0805369	0.108992	0.227763	0.375	0.355337	0.547789	0.742358	0.790368	0.759887	0.846154	0.944848	1.00434	1.00578	1.00867	1.0072	1.00571	1.0043	1.00576	1.01006	1.00569	1.00858	1.00428	1.00427	1.00567	1.00273
770	0.00394218	0.0244898	0.0391061	0.0689655	0.0694823	0.080429	0.108844	0.227456	0.375867	0.356241	0.548433	0.741279	0.790665	0.760226	0.846373	0.944928	1.00433	1.00577	1.00866	1.00719	1.00571	1.00429	1.00575	1.01004	1.00568	1.00857	1.00427	1.00427	1.00566	1.00272
771	0.00393701	0.0244565	0.0390516	0.0688742	0.0693878	0.0803213	0.108696	0.227151	0.376731	0.357143	0.549075	0.740203	0.79096	0.760563	0.846591	0.945007	1.00432	1.00576	1.00865	1.00718	1.0057	1.00429	1.00574	1.01003	1.00567	1.00856	1.00427	1.00426	1.00565	1.00272
772	0.00393185	0.0244233	0.0389972	0.0687831	0.0692935	0.0803213	0.108548	0.228188	0.37621	0.358042	0.549716	0.73913	0.791255	0.7609	0.846809	0.945087	1.00432	1.00576	1.00863	1.00717	1.00569	1.00428	1.00573	1.01001	1.00567	1.00855	1.00426	1.00426	1.00565	1.00272
773	0.0039267	0.0243902	0.038943	0.0686922	0.0691995	0.0802139	0.108401	0.229223	0.375691	0.358939	0.550355	0.738061	0.791549	0.761236	0.847025	0.945166	1.00431	1.00575	1.00862	1.00716	1.00568	1.00427	1.00572	1.01	1.00566	1.00853	1.00426	1.00425	1.00564	1.00271
774	0.00392157	0.0243572	0.0388889	0.0686016	0.0691057	0.0801068	0.108254	0.230254	0.375172	0.359833	0.549575	0.738439	0.791842	0.761571	0.847242	0.945245	1.0043	1.00574	1.00861	1.00715	1.00567	1.00427	1.00571	1.00999	1.00565	1.00852	1.00425	1.00424	1.00563	1.00271
775	0.00391645	0.0243243	0.038835	0.0685112	0.0690122	0.0801068	0.108108	0.231283	0.374656	0.360724	0.548798	0.738817	0.792135	0.761905	0.847458	0.945324	1.0043	1.00573	1.0086	1.00714	1.00567	1.00426	1.00571	1.00997	1.00564	1.00851	1.00424	1.00424	1.00563	1.00271
776	0.00391134	0.0242915	0.0387812	0.0684211	0.0689189	0.08	0.107962	0.230975	0.375516	0.360223	0.549435	0.739193	0.792426	0.762238	0.847673	0.945402	1.00429	1.00572	1.00858	1.00713	1.00566	1.00426	1.0057	1.00996	1.00563	1.0085	1.00424	1.00423	1.00562	1.0027
777	0.00390625	0.0242588	0.0387275	0.0683311	0.0688259	0.0798935	0.107962	0.230667	0.376374	0.359722	0.550071	0.739568	0.792717	0.76257	0.847887	0.945481	1.00429	1.00571	1.00857	1.00712	1.00565	1.00425	1.00569	1.00994	1.00563	1.00849	1.00423	1.00423	1.00561	1.0027
778	0.00390117	0.0242261	0.038674	0.0682415	0.0687332	0.0797872	0.107817	0.230667	0.377229	0.359223	0.550704	0.739943	0.793007	0.762901	0.848101	0.945559	1.00428	1.00571	1.00856	1.00711	1.00564	1.00424	1.00568	1.00993	1.00562	1.00847	1.00423	1.00422	1.0056	1.0027
779	0.0038961	0.0241935	0.0386207	0.068152	0.0686406	0.0796813	0.107672	0.23036	0.378082	0.358726	0.551336	0.740316	0.793296	0.763231	0.848315	0.945637	1.00427	1.0057	1.00855	1.0071	1.00563	1.00424	1.00567	1.00992	1.00561	1.00846	1.00422	1.00421	1.00559	1.00269
780	0.00389105	0.0241611	0.0385675	0.0680628	0.0685484	0.0795756	0.107672	0.23036	0.378933	0.359613	0.550562	0.740688	0.793584	0.763561	0.848527	0.945714	1.00427	1.00569	1.00853	1.00709	1.00563	1.00423	1.00567	1.0099	1.0056	1.00845	1.00421	1.00421	1.00559	1.00269
781	0.00388601	0.0241287	0.0385144	0.0679739	0.0684564	0.0794702	0.107672	0.230053	0.379781	0.360497	0.54979	0.741059	0.793872	0.763889	0.848739	0.945792	1.00426	1.00568	1.00852	1.00708	1.00562	1.00423	1.00566	1.00989	1.00559	1.00844	1.00421	1.0042	1.00558	1.00268
782	0.00388098	0.0240964	0.0384615	0.0678851	0.0683646	0.0793651	0.107672	0.229748	0.380628	0.361379	0.54902	0.741429	0.794159	0.764216	0.848951	0.945869	1.00426	1.00567	1.00851	1.00707	1.00561	1.00422	1.00565	1.00987	1.00559	1.00843	1.0042	1.0042	1.00557	1.00268
783	0.00387597	0.0240642	0.0384088	0.0677966	0.0682731	0.0792602	0.107527	0.229443	0.381471	0.362259	0.548252	0.741797	0.794444	0.764543	0.849162	0.945946	1.00425	1.00567	1.0085	1.00706	1.0056	1.00421	1.00564	1.00986	1.00558	1.00842	1.0042	1.00419	1.00557	1.00268
784	0.00387097	0.024032	0.0383562	0.0677083	0.0681818	0.0791557	0.107527	0.229139	0.382313	0.361761	0.548883	0.742165	0.79473	0.764869	0.849372	0.946023	1.00424	1.00566	1.00849	1.00705	1.00559	1.00421	1.00563	1.00985	1.00557	1.0084	1.00419	1.00418	1.00556	1.00267
785	0.00386598	0.024	0.0383037	0.0676203	0.0680908	0.0790514	0.107383	0.228836	0.383152	0.361264	0.549512	0.742532	0.795014	0.765193	0.849582	0.946099	1.00424	1.00565	1.00847	1.00704	1.00559	1.0042	1.00563	1.00983	1.00556	1.00839	1.00418	1.00418	1.00556	1.00267
786	0.003861	0.023968	0.0382514	0.0675325	0.068	0.0789474	0.107239	0.228534	0.383989	0.360768	0.550139	0.742898	0.795297	0.765517	0.849791	0.946176	1.00423	1.00564	1.00846	1.00703	1.00558	1.0042	1.00562	1.00982	1.00556	1.00838	1.00418	1.00418	1.00555	1.00267
787	0.00385604	0.0239362	0.0381992	0.0674449	0.0679095	0.0788436	0.107095	0.228232	0.384824	0.360274	0.550765	0.743262	0.79558	0.76584	0.85	0.946252	1.00423	1.00563	1.00845	1.00702	1.00557	1.00419	1.00561	1.0098	1.00555	1.00837	1.00417	1.00417	1.00554	1.00266
788	0.00385109	0.0239044	0.0381471	0.0673575	0.0678191	0.0787402	0.106952	0.228232	0.385656	0.359781	0.551389	0.743626	0.795862	0.766162	0.850208	0.946328	1.00422	1.00563	1.00844	1.00701	1.00556	1.00418	1.0056	1.00979	1.00554	1.00836	1.00417	1.00417	1.00553	1.00266
789	0.00384615	0.0238727	0.0380952	0.0672704	0.0677291	0.078637	0.106809	0.227931	0.386486	0.35929	0.552011	0.743989	0.796143	0.766484	0.850416	0.946403	1.00421	1.00562	1.00843	1.007	1.00556	1.00418	1.00559	1.00978	1.00553	1.00834	1.00417	1.00416	1.00552	1.00266
790	0.00384123	0.0238411	0.0380435	0.0671835	0.0676393	0.078534	0.106809	0.227632	0.385965	0.35929	0.552011	0.743989	0.796143	0.766484	0.850416	0.946403	1.00421	1.00562	1.00842	1.007	1.00556	1.00418	1.00559	1.00978	1.00553	1.00834	1.00417	1.00416	1.00552	1.00266
791	0.00383632	0.0238095	0.0379919	0.0670968	0.0675497	0.0784314	0.106809	0.227332	0.385445	0.360164	0.552632	0.74435	0.796424	0.767857	0.850622	0.946479	1.00421	1.00561	1.00842	1.0084	1.00555	1.00417	1.00699	1.00976	1.00552	1.00833	1.00416	1.00415	1.00551	1.00265
792	0.00383142	0.0237781	0.0379404	0.0670103	0.0674603	0.078329	0.106667	0.227034	0.384926	0.361035	0.55325	0.744711	0.796703	0.768176	0.850829	0.946554	1.0042	1.0056	1.0084	1.00839	1.00554	1.00417	1.00698	1.00975	1.00552	1.00832	1.00416	1.00414	1.0055	1.00265
793	0.00382653	0.0237467	0.037889	0.0669241	0.0673712	0.0782269	0.106667	0.226737	0.384409	0.361905	0.553867	0.74507	0.796982	0.768493	0.851034	0.946629	1.0042	1.00559	1.00839	1.00838	1.00553	1.00416	1.00697	1.00974	1.00551	1.00831	1.00415	1.00414	1.0055	1.00265
794	0.00382166	0.0237154	0.0378378	0.066838	0.0672823	0.078125	0.106667	0.22644	0.385235	0.361413	0.554483	0.745429	0.79726	0.76881	0.85124	0.946704	1.00419	1.00559	1.00838	1.00837	1.00552	1.00416	1.00696	1.00972	1.0055	1.0083	1.00414	1.00413	1.00549	1.00264
795	0.00381679	0.0236842	0.0377868	0.0667522	0.0671937	0.0780234	0.106525	0.226144	0.386059	0.360923	0.555096	0.745787	0.797538	0.769126	0.851444	0.946779	1.00418	1.00558	1.00837	1.00836	1.00552	1.00415	1.00695	1.00971	1.00549	1.00829	1.00414	1.00413	1.00549	1.00264
796	0.00381194	0.0236531	0.0377358	0.0666667	0.0671053	0.0780234	0.106383	0.225849	0.386881	0.361789	0.554333	0.746143	0.797814	0.769441	0.851648	0.946853	1.00418	1.00557	1.00836	1.00834	1.00551	1.00414	1.00694	1.0097	1.00549	1.00828	1.00413	1.00413	1.00549	1.00264
797	0.00380711	0.023622	0.0376851	0.0665813	0.0670171	0.0779221	0.106242	0.225554	0.387701	0.362652	0.553571	0.746499	0.79809	0.769755	0.851852	0.946927	1.00417	1.00556	1.00834	1.00833	1.0055	1.00414	1.00693	1.00968	1.00548	1.00826	1.00413	1.00412	1.00548	1.00263
798	0.00380228	0.0235911	0.0376344	0.0664962	0.0669291	0.077821	0.106101	0.22526	0.388518	0.363514	0.552812	0.746853	0.798365	0.770068	0.852055	0.947001	1.00417	1.00556	1.00833	1.00832	1.00549	1.00413	1.00693	1.00967	1.00547	1.00825	1.00412	1.00549	1.00548	1.00263
799	0.00379747	0.0235602	0.0375839	0.0664112	0.0668414	0.0777202	0.10596	0.224967	0.389333	0.364372	0.552055	0.747207	0.798639	0.77038	0.852257	0.947075	1.00416	1.00555	1.00832	1.00831	1.00549	1.00413	1.00692	1.00966	1.00546	1.00824	1.00412	1.00549	1.00547	1.00262
800	0.00379267	0.0235294	0.0375335	0.0663265	0.0667539	0.0776197	0.10596	0.224675	0.390146	0.363881	0.552668	0.747559	0.798913	0.770692	0.852459	0.947149	1.00416	1.00554	1.00831	1.0083	1.00548	1.00412	1.00691	1.00964	1.00546	1.00823	1.00411	1.00548	1.00546	1.00262
801	0.00378788	0.0234987	0.0374833	0.066242	0.0666667	0.0775194	0.10582	0.224384	0.390957	0.363392	0.553279	0.747911	0.799186	0.771003	0.85266	0.947222	1.00415	1.00553	1.0083	1.00829	1.00547	1.00412	1.0069	1.00963	1.00545	1.00822	1.0041	1.00547	1.00546	1.00262
802	0.0037831	0.0234681	0.0374332	0.0661578	0.0665796	0.0774194	0.10582	0.224093	0.391766	0.362903	0.553888	0.748261	0.799458	0.771313	0.852861	0.947295	1.00414	1.00552	1.00829	1.00828	1.00546	1.00411	1.00689	1.00962	1.00544	1.00821	1.0041	1.00546	1.00545	1.00261
803	0.00377834	0.0234375	0.0373832	0.0660737	0.0664928	0.0773196	0.10568	0.223803	0.392573	0.362416	0.554496	0.748611	0.799729	0.771622	0.853061	0.947368	1.00414	1.00552	1.00828	1.00826	1.00546	1.0041	1.00688	1.0096	1.00543	1.0082	1.00409	1.00546	1.00544	1.00261
804	0.00377358	0.023407	0.0373333	0.0659898	0.0664062	0.0773196	0.105541	0.224806	0.392053	0.363271	0.553741	0.74896	0.8	0.77193	0.853261	0.947441	1.00413	1.00551	1.00826	1.00825	1.00545	1.0041	1.00687	1.00959	1.00543	1.00819	1.00409	1.00545	1.00543	1.00261
805	0.00376884	0.0233766	0.0372836	0.0659062	0.0663199	0.0772201	0.105402	0.225806	0.391534	0.364123	0.552989	0.749307	0.80027	0.772237	0.85346	0.947514	1.00413	1.0055	1.00825	1.00824	1.00544	1.00409	1.00686	1.00958	1.00542	1.00817	1.00408	1.00544	1.00543	1.0026
806	0.00376412	0.0233463	0.037234	0.0658228	0.0662338	0.0771208	0.105263	0.225806	0.391017	0.364123	0.552239	0.749307	0.80027	0.772237	0.85346	0.947514	1.00413	1.0055	1.00825	1.00824	1.00544	1.00409	1.00686	1.00958	1.00542	1.00817	1.00408	1.00543	1.00542	1.0026
807	0.0037594	0.0233161	0.0371846	0.0657396	0.0661479	0.0770218	0.105125	0.225806	0.390501	0.364123	0.551491	0.749307	0.80027	0.772237	0.85346	0.947514	1.00413	1.0055	1.00825	1.00824	1.00544	1.00409	1.00686	1.00958	1.00542	1.00817	1.00408	1.00543	1.00541	1.0026
808	0.00375469	0.0232859	0.0371353	0.0656566	0.0660622	0.0769231	0.104987	0.225515	0.391304	0.363636	0.552097	0.749654	0.800539	0.772544	0.853659	0.947586	1.00412	1.00549	1.00824	1.00823	1.00543	1.00409	1.00685	1.00956	1.00541	1.00816	1.00408	1.00543	1.00541	1.00259
809	0.00375	0.0232558	0.0370861	0.0655738	0.0659767	0.0768246	0.104849	0.225225	0.391304	0.363151	0.552097	0.749654	0.800808	0.772544	0.853659	0.947586	1.00412	1.00549	1.00824	1.00823	1.00679	1.00545	1.00685	1.00956	1.00541	1.00952	1.00408	1.00542	1.00541	1.00259
810	0.00374532	0.0232258	0.037037	0.0654912	0.0658915	0.0767263	0.104712	0.224936	0.392105	0.362667	0.552703	0.75	0.801075	0.772849	0.853857	0.947658	1.00412	1.00549	1.00823	1.00822	1.00678	1.00544	1.00684	1.00955	1.00541	1.00951	1.00407	1.00541	1.0054	1.00259
811	0.00374065	0.0231959	0.0369881	0.0654088	0.0658065	0.0767263	0.104575	0.224647	0.392105	0.362184	0.552703	0.75	0.801342	0.773154	0.854054	0.94773	1.00411	1.00549	1.00822	1.00821	1.00678	1.00543	1.00683	1.01091	1.00541	1.0095	1.00543	1.00541	1.0054	1.00258
812	0.00373599	0.023166	0.0369393	0.0653266	0.0657216	0.0766284	0.104439	0.224359	0.392105	0.361702	0.552703	0.75	0.801609	0.773458	0.854251	0.947802	1.0041	1.00548	1.00822	1.0082	1.00677	1.00543	1.00682	1.01091	1.00541	1.00949	1.00543	1.00541	1.00539	1.00258
813	0.00373134	0.0231362	0.0368906	0.0652447	0.0656371	0.0765306	0.104302	0.224072	0.392904	0.361222	0.553306	0.750345	0.801874	0.773762	0.854447	0.947874	1.0041	1.00547	1.00822	1.00819	1.00676	1.00542	1.00681	1.0109	1.0054	1.00947	1.00542	1.00541	1.00538	1.00258
814	0.00372671	0.0231065	0.0368421	0.0651629	0.0655527	0.0764331	0.104167	0.223785	0.392904	0.360743	0.553908	0.750689	0.802139	0.774064	0.854643	0.947945	1.00409	1.00546	1.00821	1.00817	1.00675	1.00541	1.0068	1.01088	1.00539	1.00946	1.00541	1.0054	1.00538	1.00258
815	0.00372208	0.0230769	0.0367937	0.0650814	0.0654685	0.0763359	0.104031	0.223499	0.393701	0.360265	0.554509	0.751032	0.802403	0.774366	0.854839	0.948016	1.00409	1.00546	1.0082	1.00816	1.00674	1.00541	1.00679	1.01087	1.00538	1.00945	1.00541	1.00539	1.00537	1.00257
816	0.00371747	0.0230474	0.0367454	0.065	0.0653846	0.0762389	0.103896	0.223214	0.394495	0.359788	0.555108	0.751374	0.802667	0.774667	0.855034	0.948087	1.00408	1.00545	1.00819	1.00815	1.00673	1.0054	1.00678	1.01085	1.00538	1.00943	1.0054	1.00539	1.00536	1.00257
817	0.00371287	0.0230179	0.0366972	0.0649189	0.0653009	0.0761421	0.103761	0.22293	0.395288	0.359313	0.555705	0.751715	0.802929	0.774967	0.855228	0.948158	1.00408	1.00544	1.00817	1.00814	1.00672	1.00539	1.00678	1.01084	1.00537	1.00942	1.00539	1.00538	1.00535	1.00257
818	0.00370828	0.0229885	0.0366492	0.0648379	0.0652174	0.0760456	0.103627	0.222646	0.396078	0.358839	0.5563	0.752055	0.803191	0.775266	0.855422	0.948229	1.00407	1.00543	1.00816	1.00813	1.00671	1.00538	1.00677	1.01083	1.00536	1.00941	1.00538	1.00538	1.00535	1.00256
819	0.0037037	0.0229592	0.0366013	0.0647572	0.0651341	0.0759494	0.103493	0.222363	0.396867	0.358366	0.556894	0.752394	0.803453	0.775564	0.855615	0.948299	1.00407	1.00543	1.00815	1.00812	1.0067	1.00538	1.00676	1.01081	1.00535	1.0094	1.00538	1.00537	1.00534	1.00256
820	0.00369914	0.0229299	0.0365535	0.0646766	0.0651341	0.0758534	0.103359	0.222081	0.397653	0.357895	0.557487	0.752732	0.803714	0.775862	0.855808	0.94837	1.00406	1.00542	1.00814	1.00811	1.00669	1.00537	1.00675	1.0108	1.00535	1.00938	1.00537	1.00536	1.00533	1.00256
821	0.00369458	0.0229008	0.0365059	0.0645963	0.065051	0.0757576	0.103226	0.2218	0.398438	0.357424	0.558077	0.75307	0.803974	0.776159	0.856	0.94844	1.00405	1.00541	1.00813	1.0081	1.00668	1.00536	1.00674	1.01078	1.00534	1.00937	1.00536	1.00535	1.00533	1.00255
822	0.00369004	0.0228717	0.0364583	0.0645161	0.065051	0.075662	0.103093	0.221519	0.39922	0.356955	0.558667	0.753406	0.804233	0.776455	0.856192	0.948509	1.00405	1.00541	1.00812	1.00809	1.00668	1.00535	1.00673	1.01077	1.00533	1.00936	1.00535	1.00535	1.00532	1.00255
823	0.0036855	0.0228426	0.0364109	0.0644362	0.0649682	0.0755668	0.10296	0.221239	0.4	0.356488	0.559254	0.753741	0.804491	0.77675	0.856383	0.948579	1.00404	1.0054	1.00811	1.00943	1.00667	1.00535	1.00672	1.01075	1.00533	1.00935	1.00535	1.00534	1.00531	1.00255
824	0.00368098	0.0228137	0.0363636	0.0643564	0.0648855	0.0754717	0.102828	0.22096	0.400778	0.356021	0.55984	0.754076	0.804749	0.777045	0.856574	0.948649	1.00404	1.00539	1.0081	1.00942	1.00666	1.00534	1.00671	1.01074	1.00532	1.00933	1.00534	1.00533	1.00531	1.00254
825	0.00367647	0.0227848	0.0363165	0.0642769	0.064803	0.0753769	0.102696	0.220681	0.401554	0.355556	0.560425	0.75441	0.805007	0.777339	0.856764	0.948718	1.00404	1.00538	1.00809	1.00941	1.00665	1.00533	1.0067	1.01072	1.00531	1.00932	1.00533	1.00533	1.0053	1.00254
826	0.00367197	0.022756	0.0362694	0.0641975	0.0647208	0.0752823	0.102564	0.220403	0.402329	0.355091	0.561008	0.754743	0.805263	0.777632	0.856954	0.948787	1.00403	1.00538	1.00808	1.0094	1.00664	1.00533	1.00669	1.01071	1.00531	1.00931	1.00533	1.00532	1.00529	1.00254
827	0.00366748	0.0227273	0.0362225	0.0641184	0.0646388	0.075188	0.102433	0.220126	0.403101	0.354628	0.561589	0.755074	0.805519	0.777924	0.857143	0.948856	1.00403	1.00537	1.00806	1.00938	1.00663	1.00532	1.00668	1.0107	1.0053	1.0093	1.00532	1.00531	1.00528	1.00253
828	0.003663	0.0226986	0.0361757	0.0640394	0.064557	0.0750939	0.102302	0.219849	0.403871	0.355469	0.560847	0.755405	0.805774	0.778215	0.857332	0.948925	1.00402	1.00536	1.00805	1.00937	1.00662	1.00531	1.00668	1.01068	1.00529	1.00928	1.00531	1.00531	1.00528	1.00253
829	0.00365854	0.02267	0.036129	0.0639606	0.0644753	0.075	0.102171	0.219573	0.404639	0.356307	0.560106	0.755735	0.806029	0.778506	0.85752	0.948993	1.00402	1.00535	1.00804	1.00936	1.00661	1.00531	1.00667	1.01067	1.00528	1.00927	1.00531	1.0053	1.00527	1.00253
830	0.00365408	0.0226415	0.0360825	0.0638821	0.0643939	0.0749064	0.102041	0.219298	0.405405	0.357143	0.560686	0.754717	0.806283	0.778796	0.857708	0.949062	1.00401	1.00535	1.00803	1.00935	1.00661	1.0053	1.00666	1.01065	1.00528	1.00926	1.0053	1.00529	1.00526	1.00253
831	0.00364964	0.0226131	0.036036	0.0638037	0.0643127	0.074813	0.101911	0.219024	0.40617	0.357977	0.561265	0.753701	0.806536	0.779085	0.857895	0.94913	1.00401	1.00534	1.00802	1.00933	1.0066	1.00529	1.00665	1.01064	1.00527	1.00925	1.00529	1.00528	1.00526	1.00252
832	0.0036452	0.0225847	0.0359897	0.0637255	0.0642317	0.0747198	0.101781	0.21875	0.406932	0.358808	0.561842	0.754032	0.805483	0.779373	0.858081	0.949198	1.004	1.00533	1.00801	1.00932	1.00659	1.00528	1.00664	1.01062	1.00526	1.00923	1.00528	1.00528	1.00525	1.00252
833	0.00364078	0.0225564	0.0359435	0.0636475	0.0641509	0.0746269	0.101652	0.218477	0.407692	0.359638	0.562418	0.754362	0.804433	0.779661	0.858268	0.949266	1.00399	1.00533	1.008	1.00931	1.00658	1.00528	1.00663	1.01061	1.00526	1.00922	1.00528	1.00527	1.00524	1.00252
834	0.00363636	0.0225282	0.0358974	0.0635697	0.0640704	0.0745342	0.101523	0.218204	0.408451	0.360465	0.562992	0.754692	0.803385	0.779948	0.858453	0.949333	1.00399	1.00532	1.00799	1.0093	1.00657	1.00527	1.00662	1.0106	1.00525	1.00921	1.00527	1.00526	1.00524	1.00251
835	0.00363196	0.0225	0.0358515	0.0634921	0.06399	0.0744417	0.101394	0.217933	0.409207	0.36129	0.563565	0.75502	0.802341	0.780234	0.858639	0.949401	1.00398	1.00531	1.00798	1.00928	1.00656	1.00526	1.00661	1.01058	1.00524	1.0092	1.00526	1.00526	1.00523	1.00251
836	0.00362757	0.0224719	0.0358056	0.0634146	0.0639098	0.0743494	0.101266	0.217662	0.409962	0.362113	0.564136	0.754011	0.802597	0.780519	0.858824	0.949468	1.00398	1.00531	1.00797	1.00927	1.00655	1.00526	1.00661	1.01057	1.00524	1.00919	1.00526	1.00525	1.00522	1.00251
837	0.00362319	0.0224439	0.0357599	0.0633374	0.0638298	0.0742574	0.101138	0.217391	0.410714	0.362934	0.564706	0.753004	0.802853	0.780804	0.859008	0.949535	1.00397	1.0053	1.00796	1.00926	1.00654	1.00525	1.0066	1.01055	1.00523	1.00917	1.00525	1.00524	1.00522	1.0025
838	0.00361882	0.0224159	0.0357143	0.0632603	0.06375	0.0741656	0.10101	0.217122	0.411465	0.363753	0.563969	0.753333	0.803109	0.781088	0.859192	0.949602	1.00397	1.00529	1.00795	1.00925	1.00654	1.00524	1.00659	1.01054	1.00522	1.00916	1.00524	1.00524	1.00521	1.0025
839	0.00361446	0.0223881	0.0356688	0.0631835	0.0636704	0.0740741	0.100883	0.216853	0.412214	0.36457	0.563233	0.753662	0.803364	0.781371	0.859375	0.949669	1.00396	1.00528	1.00794	1.00923	1.00653	1.00524	1.00658	1.01053	1.00522	1.00915	1.00524	1.00523	1.0052	1.0025
840	0.00361011	0.0223602	0.0356234	0.0631068	0.063591	0.0739827	0.100756	0.216584	0.412961	0.365385	0.5625	0.753989	0.803618	0.781654	0.859558	0.949735	1.00396	1.00528	1.00793	1.00922	1.00652	1.00523	1.00657	1.01051	1.00521	1.00914	1.00523	1.00522	1.00519	1.00249
841	0.00361011	0.0223325	0.0355781	0.0630303	0.0635118	0.0738916	0.100629	0.216316	0.413706	0.366197	0.561769	0.754316	0.803871	0.781935	0.85974	0.949802	1.00395	1.00527	1.00792	1.00921	1.00651	1.00522	1.00656	1.0105	1.0052	1.00913	1.00522	1.00522	1.00519	1.00249
842	0.00360577	0.0223048	0.035533	0.062954	0.0634328	0.0738007	0.100503	0.216049	0.414449	0.367008	0.561039	0.754642	0.804124	0.782216	0.859922	0.949868	1.00395	1.00526	1.00791	1.0092	1.0065	1.00522	1.00655	1.01048	1.00519	1.00911	1.00522	1.00521	1.00518	1.00249
843	0.00360144	0.0222772	0.035488	0.0628779	0.063354	0.0737101	0.100376	0.215783	0.41519	0.367816	0.560311	0.754967	0.804376	0.782497	0.860104	0.949934	1.00394	1.00526	1.00789	1.00919	1.00649	1.00521	1.00654	1.01047	1.00519	1.0091	1.00521	1.0052	1.00517	1.00248
844	0.00359712	0.0222497	0.035443	0.0628019	0.0632754	0.0736196	0.100251	0.215517	0.415929	0.367347	0.560881	0.755291	0.804627	0.782776	0.860285	0.95	1.00394	1.00525	1.00788	1.00917	1.00649	1.0052	1.00654	1.01046	1.00518	1.00909	1.0052	1.00519	1.00517	1.00248
845	0.00359281	0.0222222	0.0353982	0.0627262	0.063197	0.0735294	0.100125	0.215252	0.416667	0.366879	0.561449	0.755614	0.804878	0.783055	0.860465	0.950066	1.00393	1.00524	1.00787	1.00916	1.00648	1.00519	1.00653	1.01044	1.00517	1.00908	1.00519	1.00519	1.00516	1.00248
846	0.00358852	0.0221948	0.0353535	0.0626506	0.0631188	0.0734394	0.1	0.214988	0.417402	0.366412	0.562016	0.755937	0.805128	0.783333	0.860645	0.950131	1.00393	1.00524	1.00786	1.00915	1.00647	1.00519	1.00652	1.01043	1.00517	1.00907	1.00519	1.00518	1.00515	1.00248
847	0.00358423	0.0221675	0.035309	0.0625752	0.0630408	0.0733496	0.0998752	0.214724	0.418136	0.365947	0.562581	0.756258	0.805378	0.783611	0.860825	0.950197	1.00392	1.00523	1.00785	1.00914	1.00646	1.00518	1.00651	1.01042	1.00516	1.00906	1.00518	1.00517	1.00515	1.00247
848	0.00357995	0.0221402	0.0352645	0.0625	0.062963	0.0732601	0.0997506	0.214461	0.418868	0.365482	0.563144	0.756579	0.805627	0.783887	0.861004	0.950262	1.00392	1.00522	1.00784	1.00913	1.00645	1.00517	1.0065	1.0104	1.00515	1.00904	1.00517	1.00517	1.00514	1.00247
849	0.00357569	0.022113	0.0352201	0.062425	0.0628853	0.0731707	0.0996264	0.214198	0.419598	0.365019	0.563707	0.756899	0.805875	0.784163	0.861183	0.950327	1.00391	1.00522	1.00783	1.00911	1.00644	1.00517	1.00649	1.01039	1.00515	1.00903	1.00517	1.00516	1.00513	1.00247
850	0.00357143	0.0220859	0.0351759	0.0623501	0.0628079	0.0730816	0.0995025	0.213936	0.420326	0.364557	0.564267	0.757218	0.806122	0.784439	0.861361	0.950392	1.00391	1.00521	1.00782	1.0091	1.00644	1.00516	1.00649	1.01038	1.00514	1.00902	1.00516	1.00515	1.00513	1.00246
851	0.00356718	0.0220588	0.0351317	0.0622754	0.0627306	0.0729927	0.0993789	0.213675	0.420326	0.364096	0.564267	0.757218	0.806122	0.784439	0.861361	0.950392	1.00391	1.00521	1.00782	1.0091	1.00644	1.00516	1.00649	1.01038	1.00514	1.00902	1.00516	1.00515	1.00512	1.00246
852	0.00356295	0.0220318	0.0350877	0.062201	0.0626536	0.072904	0.0992556	0.214634	0.419799	0.364899	0.563543	0.757536	0.806369	0.784713	0.861538	0.950456	1.0039	1.0052	1.00781	1.00909	1.00643	1.00515	1.00648	1.01036	1.00513	1.00901	1.00515	1.00515	1.00512	1.00246
853	0.00355872	0.0220049	0.0350438	0.0621266	0.0625767	0.0728155	0.0991326	0.215591	0.419274	0.3657	0.562821	0.757853	0.806616	0.784987	0.861716	0.950521	1.0039	1.00519	1.0078	1.00908	1.00642	1.00515	1.00647	1.01035	1.00513	1.009	1.00515	1.00514	1.00512	1.00245
854	0.0035545	0.021978	0.035	0.0620525	0.0625	0.0727273	0.0990099	0.216545	0.41875	0.366499	0.5621	0.75817	0.806861	0.78526	0.861893	0.950585	1.00389	1.00519	1.00779	1.00907	1.00641	1.00514	1.00646	1.01034	1.00512	1.00899	1.00514	1.00513	1.00511	1.00245
855	0.0035503	0.0219512	0.0349563	0.0619785	0.0624235	0.0726392	0.0988875	0.217497	0.418227	0.367296	0.561381	0.758486	0.807107	0.785533	0.862069	0.950649	1.00389	1.00518	1.00778	1.00906	1.0064	1.00513	1.00645	1.01032	1.00512	1.00897	1.00513	1.00513	1.0051	1.00245
856	0.0035461	0.0219245	0.0349127	0.0619048	0.0623472	0.0725514	0.0987654	0.217233	0.418953	0.366834	0.561941	0.758801	0.807351	0.785805	0.862245	0.950713	1.00388	1.00517	1.00777	1.00904	1.00639	1.00513	1.00644	1.01031	1.00511	1.00896	1.00513	1.00512	1.0051	1.00244
857	0.00354191	0.0218978	0.0348692	0.0618312	0.0622711	0.0724638	0.0986436	0.21697	0.419676	0.366374	0.5625	0.759115	0.807595	0.786076	0.86242	0.950777	1.00388	1.00517	1.00776	1.00903	1.00639	1.00512	1.00644	1.0103	1.0051	1.00895	1.00512	1.00512	1.0051	1.00244
858	0.00353774	0.0218712	0.0348259	0.0617577	0.0621951	0.0723764	0.0985222	0.216707	0.420398	0.365915	0.563057	0.759428	0.807838	0.786346	0.862595	0.950841	1.00387	1.00516	1.00775	1.00902	1.00638	1.00512	1.00643	1.01028	1.0051	1.00894	1.00512	1.00511	1.0051	1.00244
859	0.00353357	0.0218447	0.0347826	0.0616845	0.0621951	0.0722892	0.098401	0.216445	0.421118	0.365457	0.563613	0.75974	0.807838	0.786616	0.86277	0.950904	1.00387	1.00515	1.00774	1.00901	1.00637	1.00511	1.00642	1.01027	1.00509	1.00893	1.00511	1.0051	1.00509	1.00244
860	0.00352941	0.0218182	0.0347395	0.0616114	0.0633374	0.0722022	0.0982801	0.216184	0.421836	0.365	0.564168	0.760052	0.808081	0.786885	0.862944	0.950968	1.00386	1.00515	1.00773	1.009	1.00636	1.0051	1.00641	1.01026	1.00508	1.00892	1.0051	1.0051	1.00508	1.00243
861	0.00352526	0.0217918	0.0346964	0.0615385	0.0644769	0.0721154	0.0981595	0.215923	0.422553	0.364544	0.564721	0.760363	0.808323	0.787154	0.863118	0.951031	1.00386	1.00514	1.00772	1.00899	1.00635	1.0051	1.0064	1.01024	1.00508	1.00891	1.0051	1.00509	1.00508	1.00243
862	0.00352113	0.0217654	0.0346535	0.0614657	0.0643985	0.0732293	0.0980392	0.215663	0.423267	0.36409	0.565272	0.760673	0.808564	0.788413	0.863291	0.951094	1.00385	1.00513	1.00771	1.00897	1.00635	1.00509	1.00639	1.01023	1.00507	1.00889	1.00509	1.00508	1.00507	1.00243
863	0.003517	0.0217391	0.0346106	0.0613932	0.0643204	0.0743405	0.0979192	0.215403	0.42398	0.363636	0.565823	0.760982	0.808805	0.788679	0.863464	0.951157	1.00385	1.00513	1.0077	1.00896	1.00634	1.00508	1.00639	1.01022	1.00506	1.00888	1.00508	1.00508	1.00506	1.00242
864	0.00351288	0.0217129	0.0345679	0.0613208	0.0642424	0.0754491	0.0977995	0.216346	0.423457	0.363184	0.566372	0.76129	0.809045	0.788945	0.863636	0.95122	1.00384	1.00512	1.00769	1.00895	1.00633	1.00508	1.00638	1.0102	1.00506	1.00887	1.00508	1.00507	1.00506	1.00242
865	0.00350877	0.0216867	0.0345253	0.0612485	0.0641646	0.076555	0.0976801	0.217287	0.422935	0.362733	0.566919	0.761598	0.809285	0.78921	0.863808	0.951282	1.00384	1.00512	1.00768	1.00894	1.00632	1.00507	1.00637	1.01019	1.00505	1.00886	1.00507	1.00506	1.00505	1.00242
866	0.00350467	0.0216606	0.0344828	0.0611765	0.0640871	0.0776583	0.097561	0.218225	0.422414	0.362283	0.567465	0.761905	0.809524	0.789474	0.86398	0.951344	1.00383	1.00511	1.00767	1.00893	1.00631	1.00506	1.00636	1.01018	1.00504	1.00885	1.00506	1.00506	1.00504	1.00242
867	0.00350058	0.0216346	0.0344403	0.0611046	0.0640097	0.0787589	0.0974421	0.219162	0.421894	0.361834	0.56801	0.762211	0.809762	0.789737	0.864151	0.951407	1.00383	1.0051	1.00766	1.00892	1.00631	1.00506	1.00635	1.01017	1.00504	1.00884	1.00506	1.00505	1.00504	1.00242
868	0.0034965	0.0216086	0.034398	0.0610329	0.0639324	0.079857	0.0973236	0.220096	0.421376	0.361386	0.568553	0.762516	0.81	0.79	0.864322	0.951469	1.00382	1.0051	1.00765	1.00891	1.0063	1.00505	1.00635	1.01015	1.00503	1.00883	1.00505	1.00504	1.00503	1.00241
869	0.00349243	0.0215827	0.0343558	0.0609613	0.0638554	0.0809524	0.0972053	0.221027	0.420859	0.360939	0.569095	0.762821	0.810237	0.790262	0.864492	0.951531	1.00382	1.00509	1.00764	1.00889	1.00629	1.00504	1.00634	1.01014	1.00503	1.00882	1.00504	1.00504	1.00503	1.00241
870	0.00348837	0.0215569	0.0343137	0.0608899	0.0649819	0.0808561	0.0970874	0.221957	0.420343	0.360494	0.569636	0.763124	0.810474	0.790524	0.864662	0.951592	1.00381	1.00508	1.00763	1.00888	1.00628	1.00504	1.00633	1.01013	1.00502	1.00881	1.00504	1.00503	1.00502	1.00241
871	0.00348432	0.0215311	0.0342717	0.0608187	0.0661058	0.0807601	0.0969697	0.222884	0.419829	0.360049	0.570175	0.763427	0.81071	0.790785	0.864831	0.951654	1.00381	1.00508	1.00762	1.00887	1.00627	1.00503	1.00632	1.01011	1.00501	1.00879	1.00503	1.00503	1.00501	1.0024
872	0.00348028	0.0215054	0.0342298	0.0607477	0.0672269	0.0806643	0.0968523	0.22381	0.419315	0.359606	0.570713	0.763729	0.810945	0.791045	0.865	0.951715	1.0038	1.00507	1.00761	1.00886	1.00627	1.00503	1.00631	1.0101	1.00501	1.00878	1.00503	1.00502	1.00501	1.0024
873	0.00347625	0.0214797	0.034188	0.0606768	0.0683453	0.0805687	0.0967352	0.224732	0.418803	0.359164	0.57125	0.764031	0.81118	0.791304	0.865169	0.951777	1.0038	1.00506	1.0076	1.00885	1.00627	1.00502	1.00631	1.01009	1.005	1.00877	1.00502	1.00501	1.005	1.0024
874	0.00347222	0.0214541	0.0341463	0.0606061	0.0682635	0.0816568	0.0966184	0.225653	0.418293	0.358722	0.571785	0.764331	0.811414	0.791563	0.865337	0.951838	1.00379	1.00506	1.00759	1.00884	1.00626	1.00501	1.0063	1.01008	1.00499	1.00876	1.00501	1.00501	1.005	1.0024
875	0.00346821	0.0214286	0.0341048	0.0605355	0.0681818	0.0827423	0.0965018	0.226572	0.417783	0.358282	0.572319	0.764631	0.811648	0.791822	0.865504	0.951899	1.00379	1.00505	1.00759	1.00883	1.00625	1.00501	1.00629	1.01006	1.00499	1.00875	1.00501	1.005	1.005	1.0024
876	0.0034642	0.0214031	0.0340633	0.0604651	0.0681004	0.0826446	0.0975904	0.226303	0.418491	0.357843	0.572852	0.76493	0.811881	0.792079	0.865672	0.95196	1.00378	1.00504	1.00758	1.00882	1.00624	1.005	1.00628	1.01005	1.00498	1.00874	1.005	1.00499	1.00499	1.00359
877	0.00346021	0.0213777	0.0340219	0.0603949	0.0680191	0.0825472	0.0975904	0.226036	0.419198	0.357405	0.573383	0.765228	0.812114	0.792336	0.865839	0.95202	1.00378	1.00504	1.00757	1.00881	1.00623	1.00499	1.00627	1.01004	1.00498	1.00873	1.00499	1.00499	1.00499	1.00359
878	0.00345622	0.0213523	0.0339806	0.0603248	0.067938	0.0824499	0.0986763	0.225768	0.419903	0.357405	0.573913	0.765526	0.812114	0.792336	0.866005	0.95202	1.00377	1.00503	1.00756	1.00881	1.00623	1.00499	1.00627	1.01003	1.00497	1.00872	1.00499	1.00499	1.00498	1.00359
879	0.00345224	0.021327	0.0339394	0.0602549	0.0678571	0.0823529	0.0985577	0.225502	0.420606	0.356968	0.573913	0.765823	0.812114	0.792336	0.866171	0.952081	1.00377	1.00503	1.00755	1.00879	1.00622	1.00499	1.00626	1.01001	1.00496	1.00871	1.00498	1.00498	1.00498	1.00359
880	0.00344828	0.0213018	0.0338983	0.0601852	0.0677765	0.0822562	0.0984394	0.226415	0.420097	0.356532	0.574442	0.766119	0.812346	0.792593	0.866171	0.952141	1.00376	1.00502	1.00754	1.00878	1.00621	1.00498	1.00625	1.01	1.00496	1.0087	1.00498	1.00498	1.00497	1.00359
881	0.00344432	0.0212766	0.0338573	0.0601156	0.067696	0.0822562	0.0983213	0.227326	0.419589	0.356098	0.574442	0.766414	0.812346	0.792848	0.866337	0.952201	1.00376	1.00501	1.00753	1.00877	1.0062	1.00498	1.00624	1.00999	1.00495	1.00868	1.00497	1.00497	1.00496	1.00359
882	0.00344037	0.0212515	0.0338164	0.0600462	0.0688019	0.0821596	0.0982036	0.228235	0.419082	0.355664	0.574969	0.766709	0.812577	0.793103	0.866502	0.952201	1.00375	1.00501	1.00752	1.00876	1.0062	1.00497	1.00623	1.00998	1.00494	1.00867	1.00496	1.00496	1.00496	1.00359
883	0.00343643	0.0212264	0.0337756	0.0599769	0.0699052	0.0820633	0.0980861	0.229142	0.418577	0.355231	0.575495	0.767003	0.812808	0.793358	0.866667	0.952261	1.00375	1.005	1.00751	1.00875	1.00619	1.00496	1.00623	1.00996	1.00494	1.00866	1.00496	1.00496	1.00495	1.00358
884	0.00343249	0.0212014	0.0337349	0.0599078	0.0710059	0.0819672	0.0979689	0.230047	0.418072	0.3548	0.57602	0.767296	0.813038	0.794588	0.866831	0.952321	1.00375	1.00499	1.0075	1.00874	1.00618	1.00496	1.00622	1.00995	1.00493	1.00865	1.00495	1.00495	1.00494	1.00358
885	0.00342857	0.0211765	0.0336943	0.0598389	0.072104	0.0818713	0.097852	0.23095	0.417569	0.354369	0.576543	0.767588	0.813268	0.79484	0.866995	0.952381	1.00374	1.00499	1.00749	1.00873	1.00617	1.00495	1.00621	1.00994	1.00493	1.00864	1.00494	1.00494	1.00494	1.00358
886	0.00342466	0.0211516	0.0336538	0.0597701	0.0731995	0.0817757	0.0977354	0.23185	0.417067	0.353939	0.576543	0.76788	0.813497	0.79484	0.867159	0.952441	1.00374	1.00498	1.00748	1.00872	1.00617	1.00494	1.0062	1.00993	1.00492	1.00863	1.00494	1.00494	1.00493	1.00357
887	0.00342075	0.0211268	0.0336134	0.0597015	0.0742925	0.0816803	0.097619	0.232749	0.416567	0.353511	0.575832	0.76817	0.813725	0.79484	0.867322	0.9525	1.00373	1.00498	1.00747	1.00871	1.00616	1.00494	1.0062	1.00991	1.00491	1.00862	1.00493	1.00493	1.00493	1.00357
888	0.00341686	0.021102	0.0335731	0.059633	0.0742925	0.0815851	0.097503	0.232749	0.416067	0.353083	0.575832	0.76817	0.813725	0.79484	0.867322	0.9525	1.00373	1.00498	1.00747	1.00871	1.00616	1.00494	1.0062	1.00991	1.00491	1.00862	1.00493	1.00493	1.00493	1.00357
889	0.00341297	0.0210773	0.0335329	0.0595647	0.0742925	0.0814901	0.0973872	0.233645	0.415569	0.352657	0.575123	0.768461	0.813953	0.79484	0.867322	0.952559	1.00373	1.00497	1.00746	1.00871	1.00615	1.00493	1.00619	1.01115	1.00614	1.00861	1.00492	1.00493	1.00492	1.00356
890	0.00340909	0.0210526	0.0334928	0.0594966	0.0742049	0.0825581	0.0972716	0.233645	0.415072	0.352232	0.575123	0.768461	0.813953	0.79484	0.867322	0.952618	1.00373	1.00497	1.00745	1.00871	1.00615	1.00493	1.00619	1.01115	1.00614	1.00861	1.00491	1.00492	1.00492	1.00356
891	0.00340522	0.021028	0.0334528	0.0594286	0.0741176	0.0824623	0.0971564	0.234539	0.414576	0.351807	0.575123	0.76875	0.813953	0.795092	0.867485	0.952677	1.00372	1.00496	1.00744	1.0087	1.00614	1.00493	1.00618	1.01114	1.00613	1.0086	1.00491	1.00491	1.00491	1.00355
892	0.00340136	0.0210035	0.0334129	0.0593607	0.0740306	0.0824623	0.0970414	0.235431	0.414081	0.351384	0.575123	0.769039	0.812958	0.795343	0.867647	0.952736	1.00372	1.00496	1.00743	1.00868	1.00613	1.00492	1.00617	1.01112	1.00613	1.00859	1.0049	1.00491	1.00491	1.00355
893	0.00339751	0.020979	0.0333731	0.059293	0.0739437	0.0824623	0.0969267	0.236321	0.413588	0.350962	0.574416	0.769327	0.811966	0.795594	0.867809	0.952795	1.00371	1.00495	1.00743	1.00867	1.00613	1.00491	1.00617	1.01111	1.00612	1.00858	1.0049	1.0049	1.0049	1.00355
894	0.00339367	0.0209546	0.0333333	0.0592255	0.073857	0.0823666	0.0979929	0.236047	0.413095	0.35054	0.574939	0.768369	0.812195	0.794621	0.867971	0.952854	1.00371	1.00494	1.00742	1.00866	1.00612	1.00491	1.00616	1.0111	1.00611	1.00857	1.00489	1.0049	1.0049	1.00355
895	0.00338983	0.0209302	0.0332937	0.0591581	0.0737705	0.0822711	0.0990566	0.235772	0.412604	0.35012	0.57546	0.767413	0.812424	0.793651	0.868132	0.952912	1.0037	1.00494	1.00741	1.00865	1.00611	1.0049	1.00615	1.01108	1.00611	1.00856	1.00488	1.00489	1.0049	1.00473
896	0.003386	0.0209059	0.0332542	0.0590909	0.0736842	0.0821759	0.100118	0.235499	0.412114	0.349701	0.57598	0.76646	0.812652	0.792683	0.868293	0.95297	1.0037	1.00493	1.0074	1.00864	1.00611	1.0049	1.00614	1.01107	1.0061	1.00855	1.00488	1.00488	1.00489	1.00472
897	0.00338219	0.0208817	0.0332147	0.0590238	0.0735981	0.0820809	0.101176	0.235226	0.411625	0.349282	0.576499	0.765509	0.81288	0.791717	0.868453	0.953028	1.00369	1.00493	1.00739	1.00863	1.0061	1.00489	1.00613	1.01106	1.00609	1.00854	1.00487	1.00488	1.00488	1.00472
898	0.00337838	0.0208575	0.0331754	0.0589569	0.0735123	0.0819861	0.101058	0.236111	0.411137	0.348865	0.575795	0.765799	0.811893	0.791971	0.868613	0.953086	1.00369	1.00492	1.00738	1.00862	1.00609	1.00488	1.00613	1.01104	1.00608	1.00853	1.00487	1.00487	1.00488	1.00471
899	0.00337458	0.0208333	0.0331361	0.0588901	0.0734266	0.0819861	0.100939	0.236994	0.410651	0.348449	0.575795	0.766089	0.810909	0.792224	0.868773	0.953144	1.00369	1.00491	1.00737	1.00861	1.00608	1.00488	1.00612	1.01103	1.00608	1.00852	1.00486	1.00487	1.0061	1.00471
900	0.00337079	0.0208092	0.0330969	0.0588235	0.0733411	0.0818916	0.100821	0.237875	0.410165	0.348033	0.575092	0.766378	0.809927	0.792476	0.868932	0.953202	1.00368	1.00491	1.00736	1.0086	1.00608	1.00487	1.00611	1.01102	1.00607	1.00851	1.00485	1.00486	1.00609	1.0047
901	0.003367	0.0207852	0.0330579	0.0587571	0.0732558	0.0818916	0.100703	0.238754	0.409681	0.347619	0.575092	0.766667	0.808948	0.792727	0.869091	0.95326	1.00368	1.0049	1.00735	1.00859	1.00607	1.00487	1.00611	1.011	1.00606	1.0085	1.00485	1.00485	1.00608	1.00469
902	0.00336323	0.0207612	0.0330189	0.0586907	0.0743322	0.0817972	0.101754	0.238479	0.409198	0.347206	0.57561	0.766667	0.809179	0.791768	0.869249	0.953317	1.00367	1.0049	1.00734	1.00858	1.00606	1.00486	1.0061	1.01099	1.00605	1.00848	1.00484	1.00485	1.00608	1.00469
903	0.00335946	0.0207373	0.03298	0.0586246	0.075406	0.0817031	0.101754	0.238205	0.408716	0.346793	0.57561	0.766667	0.809179	0.79081	0.869249	0.953317	1.00367	1.0049	1.00734	1.00858	1.00606	1.00486	1.0061	1.01099	1.00605	1.00848	1.00484	1.00485	1.00608	1.00468
904	0.0033557	0.0207135	0.0329412	0.0585586	0.075406	0.0816092	0.101754	0.237931	0.408235	0.346382	0.57561	0.766667	0.809179	0.789855	0.869249	0.953317	1.00367	1.0049	1.00733	1.00858	1.00606	1.00486	1.0061	1.01099	1.00605	1.00848	1.00484	1.00485	1.00607	1.00468
905	0.00335196	0.0206897	0.0329025	0.0584927	0.0765661	0.0815155	0.102804	0.237658	0.407756	0.345972	0.576127	0.766667	0.809409	0.788902	0.869407	0.953374	1.00367	1.00489	1.00733	1.00857	1.00605	1.00485	1.00609	1.01098	1.00605	1.00847	1.00483	1.00484	1.00606	1.00467
906	0.00334821	0.0206659	0.0328638	0.058427	0.0764774	0.0815155	0.102684	0.237658	0.407277	0.345562	0.576127	0.766954	0.808434	0.789157	0.869565	0.953374	1.00366	1.00488	1.00732	1.00857	1.00726	1.00485	1.00609	1.01098	1.00604	1.00846	1.00483	1.00484	1.00605	1.00467
907	0.00334448	0.0206422	0.0328253	0.0583614	0.0763889	0.0825688	0.102564	0.237658	0.407277	0.345562	0.575426	0.767241	0.807461	0.78941	0.869723	0.953431	1.00366	1.00488	1.00731	1.00857	1.00726	1.00484	1.00608	1.01096	1.00603	1.00845	1.00483	1.00484	1.00605	1.00467
908	0.00334076	0.0206186	0.0327869	0.058296	0.0763006	0.0836197	0.102445	0.238532	0.4068	0.345154	0.575426	0.767528	0.80649	0.789663	0.86988	0.953488	1.00365	1.00487	1.0073	1.00856	1.00725	1.00484	1.00608	1.01095	1.00602	1.00844	1.00482	1.00605	1.00604	1.00467
909	0.00333704	0.020595	0.0327485	0.0582307	0.0762125	0.0846682	0.102326	0.238532	0.406323	0.344746	0.575942	0.767813	0.805522	0.789916	0.870036	0.953545	1.00365	1.00487	1.00729	1.00856	1.00724	1.00483	1.00607	1.01094	1.00602	1.00843	1.00481	1.00604	1.00603	1.00466
910	0.00333333	0.0205714	0.0327485	0.0581655	0.0761246	0.0857143	0.102326	0.238259	0.405848	0.34434	0.575942	0.767813	0.804556	0.789916	0.870036	0.953545	1.00365	1.00487	1.00729	1.00855	1.00724	1.00483	1.00607	1.01094	1.00602	1.00843	1.00481	1.00604	1.00602	1.00466
911	0.00332963	0.0205479	0.0327103	0.0581006	0.0760369	0.086758	0.102326	0.237986	0.405374	0.343934	0.575942	0.767813	0.803593	0.789916	0.870036	0.953545	1.00365	1.00487	1.00729	1.00854	1.00724	1.00483	1.00606	1.01094	1.00602	1.00843	1.00481	1.00603	1.00602	1.00465
912	0.00332594	0.0205245	0.0326721	0.0580357	0.0759494	0.0877993	0.102326	0.237714	0.404901	0.343529	0.576456	0.767813	0.802632	0.790168	0.870192	0.953602	1.00365	1.00486	1.00728	1.00853	1.00723	1.00483	1.00605	1.01092	1.00601	1.00842	1.00481	1.00602	1.00601	1.00465
913	0.00332226	0.0205011	0.032634	0.057971	0.0758621	0.0888383	0.103368	0.237443	0.404429	0.343126	0.576456	0.768098	0.801673	0.790168	0.870192	0.953602	1.00365	1.00486	1.00728	1.00852	1.00723	1.00483	1.00605	1.01092	1.00601	1.00842	1.00481	1.00602	1.006	1.00464
914	0.00331858	0.0204778	0.032596	0.0579065	0.0769231	0.0887372	0.103248	0.238312	0.403958	0.342723	0.57697	0.767157	0.801909	0.789222	0.870348	0.953659	1.00364	1.00485	1.00728	1.00851	1.00722	1.00482	1.00605	1.01091	1.006	1.00841	1.00601	1.00602	1.006	1.00463
915	0.00331492	0.0204545	0.0325581	0.057842	0.0779817	0.0886364	0.103129	0.23918	0.403488	0.342321	0.57697	0.766218	0.801909	0.788278	0.870348	0.953659	1.00364	1.00485	1.00727	1.00851	1.00722	1.00482	1.00605	1.01091	1.006	1.00841	1.006	1.00602	1.00599	1.00463
916	0.00331126	0.0204313	0.0325203	0.0577778	0.0790378	0.0885358	0.103009	0.238908	0.404181	0.34192	0.577482	0.766218	0.802145	0.78853	0.869305	0.953715	1.00364	1.00485	1.00726	1.0085	1.00722	1.00481	1.00604	1.01091	1.006	1.0084	1.006	1.00602	1.00598	1.00462
917	0.00330761	0.0204082	0.0324826	0.0577137	0.0800915	0.0884354	0.10289	0.238636	0.404872	0.34152	0.577993	0.765281	0.802381	0.788783	0.868263	0.953771	1.00363	1.00484	1.00726	1.00848	1.00721	1.00481	1.00603	1.01091	1.00599	1.00839	1.00599	1.00601	1.00597	1.00462
918	0.00330396	0.0203851	0.032445	0.0576497	0.0811429	0.0883352	0.102771	0.238365	0.405562	0.341121	0.578502	0.765281	0.802616	0.789035	0.867225	0.953827	1.00363	1.00484	1.00725	1.00847	1.00721	1.0048	1.00602	1.0109	1.00598	1.00838	1.00598	1.006	1.00597	1.00461
919	0.00330033	0.020362	0.0324074	0.0575858	0.0821918	0.0882353	0.102653	0.238095	0.40625	0.340723	0.579011	0.765281	0.80285	0.789286	0.866189	0.953883	1.00362	1.00483	1.00724	1.00846	1.0072	1.0048	1.00602	1.01088	1.00597	1.00837	1.00597	1.006	1.00597	1.00461
920	0.0032967	0.020339	0.0323699	0.0575221	0.0832383	0.0881356	0.102535	0.238958	0.40578	0.340326	0.579518	0.765568	0.80285	0.789536	0.865155	0.953939	1.00362	1.00483	1.00723	1.00845	1.00719	1.00479	1.00601	1.01087	1.00597	1.00836	1.00597	1.00599	1.00596	1.0046
921	0.00329308	0.020316	0.0323326	0.0574586	0.0842825	0.0880361	0.102417	0.239819	0.405312	0.33993	0.580024	0.765854	0.80285	0.789786	0.864124	0.953995	1.00361	1.00482	1.00722	1.00844	1.00719	1.00478	1.006	1.01086	1.00596	1.00835	1.00596	1.00598	1.00595	1.0046
922	0.00328947	0.0202931	0.0322953	0.0573951	0.0841866	0.0890643	0.103448	0.239548	0.404844	0.339535	0.580529	0.766139	0.803084	0.789786	0.863095	0.954051	1.00361	1.00481	1.00721	1.00843	1.00718	1.00478	1.006	1.01084	1.00595	1.00834	1.00595	1.00597	1.00595	1.00459
923	0.00328587	0.0202703	0.0322581	0.0573319	0.0840909	0.0900901	0.104478	0.239278	0.404378	0.339141	0.581032	0.766423	0.803318	0.790974	0.862069	0.954106	1.00361	1.00481	1.0072	1.00842	1.00717	1.00477	1.00599	1.01083	1.00595	1.00833	1.00595	1.00597	1.00594	1.00459
924	0.00328228	0.0202475	0.0322209	0.0572687	0.0839955	0.0911136	0.105505	0.239008	0.403913	0.338747	0.581535	0.766707	0.80355	0.790974	0.861045	0.954162	1.0036	1.0048	1.00719	1.00841	1.00716	1.00477	1.00598	1.01082	1.00594	1.00832	1.00594	1.00596	1.00593	1.00458
925	0.00327869	0.0202247	0.0321839	0.0572057	0.0839002	0.0921348	0.106529	0.238739	0.403448	0.338355	0.582036	0.76699	0.803783	0.790036	0.860024	0.954217	1.0036	1.0048	1.00719	1.0084	1.00715	1.00476	1.00597	1.0108	1.00593	1.00831	1.00593	1.00595	1.00592	1.00458
926	0.00327511	0.020202	0.032147	0.0571429	0.0849377	0.0920314	0.106407	0.239595	0.402985	0.337963	0.582536	0.767273	0.803783	0.790284	0.859005	0.954272	1.00359	1.00479	1.00718	1.00839	1.00714	1.00476	1.00597	1.01079	1.00592	1.0083	1.00592	1.00595	1.00592	1.00457
927	0.00327154	0.0201794	0.0321101	0.0570801	0.0859729	0.0919283	0.106286	0.240449	0.402523	0.337572	0.583035	0.767554	0.802834	0.790533	0.857988	0.954327	1.00359	1.00478	1.00717	1.00838	1.00713	1.00475	1.00596	1.01078	1.00592	1.00829	1.00592	1.00594	1.00591	1.00457
928	0.00326797	0.0201568	0.0320733	0.0570175	0.0870056	0.0918253	0.106164	0.24018	0.403207	0.337182	0.583532	0.766626	0.803066	0.789598	0.858156	0.954382	1.00358	1.00478	1.00716	1.00837	1.00713	1.00474	1.00595	1.01077	1.00591	1.00828	1.00591	1.00593	1.0059	1.00456
929	0.00326442	0.0201342	0.0320366	0.0569551	0.0880361	0.0917226	0.106043	0.23991	0.40389	0.336794	0.584029	0.766626	0.803298	0.788666	0.858323	0.954436	1.00358	1.00477	1.00715	1.00836	1.00712	1.00474	1.00595	1.01075	1.0059	1.00827	1.0059	1.00592	1.0059	1.00456
930	0.00326087	0.0201117	0.032	0.0568928	0.0879369	0.0927374	0.105923	0.239642	0.404571	0.336406	0.584524	0.7657	0.803529	0.787736	0.858491	0.954491	1.00358	1.00477	1.00714	1.00835	1.00711	1.00473	1.00594	1.01074	1.0059	1.00826	1.0059	1.00592	1.00589	1.00455
931	0.00325733	0.0200893	0.0319635	0.0568306	0.0878378	0.09375	0.105802	0.239374	0.405251	0.336018	0.585018	0.764777	0.80376	0.786808	0.858657	0.954545	1.00357	1.00476	1.00713	1.00834	1.0071	1.00473	1.00593	1.01073	1.00589	1.00825	1.00589	1.00591	1.00588	1.00455
932	0.0032538	0.0200669	0.031927	0.0567686	0.087739	0.0947603	0.105682	0.239106	0.405929	0.335632	0.585511	0.76506	0.802817	0.785882	0.858824	0.9546	1.00357	1.00476	1.00713	1.00833	1.00709	1.00472	1.00592	1.01071	1.00588	1.00824	1.00588	1.0059	1.00588	1.00454
933	0.00325027	0.0200445	0.0318907	0.0567067	0.0876404	0.0957684	0.105562	0.238839	0.406606	0.335247	0.586002	0.765343	0.801876	0.784959	0.858989	0.954654	1.00356	1.00475	1.00712	1.00832	1.00708	1.00472	1.00592	1.0107	1.00588	1.00824	1.00588	1.0059	1.00587	1.00454
934	0.00324675	0.0200222	0.0318544	0.0566449	0.0886644	0.0956618	0.105442	0.238573	0.407281	0.334862	0.586493	0.765625	0.800937	0.784038	0.859155	0.954708	1.00356	1.00474	1.00711	1.00831	1.00708	1.00471	1.00591	1.01069	1.00587	1.00823	1.00587	1.00589	1.00586	1.00453
935	0.00324324	0.02	0.0318182	0.0565832	0.0896861	0.0955556	0.105323	0.238307	0.407955	0.334479	0.586982	0.765906	0.8	0.783118	0.85932	0.954762	1.00355	1.00474	1.0071	1.0083	1.00707	1.00471	1.0059	1.01068	1.00586	1.00822	1.00586	1.00588	1.00585	1.00452
936	0.00323974	0.0199778	0.0317821	0.0565217	0.0907055	0.0954495	0.105204	0.239155	0.407491	0.334096	0.58747	0.766187	0.799065	0.782201	0.859485	0.954816	1.00355	1.00473	1.00709	1.00829	1.00706	1.0047	1.0059	1.01066	1.00585	1.00821	1.00585	1.00588	1.00585	1.00452
937	0.00323625	0.0199557	0.031746	0.0564604	0.0917226	0.0953437	0.105085	0.24	0.407029	0.333714	0.587957	0.766467	0.799065	0.781287	0.859649	0.954869	1.00355	1.00473	1.00708	1.00828	1.00705	1.00469	1.00589	1.01065	1.00585	1.0082	1.00585	1.00587	1.00584	1.00451
938	0.00323276	0.0199336	0.0317101	0.0563991	0.0916201	0.0963455	0.106095	0.239734	0.406569	0.333333	0.588443	0.766746	0.798133	0.781287	0.859813	0.954923	1.00354	1.00472	1.00708	1.00827	1.00704	1.00469	1.00588	1.01064	1.00584	1.00819	1.00584	1.00586	1.00583	1.00451
939	0.00322928	0.0199115	0.0316742	0.056338	0.0915179	0.0973451	0.107103	0.239468	0.406109	0.332953	0.588928	0.767025	0.797203	0.781287	0.859977	0.954976	1.00354	1.00472	1.00707	1.00826	1.00703	1.00469	1.00588	1.01063	1.00583	1.00818	1.00583	1.00585	1.00583	1.0045
940	0.00322581	0.0198895	0.0316384	0.0562771	0.0914158	0.0983425	0.108108	0.239203	0.40565	0.332574	0.589412	0.76611	0.797439	0.781542	0.859977	0.95503	1.00353	1.00471	1.00706	1.00825	1.00703	1.00468	1.00587	1.01061	1.00583	1.00817	1.00583	1.00585	1.00582	1.0045
941	0.00322234	0.0198675	0.0316027	0.0562162	0.091314	0.0993377	0.109111	0.238938	0.405192	0.332196	0.589894	0.765197	0.797674	0.781797	0.86014	0.955083	1.00353	1.00471	1.00705	1.00824	1.00702	1.00468	1.00586	1.0106	1.00582	1.00816	1.00582	1.00584	1.00581	1.00449
942	0.00321888	0.0198456	0.0315671	0.0561555	0.0912125	0.100331	0.110112	0.238674	0.404735	0.331818	0.590376	0.764286	0.797909	0.782051	0.860303	0.955136	1.00353	1.0047	1.00704	1.00824	1.00701	1.00467	1.00585	1.01059	1.00581	1.00815	1.00581	1.00583	1.00581	1.00449
943	0.00321543	0.0198238	0.0315315	0.0560949	0.0911111	0.101322	0.111111	0.238411	0.404279	0.331442	0.590856	0.763377	0.798144	0.782305	0.860465	0.955189	1.00352	1.00469	1.00703	1.00823	1.007	1.00467	1.00585	1.01058	1.00581	1.00814	1.00581	1.00583	1.0058	1.00448
944	0.00321199	0.019802	0.0314961	0.0560345	0.09101	0.10231	0.112108	0.238148	0.403825	0.331066	0.591335	0.763658	0.797219	0.782558	0.860627	0.955241	1.00352	1.00469	1.00703	1.00822	1.00699	1.00466	1.00584	1.01056	1.0058	1.00813	1.0058	1.00582	1.00579	1.00448
945	0.00320856	0.0197802	0.0314607	0.0559742	0.0909091	0.103297	0.113102	0.237885	0.403371	0.330691	0.591813	0.763938	0.796296	0.782811	0.860789	0.955294	1.00351	1.00468	1.00702	1.00821	1.00698	1.00466	1.00583	1.01055	1.00579	1.00812	1.00579	1.00581	1.00579	1.00447
946	0.00320513	0.0197585	0.0314254	0.055914	0.0908084	0.104281	0.114094	0.237624	0.402918	0.330317	0.59229	0.764218	0.796532	0.781903	0.86095	0.955347	1.00351	1.00468	1.00701	1.0082	1.00698	1.00465	1.00583	1.01054	1.00579	1.00811	1.00579	1.00581	1.00578	1.00447
947	0.00320171	0.0197368	0.0313901	0.0558539	0.090708	0.105263	0.115084	0.237363	0.402466	0.329944	0.592765	0.764497	0.796767	0.780997	0.86095	0.955399	1.0035	1.00467	1.007	1.00819	1.00697	1.00465	1.00582	1.01053	1.00578	1.0081	1.00578	1.0058	1.00577	1.00446
948	0.00319829	0.0197152	0.031355	0.055794	0.0906077	0.106243	0.116071	0.237102	0.402016	0.329571	0.59324	0.764775	0.797001	0.780093	0.859954	0.955451	1.0035	1.00467	1.00699	1.00818	1.00696	1.00464	1.00581	1.01051	1.00577	1.00809	1.00577	1.00579	1.00577	1.00446
949	0.00319489	0.0196937	0.0313199	0.0557342	0.0905077	0.107221	0.117057	0.236842	0.401566	0.3292	0.593714	0.765053	0.797235	0.779191	0.859954	0.955504	1.0035	1.00466	1.00698	1.00817	1.00695	1.00463	1.00581	1.0105	1.00577	1.00808	1.00577	1.00579	1.00576	1.00445
950	0.00319149	0.0196721	0.0312849	0.0556745	0.0915105	0.107104	0.11804	0.236583	0.401117	0.328829	0.594186	0.76533	0.796318	0.779446	0.85896	0.955556	1.00349	1.00466	1.00698	1.00816	1.00694	1.00463	1.0058	1.01049	1.00576	1.00807	1.00576	1.00578	1.00575	1.00445
951	0.0031881	0.0196507	0.03125	0.055615	0.092511	0.106987	0.119021	0.236324	0.40067	0.328829	0.594657	0.765607	0.796318	0.779446	0.857968	0.955607	1.00349	1.00465	1.00697	1.00815	1.00694	1.00462	1.00579	1.01048	1.00575	1.00806	1.00575	1.00577	1.00575	1.00444
952	0.00318471	0.0196292	0.0312152	0.0555556	0.0935094	0.10687	0.12	0.236066	0.400223	0.328459	0.595128	0.765882	0.796318	0.778547	0.857968	0.955659	1.00348	1.00581	1.00813	1.00814	1.00693	1.00462	1.00579	1.01047	1.00575	1.00806	1.00575	1.00577	1.00574	1.00444
953	0.00318134	0.0196078	0.0311804	0.0554963	0.0945055	0.106754	0.120977	0.235808	0.399777	0.32809	0.595597	0.766157	0.795402	0.77765	0.858131	0.955711	1.00348	1.00581	1.00812	1.00813	1.00692	1.00461	1.00578	1.01045	1.00574	1.00805	1.00574	1.00576	1.00573	1.00443
954	0.00317797	0.0195865	0.0311457	0.0554371	0.0944018	0.107726	0.121951	0.235551	0.399333	0.327722	0.596065	0.766432	0.794489	0.776755	0.858295	0.955763	1.00348	1.0058	1.00811	1.00812	1.00691	1.00461	1.00577	1.01044	1.00573	1.00804	1.00573	1.00575	1.00573	1.00443
955	0.0031746	0.0195652	0.0311111	0.0553781	0.0942982	0.108696	0.122924	0.235294	0.398889	0.327354	0.596532	0.766706	0.793578	0.775862	0.858458	0.955814	1.00347	1.00579	1.0081	1.00811	1.0069	1.0046	1.00577	1.01043	1.00573	1.00803	1.00573	1.00575	1.00572	1.00443
956	0.00317125	0.019544	0.0310766	0.0553191	0.094195	0.109663	0.123894	0.235038	0.398446	0.326988	0.596998	0.765808	0.793814	0.774971	0.858621	0.955865	1.00347	1.00579	1.00809	1.0081	1.0069	1.0046	1.00576	1.01042	1.00572	1.00802	1.00572	1.00574	1.00571	1.00442
957	0.0031679	0.0195228	0.0310421	0.0552604	0.0940919	0.110629	0.124862	0.234783	0.398004	0.326622	0.597463	0.764912	0.79405	0.774083	0.858783	0.955916	1.00346	1.00578	1.00808	1.00809	1.00689	1.00459	1.00575	1.0104	1.00571	1.00801	1.00571	1.00573	1.00571	1.00442
958	0.00316456	0.0195016	0.0310078	0.0552017	0.095082	0.110509	0.125828	0.234528	0.397564	0.326257	0.597926	0.764019	0.793143	0.774341	0.858945	0.955968	1.00346	1.00577	1.00807	1.00808	1.00688	1.00459	1.00575	1.01039	1.00571	1.008	1.00571	1.00573	1.0057	1.00442
959	0.00316122	0.0194805	0.0309735	0.0551432	0.0960699	0.11039	0.126792	0.234273	0.397124	0.325893	0.598389	0.763127	0.792237	0.7746	0.859107	0.956019	1.00346	1.00577	1.00806	1.00807	1.00687	1.00458	1.00574	1.01038	1.0057	1.00799	1.0057	1.00572	1.00569	1.00441
960	0.00315789	0.0194595	0.0309392	0.0550847	0.0970556	0.111351	0.126652	0.23402	0.396685	0.32553	0.598851	0.763127	0.791334	0.774857	0.859268	0.956069	1.00345	1.00576	1.00806	1.00806	1.00686	1.00458	1.00573	1.01037	1.00569	1.00798	1.00569	1.00571	1.00569	1.00441
961	0.00315457	0.0194384	0.0309051	0.0550265	0.0980392	0.112311	0.126513	0.233766	0.396247	0.325167	0.599311	0.762238	0.790433	0.775114	0.859429	0.95612	1.00345	1.00575	1.00805	1.00806	1.00686	1.00457	1.00573	1.01036	1.00569	1.00797	1.00569	1.00571	1.00568	1.0044
962	0.00315126	0.0194175	0.030871	0.0549683	0.0980392	0.113269	0.126374	0.233514	0.39581	0.324805	0.599771	0.76135	0.789534	0.775371	0.859589	0.956171	1.00344	1.00575	1.00804	1.00805	1.00685	1.00457	1.00572	1.01034	1.00568	1.00796	1.00568	1.0057	1.00568	1.0044
963	0.00314795	0.0193966	0.030837	0.0549102	0.0980392	0.113269	0.126235	0.233261	0.395374	0.324444	0.599771	0.76135	0.788636	0.775371	0.859589	0.956171	1.00344	1.00575	1.00804	1.00805	1.00685	1.00457	1.00572	1.01034	1.00568	1.00796	1.00568	1.0057	1.00567	1.00439
964	0.00314465	0.0193757	0.0308031	0.0548523	0.0990207	0.113147	0.127193	0.23301	0.394939	0.324084	0.600229	0.760465	0.787741	0.775626	0.859749	0.956221	1.00344	1.00574	1.00803	1.00804	1.00684	1.00456	1.00571	1.01033	1.00568	1.00795	1.00568	1.00569	1.00566	1.00439
965	0.00314136	0.0193548	0.0307692	0.0547945	0.0990207	0.113025	0.128149	0.232759	0.394505	0.323725	0.600686	0.759582	0.786848	0.775882	0.859909	0.956272	1.00344	1.00573	1.00802	1.00803	1.00683	1.00456	1.00571	1.01032	1.00567	1.00795	1.00567	1.00569	1.00566	1.00438
966	0.00313808	0.019334	0.0307355	0.0547368	0.1	0.112903	0.129103	0.232508	0.394072	0.323367	0.601143	0.758701	0.785957	0.776136	0.860068	0.956322	1.00343	1.00573	1.00801	1.00802	1.00683	1.00455	1.0057	1.01031	1.00566	1.00794	1.00566	1.00568	1.00565	1.00438
967	0.0031348	0.0193133	0.0307018	0.0546793	0.100977	0.112782	0.130055	0.232258	0.39364	0.323009	0.601598	0.757822	0.785957	0.77639	0.860227	0.956372	1.00343	1.00572	1.008	1.00801	1.00682	1.00455	1.00569	1.0103	1.00566	1.00793	1.00566	1.00568	1.00564	1.00437
968	0.00313152	0.0192926	0.0306681	0.0546218	0.101952	0.112661	0.131004	0.232009	0.393209	0.322652	0.602052	0.757822	0.785068	0.776644	0.860386	0.956422	1.00342	1.00571	1.00799	1.008	1.00681	1.00454	1.00569	1.01029	1.00565	1.00792	1.00565	1.00567	1.00564	1.00437
969	0.00312826	0.0192719	0.0306346	0.0545645	0.102925	0.11254	0.131952	0.23176	0.392779	0.322296	0.602506	0.756944	0.784181	0.776897	0.860544	0.956472	1.00342	1.00571	1.00798	1.00799	1.0068	1.00454	1.00568	1.01027	1.00564	1.00791	1.00564	1.00566	1.00563	1.00436
970	0.003125	0.0192513	0.0306011	0.0545073	0.102925	0.11242	0.132898	0.231511	0.39235	0.32194	0.602958	0.756069	0.783296	0.777149	0.860702	0.956522	1.00342	1.0057	1.00797	1.00798	1.0068	1.00453	1.00568	1.01026	1.00564	1.0079	1.00564	1.00566	1.00562	1.00436
971	0.00312175	0.0192308	0.0305677	0.0544503	0.103896	0.112299	0.133841	0.231263	0.391921	0.321586	0.603409	0.755196	0.782413	0.777401	0.86086	0.956571	1.00341	1.00569	1.00796	1.00797	1.00679	1.00452	1.00567	1.01025	1.00563	1.00789	1.00563	1.00565	1.00562	1.00435
972	0.0031185	0.0192102	0.0305344	0.0543933	0.104865	0.112179	0.134783	0.231016	0.391494	0.321232	0.603859	0.754325	0.781532	0.777652	0.861017	0.956621	1.00341	1.00569	1.00795	1.00796	1.00678	1.00452	1.00566	1.01024	1.00562	1.00788	1.00562	1.00564	1.00561	1.00435
973	0.00311526	0.0191898	0.0305011	0.0543365	0.105832	0.11206	0.135722	0.230769	0.391068	0.320879	0.604308	0.753456	0.780652	0.777903	0.861174	0.95667	1.00341	1.00568	1.00795	1.00795	1.00677	1.00451	1.00566	1.01023	1.00562	1.00787	1.00562	1.00564	1.00561	1.00434
974	0.00311203	0.0191693	0.0304679	0.0542797	0.106796	0.11194	0.135575	0.23159	0.390642	0.320527	0.604757	0.752589	0.779775	0.778153	0.86133	0.95672	1.0034	1.00568	1.00794	1.00795	1.00676	1.00451	1.00565	1.01022	1.00561	1.00787	1.00561	1.00563	1.0056	1.00434
975	0.00310881	0.0191489	0.0304348	0.0542231	0.107759	0.111821	0.135428	0.232409	0.390217	0.320175	0.605204	0.751724	0.7789	0.778403	0.861486	0.956769	1.0034	1.00567	1.00793	1.00794	1.00676	1.0045	1.00564	1.0102	1.00561	1.00786	1.00561	1.00562	1.00559	1.00434
976	0.00310559	0.0191286	0.0304017	0.0541667	0.108719	0.111702	0.135281	0.232162	0.390879	0.319825	0.60565	0.750861	0.778027	0.778652	0.861642	0.956818	1.00339	1.00566	1.00792	1.00793	1.00675	1.0045	1.00564	1.01019	1.0056	1.00785	1.0056	1.00562	1.00559	1.00434
977	0.00310238	0.0191083	0.0303688	0.0541103	0.109677	0.111583	0.135135	0.231915	0.39154	0.319475	0.606095	0.75	0.777156	0.7789	0.861798	0.956867	1.00339	1.00566	1.00791	1.00792	1.00674	1.00449	1.00563	1.01018	1.00559	1.00784	1.00559	1.00561	1.00558	1.00433
978	0.00309917	0.019088	0.0303359	0.0540541	0.110634	0.111465	0.134989	0.231668	0.392199	0.319126	0.605411	0.750286	0.776286	0.779148	0.861953	0.956916	1.00339	1.00565	1.0079	1.00791	1.00673	1.00449	1.00562	1.01017	1.00559	1.00783	1.00559	1.00561	1.00557	1.00433
979	0.00309598	0.0190678	0.030303	0.0539979	0.111588	0.111347	0.134844	0.231423	0.392857	0.318777	0.60473	0.750572	0.775419	0.779395	0.862108	0.956965	1.00338	1.00564	1.00789	1.0079	1.00673	1.00448	1.00562	1.01016	1.00558	1.00782	1.00558	1.0056	1.00557	1.00432
980	0.00309278	0.0190476	0.0302703	0.0539419	0.11254	0.111229	0.134698	0.232238	0.392432	0.31843	0.604049	0.750857	0.774554	0.779642	0.862262	0.957014	1.00338	1.00564	1.00788	1.00789	1.00672	1.00448	1.00561	1.01015	1.00557	1.00781	1.00557	1.00559	1.00556	1.00432
981	0.0030896	0.0190275	0.0302376	0.053886	0.11254	0.111111	0.134553	0.233051	0.392009	0.318083	0.603371	0.751142	0.77369	0.779888	0.862416	0.957062	1.00337	1.00563	1.00787	1.00788	1.00671	1.00447	1.00561	1.01014	1.00557	1.0078	1.00557	1.00559	1.00556	1.00431
982	0.00308642	0.0190074	0.030205	0.0538302	0.11349	0.110994	0.134409	0.233862	0.391586	0.317737	0.602694	0.751425	0.772829	0.780134	0.86257	0.957111	1.00337	1.00562	1.00787	1.00787	1.0067	1.00447	1.0056	1.01012	1.00556	1.0078	1.00556	1.00558	1.00555	1.00431
983	0.00308325	0.0189873	0.0301724	0.0537746	0.114439	0.110876	0.134264	0.234672	0.391164	0.317391	0.602018	0.751708	0.771969	0.780379	0.862723	0.957159	1.00337	1.00562	1.00786	1.00787	1.0067	1.00446	1.00559	1.01011	1.00556	1.00779	1.00556	1.00557	1.00554	1.00431
984	0.00308008	0.0189673	0.0301399	0.053719	0.115385	0.110759	0.13412	0.23548	0.390743	0.317047	0.601344	0.751991	0.771111	0.780624	0.862876	0.957207	1.00336	1.00561	1.00785	1.00786	1.00669	1.00446	1.00559	1.0101	1.00555	1.00778	1.00555	1.00557	1.00554	1.0043
985	0.00307692	0.0189474	0.0301075	0.0536636	0.116329	0.110643	0.133976	0.236287	0.390323	0.316703	0.601344	0.752273	0.770255	0.780868	0.863029	0.957255	1.00336	1.00561	1.00784	1.00785	1.00668	1.00445	1.00558	1.01009	1.00554	1.00777	1.00554	1.00556	1.00554	1.0043
986	0.00307377	0.0189274	0.0300752	0.0536082	0.117271	0.110526	0.134904	0.236038	0.389903	0.31636	0.600671	0.752554	0.769401	0.781111	0.863181	0.957303	1.00336	1.0056	1.00783	1.00784	1.00667	1.00445	1.00557	1.01008	1.00554	1.00776	1.00554	1.00556	1.00553	1.00429
987	0.00307062	0.0189076	0.0300429	0.053553	0.118211	0.11041	0.135829	0.235789	0.389485	0.316017	0.6	0.752834	0.768549	0.781354	0.863333	0.957351	1.00335	1.00559	1.00782	1.00783	1.00667	1.00444	1.00557	1.01007	1.00553	1.00775	1.00553	1.00555	1.00552	1.00429
988	0.00306748	0.0188877	0.0300107	0.0534979	0.119149	0.110294	0.136752	0.235542	0.389068	0.315676	0.6	0.753114	0.767699	0.781596	0.863485	0.957399	1.00335	1.00559	1.00781	1.00782	1.00666	1.00444	1.00556	1.01006	1.00552	1.00774	1.00552	1.00554	1.00552	1.00428
989	0.00306435	0.0188679	0.0299786	0.053443	0.120085	0.110178	0.137673	0.235294	0.388651	0.315335	0.59933	0.753394	0.766851	0.781838	0.863636	0.957447	1.00334	1.00558	1.0078	1.00781	1.00665	1.00443	1.00556	1.01004	1.00552	1.00773	1.00552	1.00554	1.00551	1.00428
990	0.00306122	0.0188482	0.0299465	0.0533881	0.121019	0.110063	0.138593	0.235047	0.388235	0.314995	0.598662	0.753672	0.766004	0.78208	0.863787	0.957494	1.00334	1.00557	1.0078	1.0078	1.00664	1.00443	1.00555	1.01003	1.00551	1.00773	1.00551	1.00553	1.00551	1.00428
991	0.0030581	0.0188285	0.0299145	0.0533333	0.121951	0.109948	0.13951	0.234801	0.387821	0.314655	0.597996	0.75395	0.76516	0.78232	0.863938	0.957542	1.00334	1.00557	1.00779	1.0078	1.00664	1.00442	1.00554	1.01002	1.00551	1.00772	1.00551	1.00552	1.00551	1.00427
992	0.00305499	0.0188088	0.0298826	0.0532787	0.121951	0.109833	0.13951	0.234555	0.387407	0.314316	0.597996	0.75395	0.764317	0.78232	0.863938	0.957542	1.00334	1.00557	1.00779	1.0078	1.00664	1.00442	1.00554	1.01002	1.00551	1.00772	1.00551	1.00552	1.00551	1.00427
993	0.00305499	0.0187891	0.0298507	0.0532242	0.122881	0.109718	0.140426	0.23431	0.386994	0.313978	0.59733	0.754228	0.763476	0.782561	0.864088	0.957589	1.00333	1.00556	1.00778	1.00779	1.00663	1.00442	1.00554	1.01001	1.0055	1.00771	1.0055	1.00552	1.00551	1.00426
994	0.00305188	0.0187891	0.029819	0.0531697	0.12381	0.109603	0.140426	0.234065	0.386581	0.313641	0.59733	0.754228	0.762637	0.782561	0.864088	0.958705	1.00333	1.00556	1.00778	1.00779	1.00663	1.00442	1.00554	1.01001	1.0055	1.0077	1.00549	1.00551	1.0055	1.00426
995	0.00304878	0.0187891	0.0297872	0.0531154	0.12381	0.109489	0.141339	0.23382	0.38617	0.313305	0.596667	0.754505	0.7618	0.7828	0.864238	0.958751	1.00333	1.00556	1.00777	1.00778	1.00662	1.00441	1.00553	1.01	1.00549	1.00769	1.00549	1.00551	1.00549	1.00426
996	0.00304569	0.0187696	0.0297556	0.0530612	0.124736	0.109375	0.142251	0.233577	0.38576	0.312969	0.596004	0.753656	0.762061	0.78304	0.864388	0.958797	1.00333	1.00555	1.00776	1.00777	1.00662	1.00441	1.00552	1.00999	1.00549	1.00768	1.00548	1.0055	1.00549	1.00425
997	0.0030426	0.01875	0.029724	0.0530071	0.12566	0.109261	0.14316	0.233333	0.38535	0.312634	0.595344	0.752809	0.762322	0.783278	0.864537	0.958843	1.00332	1.00554	1.00775	1.00776	1.00661	1.0044	1.00552	1.00998	1.00548	1.00768	1.00548	1.00549	1.00548	1.00425
998	0.00303951	0.0187305	0.0296925	0.0529532	0.126582	0.109148	0.144068	0.233091	0.384942	0.312299	0.594684	0.751964	0.762582	0.783516	0.864686	0.958889	1.00332	1.00554	1.00774	1.00775	1.0066	1.0044	1.00551	1.00997	1.00548	1.00767	1.00547	1.00549	1.00548	1.00424
999	0.00303644	0.018711	0.029661	0.0528993	0.127503	0.109034	0.144974	0.232848	0.384534	0.311966	0.594027	0.751121	0.762842	0.783754	0.864835	0.958935	1.00331	1.00553	1.00773	1.00774	1.00659	1.00439	1.00551	1.00996	1.00547	1.00766	1.00546	1.00548	1.00547	1.00424
1000	0.00303337	0.0186916	0.0296296	0.0528455	0.128421	0.108921	0.145877	0.232606	0.384127	0.311633	0.59337	0.751121	0.7631	0.783991	0.864984	0.95898	1.00331	1.00552	1.00773	1.00773	1.00659	1.00439	1.0055	1.00994	1.00546	1.00765	1.00546	1.00548	1.00546	1.00423
1001	0.0030303	0.0186722	0.0295983	0.0527919	0.129338	0.108808	0.146779	0.232365	0.383721	0.311301	0.592715	0.751121	0.763359	0.784228	0.865132	0.959025	1.00331	1.00552	1.00772	1.00773	1.00658	1.00438	1.00549	1.00993	1.00546	1.00764	1.00545	1.00547	1.00546	1.00423
1002	0.00302725	0.0186528	0.0295671	0.0527383	0.129202	0.109845	0.146624	0.233161	0.383316	0.310969	0.592062	0.75028	0.763617	0.784464	0.865279	0.959071	1.0033	1.00551	1.00771	1.00772	1.00657	1.00438	1.00549	1.00992	1.00545	1.00763	1.00545	1.00546	1.00545	1.00422
1003	0.00302419	0.0186335	0.0295359	0.0526849	0.129066	0.109845	0.14647	0.233954	0.382911	0.310638	0.592062	0.749441	0.763874	0.784699	0.865427	0.959116	1.0033	1.00551	1.0077	1.00771	1.00656	1.00437	1.00548	1.00991	1.00545	1.00763	1.00544	1.00546	1.00545	1.00422
1004	0.00302115	0.0186143	0.0295047	0.0526316	0.128931	0.110766	0.146316	0.234747	0.382508	0.310308	0.59141	0.748603	0.76413	0.784934	0.865574	0.959161	1.0033	1.0055	1.00769	1.0077	1.00656	1.00437	1.00548	1.0099	1.00544	1.00762	1.00543	1.00545	1.00545	1.00421
1005	0.00301811	0.018595	0.0294737	0.0525784	0.128796	0.110766	0.146162	0.235537	0.382105	0.309979	0.590759	0.747768	0.764387	0.785169	0.865721	0.959206	1.00329	1.00549	1.00768	1.00769	1.00655	1.00436	1.00547	1.00989	1.00543	1.00761	1.00543	1.00545	1.00544	1.00421
1006	0.00301508	0.0185759	0.0294427	0.0525253	0.129707	0.110651	0.147059	0.235294	0.381703	0.30965	0.59011	0.746934	0.764642	0.785403	0.865867	0.959251	1.00329	1.00549	1.00768	1.00768	1.00654	1.00436	1.00546	1.00988	1.00543	1.0076	1.00542	1.00544	1.00543	1.00421
1007	0.00301205	0.0185567	0.0294118	0.0524723	0.130617	0.110537	0.147954	0.235052	0.381303	0.309322	0.589462	0.746102	0.764897	0.785637	0.866013	0.959296	1.00329	1.00548	1.00767	1.00768	1.00654	1.00435	1.00546	1.00987	1.00542	1.00759	1.00542	1.00543	1.00543	1.0042
1008	0.00300903	0.0185376	0.0293809	0.0524194	0.131524	0.110423	0.148847	0.234809	0.380902	0.308995	0.588816	0.745273	0.765152	0.78587	0.866159	0.959341	1.00328	1.00548	1.00766	1.00767	1.00653	1.00435	1.00545	1.00986	1.00542	1.00758	1.00541	1.00543	1.00542	1.0042
1009	0.00300601	0.0185185	0.0293501	0.0523666	0.131524	0.110309	0.149738	0.234568	0.380503	0.308668	0.588171	0.744444	0.765405	0.786102	0.866304	0.959385	1.00328	1.00547	1.00765	1.00766	1.00652	1.00434	1.00545	1.00985	1.00541	1.00758	1.00541	1.00542	1.00542	1.00419
1010	0.003003	0.0184995	0.0293194	0.0523139	0.131387	0.111226	0.149582	0.235355	0.380105	0.308342	0.587527	0.743618	0.765659	0.786334	0.86645	0.95943	1.00328	1.00546	1.00764	1.00765	1.00651	1.00434	1.00544	1.00984	1.00541	1.00757	1.0054	1.00542	1.00541	1.00419
1011	0.003	0.0184805	0.0292887	0.0522613	0.13125	0.11214	0.149425	0.23614	0.379707	0.308017	0.586885	0.742794	0.765912	0.786566	0.866594	0.959474	1.00327	1.00546	1.00763	1.00764	1.00651	1.00433	1.00543	1.00983	1.0054	1.00756	1.00539	1.00541	1.00541	1.00419
1012	0.002997	0.0184615	0.0292581	0.0522088	0.131113	0.113052	0.149269	0.236923	0.37931	0.307692	0.586245	0.741971	0.766164	0.786797	0.866739	0.959519	1.00327	1.00545	1.00763	1.00763	1.0065	1.00433	1.00543	1.00981	1.00539	1.00755	1.00539	1.00541	1.0054	1.00418
1013	0.00299401	0.0184426	0.0292276	0.0521565	0.130977	0.113963	0.149114	0.237705	0.378914	0.307368	0.585605	0.74115	0.766416	0.787027	0.866883	0.959563	1.00326	1.00545	1.00762	1.00763	1.00649	1.00432	1.00542	1.0098	1.00539	1.00754	1.00538	1.0054	1.00539	1.00418
1014	0.00299103	0.0184237	0.0291971	0.0521042	0.13188	0.113846	0.15	0.237462	0.378519	0.307045	0.584967	0.74115	0.766667	0.787257	0.867027	0.959607	1.00326	1.00544	1.00761	1.00762	1.00649	1.00432	1.00542	1.00979	1.00538	1.00753	1.00538	1.00539	1.00539	1.00418
1015	0.00298805	0.0184049	0.0291667	0.0520521	0.13278	0.11373	0.150884	0.237219	0.378125	0.306723	0.584331	0.740331	0.766917	0.787487	0.867171	0.959651	1.00326	1.00543	1.0076	1.00761	1.00648	1.00431	1.00541	1.00978	1.00538	1.00753	1.00537	1.00539	1.00538	1.00417
1016	0.00298507	0.0183861	0.0291363	0.052	0.133679	0.113613	0.151767	0.236977	0.377732	0.306401	0.583696	0.739514	0.767167	0.787716	0.867314	0.959695	1.00325	1.00543	1.00759	1.0076	1.00647	1.00431	1.00541	1.00977	1.00537	1.00752	1.00536	1.00538	1.00538	1.00417
1017	0.00298211	0.0183673	0.029106	0.0519481	0.134576	0.113497	0.152648	0.236735	0.377339	0.30608	0.583062	0.738699	0.767417	0.787944	0.867457	0.959739	1.00325	1.00542	1.00758	1.00759	1.00647	1.00431	1.0054	1.00976	1.00536	1.00751	1.00536	1.00538	1.00538	1.00416
1018	0.00297915	0.0183486	0.0290758	0.0518962	0.134436	0.114402	0.15249	0.237513	0.377339	0.305759	0.58243	0.737885	0.767666	0.788172	0.8676	0.959783	1.00325	1.00542	1.00758	1.00758	1.00646	1.0043	1.00539	1.00975	1.00536	1.0075	1.00535	1.00537	1.00538	1.00416
1019	0.00297619	0.0183299	0.0290456	0.0518445	0.134298	0.115306	0.152332	0.238289	0.377339	0.305439	0.581798	0.737074	0.767914	0.7884	0.867742	0.959826	1.00324	1.00541	1.00757	1.00758	1.00645	1.0043	1.00539	1.00974	1.00535	1.00749	1.00535	1.00536	1.00537	1.00415
1020	0.00297324	0.0183113	0.0290155	0.0517928	0.134159	0.115306	0.152174	0.239064	0.377985	0.30512	0.581169	0.736264	0.768162	0.788627	0.867884	0.95987	1.00324	1.00541	1.00756	1.00757	1.00644	1.00429	1.00538	1.00973	1.00535	1.00749	1.00534	1.00536	1.00536	1.00415
1021	0.0029703	0.0182927	0.0289855	0.0517413	0.134021	0.116208	0.152017	0.239837	0.378631	0.304802	0.580541	0.735456	0.76841	0.788853	0.868026	0.959913	1.00324	1.0054	1.00755	1.00756	1.00644	1.00429	1.00538	1.00972	1.00534	1.00748	1.00534	1.00535	1.00536	1.00415
1022	0.00296736	0.0182741	0.0289555	0.0516899	0.134912	0.11609	0.152893	0.239594	0.379275	0.304484	0.579914	0.734649	0.768657	0.789079	0.868167	0.959957	1.00323	1.00539	1.00754	1.00755	1.00643	1.00428	1.00537	1.00971	1.00534	1.00747	1.00533	1.00535	1.00536	1.00414
1023	0.00296443	0.0182556	0.0289256	0.0516385	0.135802	0.115972	0.153767	0.239351	0.379917	0.304167	0.579914	0.733844	0.768903	0.789305	0.868308	0.96	1.00323	1.00539	1.00753	1.00754	1.00642	1.00428	1.00536	1.0097	1.00533	1.00746	1.00532	1.00534	1.00535	1.00414
1024	0.0029615	0.0182371	0.0288958	0.0515873	0.136691	0.115854	0.154639	0.239108	0.380558	0.30385	0.580367	0.733042	0.769149	0.78953	0.868449	0.960043	1.00323	1.00538	1.00753	1.00753	1.00642	1.00427	1.00536	1.00969	1.00532	1.00745	1.00532	1.00534	1.00535	1.00413
1025	0.00295858	0.0182186	0.028866	0.0515362	0.137577	0.115736	0.15551	0.238866	0.381198	0.303534	0.580367	0.73224	0.769394	0.789755	0.86859	0.960086	1.00322	1.00538	1.00752	1.00753	1.00641	1.00427	1.00535	1.00968	1.00532	1.00745	1.00531	1.00533	1.00534	1.00413
1026	0.00295567	0.0182186	0.0288363	0.0514851	0.137577	0.115619	0.15535	0.239636	0.380805	0.303534	0.579741	0.73224	0.769639	0.789979	0.86873	0.960129	1.00322	1.00537	1.00751	1.00752	1.0064	1.00426	1.00535	1.00967	1.00531	1.00744	1.00531	1.00532	1.00534	1.00412
1027	0.00295276	0.0182002	0.0288066	0.0514342	0.138462	0.115502	0.15519	0.240404	0.380412	0.303219	0.579117	0.732533	0.769883	0.790202	0.86887	0.960172	1.00322	1.00536	1.0075	1.00751	1.0064	1.00426	1.00534	1.00966	1.00531	1.00743	1.0053	1.00532	1.00533	1.00412
1028	0.00294985	0.0181818	0.028777	0.0513834	0.139344	0.115385	0.155031	0.241171	0.380021	0.302905	0.578495	0.732824	0.770127	0.790426	0.86901	0.960215	1.00321	1.00536	1.00749	1.0075	1.00639	1.00426	1.00534	1.00965	1.0053	1.00742	1.0053	1.00531	1.00532	1.00412
1029	0.00294695	0.0181635	0.0287474	0.0513327	0.139344	0.115268	0.154872	0.241935	0.37963	0.302591	0.577873	0.733115	0.77037	0.790648	0.869149	0.960258	1.00321	1.00535	1.00749	1.00749	1.00638	1.00425	1.00533	1.00964	1.0053	1.00742	1.00529	1.00531	1.00532	1.00411
1030	0.00294406	0.0181452	0.0287179	0.0512821	0.140225	0.115152	0.154713	0.242699	0.379239	0.302277	0.577253	0.733406	0.770613	0.79087	0.869288	0.9603	1.00321	1.00535	1.00748	1.00749	1.00638	1.00425	1.00532	1.00963	1.00529	1.00741	1.00529	1.0053	1.00531	1.00411
1031	0.00294118	0.0181269	0.0286885	0.0512315	0.141104	0.115035	0.154555	0.243461	0.379239	0.301965	0.576635	0.733696	0.770855	0.791092	0.869427	0.960343	1.0032	1.00534	1.00747	1.00748	1.00637	1.00424	1.00532	1.00962	1.00529	1.0074	1.00528	1.0053	1.00531	1.0041
1032	0.0029383	0.0181087	0.0286592	0.0511811	0.141104	0.114919	0.154397	0.243216	0.379877	0.301653	0.576017	0.733985	0.771097	0.791314	0.869565	0.960385	1.0032	1.00534	1.00746	1.00747	1.00636	1.00424	1.00531	1.00961	1.00528	1.00739	1.00527	1.00529	1.00531	1.0041
1033	0.00293542	0.0180905	0.0286299	0.0511308	0.141104	0.114804	0.154239	0.242972	0.379877	0.301342	0.575401	0.733985	0.771097	0.791314	0.869565	0.960385	1.0032	1.00534	1.00746	1.00747	1.00636	1.00424	1.00531	1.00961	1.00528	1.00739	1.00527	1.00529	1.00531	1.00409
1034	0.00293255	0.0180723	0.0286006	0.0510806	0.141104	0.114688	0.154082	0.242728	0.380513	0.301031	0.574786	0.734273	0.771338	0.791534	0.869565	0.960428	1.00319	1.00534	1.00745	1.00746	1.00636	1.00423	1.00531	1.00959	1.00527	1.00738	1.00527	1.00529	1.0053	1.00409
1035	0.00292969	0.0180542	0.0285714	0.0510304	0.141982	0.114573	0.153925	0.242485	0.381148	0.300721	0.574173	0.734561	0.771579	0.791755	0.869703	0.96047	1.00319	1.00533	1.00745	1.00745	1.00635	1.00423	1.0053	1.00958	1.00527	1.00738	1.00526	1.00528	1.0053	1.00409
1036	0.00292683	0.0180361	0.0285423	0.0509804	0.142857	0.114458	0.153768	0.242242	0.381781	0.300412	0.573561	0.734848	0.771819	0.791975	0.869841	0.960512	1.00319	1.00532	1.00744	1.00745	1.00634	1.00422	1.0053	1.00957	1.00526	1.00737	1.00526	1.00527	1.00529	1.00408
1037	0.00292398	0.018018	0.0285132	0.0509305	0.142857	0.114343	0.153611	0.242	0.382413	0.300103	0.57295	0.735135	0.772059	0.792194	0.869979	0.960554	1.00318	1.00532	1.00743	1.00744	1.00634	1.00422	1.00529	1.00956	1.00526	1.00736	1.00525	1.00527	1.00529	1.00408
1038	0.00292113	0.018	0.0284842	0.0508806	0.142712	0.11523	0.153611	0.241758	0.382022	0.300821	0.573404	0.734341	0.772298	0.792413	0.870116	0.960596	1.00318	1.00531	1.00742	1.00743	1.00633	1.00421	1.00529	1.00955	1.00525	1.00735	1.00525	1.00526	1.00529	1.00407
1039	0.00291829	0.018	0.0284553	0.0508806	0.142566	0.11523	0.153611	0.241517	0.381633	0.301538	0.573858	0.733549	0.772298	0.792413	0.870253	0.960638	1.00318	1.00531	1.00742	1.00742	1.00632	1.00421	1.00528	1.00954	1.00525	1.00735	1.00524	1.00526	1.00528	1.00407
1040	0.00291545	0.017982	0.0284264	0.0508309	0.142421	0.116116	0.153455	0.241276	0.381244	0.302254	0.57431	0.732759	0.772537	0.792632	0.87039	0.96068	1.00317	1.0053	1.00741	1.00742	1.00632	1.00421	1.00527	1.00953	1.00524	1.00734	1.00524	1.00525	1.00527	1.00407
1041	0.00291545	0.0179641	0.0283976	0.0507812	0.142276	0.117	0.153299	0.241036	0.380855	0.302968	0.574761	0.73197	0.772775	0.79285	0.870526	0.960722	1.00317	1.0053	1.0074	1.00741	1.00631	1.0042	1.00527	1.00952	1.00524	1.00733	1.00523	1.00525	1.00527	1.00406
1042	0.00291262	0.0179462	0.0283688	0.0507317	0.143147	0.116883	0.153144	0.240796	0.381485	0.302658	0.574153	0.732258	0.773013	0.793067	0.870662	0.960764	1.00317	1.00529	1.00739	1.0074	1.0063	1.0042	1.00526	1.00951	1.00523	1.00732	1.00522	1.00524	1.00526	1.00406
1043	0.0029098	0.0179283	0.0283401	0.0506823	0.144016	0.116766	0.152989	0.240557	0.382114	0.302349	0.573545	0.732546	0.77325	0.793284	0.870798	0.960805	1.00316	1.00529	1.00738	1.00739	1.0063	1.00419	1.00526	1.0095	1.00522	1.00731	1.00522	1.00524	1.00526	1.00405
1044	0.00290698	0.0179104	0.0283114	0.0506329	0.144883	0.11665	0.152834	0.241311	0.381726	0.302041	0.572939	0.732833	0.773486	0.793501	0.870934	0.960847	1.00316	1.00528	1.00738	1.00738	1.00629	1.00419	1.00525	1.00949	1.00522	1.00731	1.00521	1.00523	1.00525	1.00405
1045	0.00290416	0.0178926	0.0282828	0.0505837	0.145749	0.116534	0.152679	0.242063	0.381339	0.301733	0.572334	0.733119	0.773723	0.793717	0.871069	0.960888	1.00316	1.00527	1.00737	1.00738	1.00628	1.00418	1.00525	1.00948	1.00521	1.0073	1.00521	1.00522	1.00525	1.00404
1046	0.00290135	0.0178749	0.0282543	0.0505345	0.146613	0.116418	0.152525	0.242815	0.380952	0.301426	0.57173	0.733405	0.773958	0.793933	0.871204	0.960929	1.00315	1.00527	1.00736	1.00737	1.00628	1.00418	1.00524	1.00947	1.00521	1.00729	1.0052	1.00522	1.00524	1.00404
1047	0.00289855	0.0178571	0.0282258	0.0504854	0.147475	0.116302	0.152371	0.243564	0.380567	0.301119	0.571128	0.73369	0.774194	0.794148	0.871339	0.96097	1.00315	1.00526	1.00735	1.00736	1.00627	1.00418	1.00524	1.00946	1.0052	1.00728	1.0052	1.00521	1.00524	1.00404
1048	0.00289575	0.0178394	0.0281974	0.0504365	0.148335	0.116187	0.152218	0.243323	0.381193	0.300813	0.570526	0.733974	0.774428	0.794363	0.871473	0.961012	1.00315	1.00526	1.00735	1.00735	1.00626	1.00417	1.00523	1.00945	1.0052	1.00728	1.00519	1.00521	1.00523	1.00403
1049	0.00289296	0.0178218	0.028169	0.0503876	0.149194	0.116071	0.152064	0.243083	0.381818	0.300508	0.569926	0.734258	0.774663	0.794578	0.871608	0.961053	1.00314	1.00525	1.00734	1.00735	1.00626	1.00417	1.00522	1.00944	1.00519	1.00727	1.00519	1.0052	1.00522	1.00403
1050	0.00289017	0.0178042	0.0281407	0.0503388	0.15005	0.115956	0.151911	0.242843	0.382442	0.300203	0.569328	0.734542	0.774896	0.794792	0.871741	0.961094	1.00314	1.00525	1.00733	1.00734	1.00625	1.00416	1.00522	1.00943	1.00519	1.00726	1.00518	1.0052	1.00522	1.00403
1051	0.00288739	0.0177866	0.0281124	0.0502901	0.150905	0.115842	0.151759	0.242604	0.383065	0.299899	0.56873	0.734824	0.77513	0.795005	0.871875	0.961134	1.00314	1.00524	1.00732	1.00733	1.00624	1.00416	1.00521	1.00942	1.00518	1.00725	1.00518	1.00519	1.00521	1.00402
1052	0.00288462	0.017769	0.0280843	0.0502415	0.150905	0.115727	0.151606	0.24335	0.382679	0.299595	0.568134	0.735106	0.775362	0.795218	0.872008	0.961175	1.00313	1.00524	1.00731	1.00732	1.00624	1.00415	1.00521	1.00941	1.00518	1.00725	1.00517	1.00519	1.00521	1.00402
1053	0.00288184	0.0177515	0.0280561	0.0501931	0.151759	0.115613	0.151454	0.244094	0.382294	0.299292	0.567539	0.735388	0.775595	0.795431	0.872141	0.961216	1.00313	1.00523	1.00731	1.00731	1.00623	1.00415	1.0052	1.0094	1.00517	1.00724	1.00517	1.00518	1.0052	1.00402
1054	0.00287908	0.017734	0.028028	0.0501446	0.15261	0.115499	0.151303	0.244838	0.38191	0.29899	0.567992	0.734607	0.775826	0.795643	0.872274	0.961257	1.00313	1.00522	1.0073	1.00731	1.00622	1.00415	1.0052	1.00939	1.00517	1.00723	1.00516	1.00518	1.0052	1.00401
1055	0.00287632	0.0177165	0.028	0.0500963	0.15261	0.115385	0.151151	0.244838	0.381526	0.298688	0.567992	0.733828	0.775826	0.795643	0.872274	0.961257	1.00313	1.00522	1.0073	1.00731	1.00622	1.00415	1.0052	1.00939	1.00517	1.00723	1.00516	1.00518	1.00519	1.00401
1056	0.00287356	0.0176991	0.027972	0.0500481	0.15346	0.115271	0.151	0.244597	0.382146	0.298387	0.568443	0.733051	0.776058	0.795855	0.872407	0.961297	1.00313	1.00522	1.00729	1.0073	1.00622	1.00414	1.00519	1.00938	1.00516	1.00722	1.00515	1.00517	1.00519	1.004
1057	0.00287081	0.0176817	0.0279441	0.05	0.15346	0.115157	0.150849	0.244357	0.382146	0.298087	0.568443	0.732275	0.776058	0.795855	0.872407	0.961297	1.00313	1.00522	1.00729	1.0073	1.00622	1.00414	1.00519	1.00938	1.00516	1.00722	1.00515	1.00517	1.00519	1.004
1058	0.00286807	0.0176644	0.0279163	0.049952	0.15346	0.115044	0.150699	0.244118	0.382146	0.297787	0.56785	0.732275	0.776058	0.795855	0.872407	0.961297	1.00313	1.00522	1.00729	1.0073	1.00622	1.00414	1.00519	1.00938	1.00516	1.00722	1.00515	1.00516	1.00519	1.004
1059	0.00286533	0.0176471	0.0278884	0.049904	0.154309	0.114931	0.150548	0.243879	0.382766	0.297487	0.567258	0.732558	0.776289	0.796066	0.872539	0.961338	1.00312	1.00521	1.00728	1.00729	1.00621	1.00414	1.00519	1.00937	1.00515	1.00722	1.00515	1.00515	1.00519	1.004
1060	0.0028626	0.0176298	0.0278607	0.0498562	0.155155	0.114818	0.150398	0.24364	0.383383	0.297189	0.566667	0.732841	0.77732	0.796277	0.872671	0.961378	1.00312	1.00521	1.00728	1.00728	1.0062	1.00413	1.00519	1.00937	1.00515	1.00721	1.00514	1.00515	1.00518	1.00399
1061	0.00285987	0.0176125	0.027833	0.0498084	0.156	0.114706	0.150249	0.243402	0.384	0.296891	0.566077	0.733122	0.777549	0.796488	0.872802	0.961418	1.00312	1.0052	1.00727	1.00728	1.0062	1.00413	1.00518	1.00936	1.00514	1.0072	1.00514	1.00515	1.00518	1.00399
1062	0.00285714	0.0175953	0.0278054	0.0497608	0.156843	0.114594	0.150099	0.243164	0.384615	0.296593	0.565489	0.733404	0.777778	0.796698	0.872934	0.961458	1.00311	1.0052	1.00726	1.00727	1.00619	1.00412	1.00518	1.00935	1.00514	1.00719	1.00513	1.00514	1.00517	1.00398
1063	0.00285442	0.0175781	0.0277778	0.0497132	0.157685	0.114481	0.14995	0.242927	0.38523	0.296296	0.564901	0.733684	0.778006	0.796907	0.873065	0.961498	1.00311	1.00519	1.00725	1.00726	1.00619	1.00412	1.00517	1.00934	1.00513	1.00719	1.00513	1.00514	1.00517	1.00398
1064	0.00285171	0.017561	0.0277502	0.0496657	0.157685	0.11437	0.149802	0.24269	0.38523	0.296	0.564315	0.733684	0.778234	0.796907	0.873065	0.961538	1.00311	1.00519	1.00725	1.0083	1.00619	1.00412	1.00517	1.00934	1.00513	1.00719	1.00512	1.00513	1.00516	1.00398
1065	0.002849	0.0175439	0.0277228	0.0496183	0.158524	0.114258	0.149653	0.242454	0.385842	0.295704	0.563731	0.733964	0.778462	0.797116	0.873196	0.961578	1.00311	1.00519	1.00725	1.00829	1.00618	1.00411	1.00517	1.00933	1.00513	1.00718	1.00512	1.00513	1.00515	1.00398
1066	0.0028463	0.0175268	0.0276954	0.049571	0.158524	0.114146	0.149505	0.242218	0.385458	0.295704	0.563147	0.733964	0.778689	0.797116	0.873326	0.961578	1.00311	1.00519	1.00725	1.00829	1.00618	1.00411	1.00517	1.00933	1.00513	1.00718	1.00511	1.00513	1.00515	1.00397
1067	0.0028436	0.0175097	0.027668	0.0495238	0.159363	0.114035	0.149357	0.241983	0.385075	0.296407	0.562565	0.734244	0.778915	0.797325	0.873457	0.961618	1.0031	1.00518	1.00724	1.00828	1.00617	1.0041	1.00516	1.00932	1.00512	1.00717	1.00511	1.00512	1.00515	1.00397
1068	0.00284091	0.0174927	0.0276407	0.0494767	0.160199	0.113924	0.149209	0.241748	0.384692	0.297109	0.561983	0.734523	0.779141	0.797533	0.873587	0.961658	1.0031	1.00518	1.00723	1.00827	1.00617	1.0041	1.00515	1.00931	1.00512	1.00716	1.0051	1.00512	1.00515	1.00396
1069	0.00283822	0.0174757	0.0276134	0.0494297	0.161034	0.113813	0.149062	0.241513	0.38431	0.297809	0.561404	0.734801	0.779367	0.797741	0.873717	0.961698	1.0031	1.00517	1.00722	1.00826	1.00616	1.00409	1.00515	1.0093	1.00511	1.00716	1.0051	1.00511	1.00514	1.00396
1070	0.00283554	0.0174588	0.0275862	0.0493827	0.161867	0.113703	0.148915	0.241279	0.384921	0.297512	0.561856	0.734031	0.779592	0.797949	0.873846	0.961737	1.00309	1.00517	1.00722	1.00826	1.00615	1.00409	1.00514	1.00929	1.00511	1.00715	1.00509	1.00511	1.00514	1.00396
1071	0.00283286	0.0174419	0.0275591	0.0493359	0.162698	0.113592	0.148768	0.241045	0.38553	0.297217	0.562307	0.733264	0.779817	0.798156	0.873975	0.961777	1.00309	1.00516	1.00721	1.00825	1.00615	1.00409	1.00514	1.00928	1.0051	1.00714	1.00509	1.0051	1.00513	1.00395
1072	0.00283019	0.017425	0.027532	0.0492891	0.163528	0.113482	0.148622	0.240812	0.386139	0.296922	0.562757	0.732497	0.780041	0.798362	0.874104	0.961816	1.00309	1.00515	1.0072	1.00824	1.00614	1.00408	1.00513	1.00927	1.0051	1.00714	1.00508	1.0051	1.00513	1.00395
1073	0.00282752	0.0174081	0.0275049	0.0492424	0.164356	0.113372	0.148476	0.24058	0.386746	0.296627	0.563207	0.731733	0.780264	0.798569	0.874233	0.961856	1.00308	1.00515	1.00719	1.00823	1.00613	1.00408	1.00513	1.00926	1.00509	1.00713	1.00508	1.00509	1.00512	1.00394
1074	0.00282486	0.0174081	0.0274779	0.0491958	0.165183	0.113262	0.14833	0.240347	0.387352	0.296333	0.562628	0.732013	0.780488	0.798774	0.874362	0.961895	1.00308	1.00514	1.00719	1.00822	1.00613	1.00407	1.00512	1.00925	1.00509	1.00712	1.00507	1.00509	1.00512	1.00394
1075	0.0028222	0.0173913	0.027451	0.0491493	0.166008	0.113153	0.148184	0.240116	0.387957	0.29604	0.562051	0.732292	0.780711	0.79898	0.87449	0.961934	1.00308	1.00514	1.00718	1.00821	1.00612	1.00407	1.00512	1.00924	1.00508	1.00711	1.00507	1.00508	1.00511	1.00394
1076	0.00281955	0.0173745	0.0274241	0.0491029	0.166831	0.113043	0.148039	0.240848	0.387574	0.295747	0.561475	0.73257	0.780933	0.799185	0.874618	0.961973	1.00307	1.00513	1.00717	1.00821	1.00612	1.00407	1.00511	1.00923	1.00508	1.00711	1.00506	1.00508	1.00511	1.00393
1077	0.0028169	0.0173578	0.0273973	0.0490566	0.167653	0.112934	0.147894	0.241578	0.387192	0.295455	0.560901	0.732848	0.781155	0.799389	0.874745	0.962012	1.00307	1.00513	1.00716	1.0082	1.00611	1.00406	1.00511	1.00922	1.00507	1.0071	1.00506	1.00507	1.0051	1.00393
1078	0.00281426	0.017341	0.0273705	0.0490104	0.168473	0.112825	0.14775	0.242308	0.386811	0.295163	0.56135	0.732087	0.781377	0.799593	0.874873	0.962051	1.00307	1.00512	1.00716	1.00819	1.0061	1.00406	1.0051	1.00921	1.00507	1.00709	1.00505	1.00507	1.0051	1.00393
1079	0.00281162	0.0173244	0.0273438	0.0489642	0.169291	0.112717	0.147605	0.243036	0.386431	0.294872	0.561798	0.731328	0.781598	0.799797	0.875	0.96209	1.00306	1.00512	1.00715	1.00818	1.0061	1.00405	1.0051	1.0092	1.00506	1.00709	1.00505	1.00506	1.00509	1.00392
1080	0.00280899	0.0173077	0.0273171	0.0489182	0.170108	0.112608	0.147461	0.242802	0.387033	0.294581	0.562245	0.73057	0.781818	0.8	0.875127	0.962129	1.00306	1.00511	1.00714	1.00817	1.00609	1.00405	1.00509	1.00919	1.00506	1.00708	1.00504	1.00506	1.00509	1.00392
1081	0.00280636	0.0172911	0.0272904	0.0488722	0.170923	0.1125	0.147317	0.24257	0.387635	0.294291	0.562691	0.729814	0.782038	0.800203	0.875254	0.962168	1.00306	1.00511	1.00714	1.00816	1.00609	1.00404	1.00509	1.00918	1.00505	1.00707	1.00504	1.00505	1.00508	1.00391
1082	0.00280374	0.0172745	0.0272639	0.0488263	0.171737	0.112392	0.147173	0.242337	0.388235	0.294002	0.563136	0.729059	0.782258	0.800405	0.87538	0.962206	1.00305	1.0051	1.00713	1.00815	1.00608	1.00404	1.00508	1.00917	1.00505	1.00706	1.00503	1.00505	1.00508	1.00391
1083	0.00280112	0.0172579	0.0272374	0.0487805	0.172549	0.112284	0.14703	0.242105	0.388834	0.293713	0.563581	0.728306	0.782477	0.800607	0.875506	0.962245	1.00305	1.0051	1.00712	1.00815	1.00607	1.00404	1.00508	1.00916	1.00504	1.00706	1.00503	1.00504	1.00507	1.00391
1084	0.00279851	0.0172414	0.0272109	0.0487348	0.173359	0.112176	0.146887	0.24283	0.388454	0.293425	0.564024	0.727554	0.782696	0.800809	0.875632	0.962283	1.00305	1.00509	1.00711	1.00814	1.00607	1.00403	1.00507	1.00916	1.00504	1.00705	1.00502	1.00504	1.00507	1.0039
1085	0.0027959	0.0172249	0.0271845	0.0486891	0.174168	0.112069	0.146744	0.243553	0.388074	0.293137	0.564467	0.726804	0.782915	0.80101	0.875758	0.962322	1.00305	1.00509	1.00711	1.00813	1.00606	1.00403	1.00507	1.00915	1.00503	1.00704	1.00502	1.00503	1.00506	1.0039
1086	0.0027933	0.0172084	0.0271581	0.0486436	0.174976	0.111962	0.146602	0.244275	0.387695	0.29285	0.563895	0.727085	0.783133	0.801211	0.875883	0.96236	1.00304	1.00508	1.0071	1.00812	1.00605	1.00402	1.00506	1.00914	1.00503	1.00704	1.00501	1.00503	1.00506	1.00389
1087	0.0027907	0.017192	0.0271318	0.0485981	0.175781	0.111855	0.14646	0.244995	0.387317	0.292564	0.563323	0.727366	0.78335	0.801411	0.876008	0.962398	1.00304	1.00508	1.00709	1.00811	1.00605	1.00402	1.00506	1.00913	1.00502	1.00703	1.00501	1.00502	1.00505	1.00389
1088	0.0027881	0.0171756	0.0271055	0.0485528	0.176585	0.111748	0.146318	0.245714	0.38694	0.292278	0.562753	0.727646	0.783567	0.801611	0.876133	0.962437	1.00304	1.00507	1.00709	1.00811	1.00604	1.00402	1.00505	1.00912	1.00502	1.00702	1.005	1.00502	1.00505	1.00389
1089	0.00278552	0.0171592	0.0270793	0.0485075	0.177388	0.111641	0.146176	0.246432	0.386563	0.291992	0.562184	0.727926	0.783784	0.801811	0.876258	0.962475	1.00303	1.00507	1.00708	1.0081	1.00604	1.00401	1.00505	1.00911	1.00501	1.00701	1.005	1.00501	1.00504	1.00388
1090	0.00278293	0.0171429	0.0270531	0.0484623	0.178189	0.111535	0.147002	0.246198	0.386187	0.291707	0.562626	0.727179	0.784	0.80201	0.876382	0.962513	1.00303	1.00506	1.00707	1.00809	1.00603	1.00401	1.00504	1.0091	1.00501	1.00701	1.00499	1.00501	1.00504	1.00388
1091	0.00278035	0.0171265	0.027027	0.0484171	0.178988	0.111429	0.147826	0.245964	0.385811	0.291423	0.563068	0.726434	0.784216	0.802209	0.876506	0.962551	1.00303	1.00506	1.00706	1.00808	1.00602	1.004	1.00504	1.00909	1.005	1.007	1.00499	1.005	1.00503	1.00388
1092	0.00277778	0.0171103	0.027001	0.0483721	0.179786	0.111323	0.148649	0.245731	0.385437	0.291139	0.563508	0.725691	0.784431	0.802407	0.87663	0.962588	1.00302	1.00505	1.00706	1.00807	1.00602	1.004	1.00503	1.00908	1.005	1.00699	1.00498	1.005	1.00503	1.00387
1093	0.00277521	0.017094	0.026975	0.0483271	0.180583	0.111217	0.14947	0.245498	0.385063	0.290856	0.563948	0.724949	0.784646	0.802605	0.876754	0.962626	1.00302	1.00505	1.00705	1.00806	1.00601	1.004	1.00503	1.00907	1.00499	1.00699	1.00498	1.00499	1.00503	1.00387
1094	0.00277264	0.0170778	0.026949	0.0482823	0.181377	0.111111	0.149326	0.246212	0.38469	0.290573	0.56338	0.72523	0.784861	0.802803	0.876877	0.962664	1.00302	1.00504	1.00704	1.00806	1.00601	1.00399	1.00502	1.00906	1.00499	1.00698	1.00497	1.00499	1.00502	1.00386
1095	0.00277008	0.0170616	0.0269231	0.0482375	0.182171	0.111006	0.149182	0.246925	0.384318	0.290291	0.562814	0.72551	0.785075	0.803	0.877	0.962702	1.00302	1.00504	1.00704	1.00805	1.006	1.00399	1.00502	1.00905	1.00498	1.00697	1.00497	1.00498	1.00502	1.00386
1096	0.00276753	0.0170455	0.0268972	0.0481928	0.182962	0.1109	0.149038	0.247637	0.383946	0.29001	0.562249	0.72579	0.785288	0.803197	0.877123	0.962739	1.00301	1.00503	1.00703	1.00804	1.00599	1.00398	1.00501	1.00905	1.00498	1.00697	1.00496	1.00498	1.00501	1.00386
1097	0.00276498	0.0170293	0.0268714	0.0481481	0.183752	0.110795	0.148895	0.248347	0.383575	0.289729	0.561685	0.726069	0.785501	0.803393	0.877246	0.962777	1.00301	1.00503	1.00702	1.00803	1.00599	1.00398	1.00501	1.00904	1.00497	1.00696	1.00496	1.00497	1.00501	1.00385
1098	0.00276243	0.0170132	0.0268456	0.0481036	0.184541	0.110691	0.148752	0.249057	0.383205	0.289448	0.562124	0.725331	0.785714	0.803589	0.877368	0.962814	1.00301	1.00502	1.00701	1.00802	1.00598	1.00398	1.005	1.00903	1.00497	1.00695	1.00495	1.00497	1.005	1.00385
1099	0.00275989	0.0169972	0.0268456	0.0481036	0.185328	0.110586	0.148752	0.249764	0.383205	0.289448	0.562563	0.724593	0.785927	0.803785	0.87749	0.962851	1.003	1.00502	1.00701	1.00802	1.00598	1.00397	1.005	1.00902	1.00496	1.00694	1.00495	1.00496	1.005	1.00385
1100	0.00275735	0.0169811	0.0268199	0.0480591	0.186114	0.110482	0.14861	0.250471	0.382835	0.289168	0.563	0.723858	0.786139	0.803785	0.877612	0.962889	1.003	1.00501	1.007	1.00801	1.00597	1.00397	1.00499	1.00901	1.00496	1.00694	1.00494	1.00496	1.00499	1.00384
1101	0.00275482	0.0169651	0.0267943	0.0480148	0.186898	0.110377	0.148467	0.251176	0.382466	0.288889	0.563437	0.723124	0.78635	0.803785	0.877734	0.962926	1.003	1.00501	1.00699	1.008	1.00596	1.00396	1.00499	1.009	1.00495	1.00693	1.00494	1.00495	1.00499	1.00384
1102	0.00275229	0.0169492	0.0267686	0.0479705	0.18768	0.110273	0.148325	0.25188	0.382098	0.28861	0.562874	0.723404	0.786561	0.803785	0.877855	0.962963	1.00299	1.005	1.00699	1.00799	1.00596	1.00396	1.00498	1.00899	1.00495	1.00692	1.00493	1.00495	1.00498	1.00384
1103	0.00274977	0.0169332	0.0267431	0.0479263	0.188462	0.110169	0.148184	0.252582	0.381731	0.288332	0.562313	0.723684	0.786772	0.802985	0.877976	0.963	1.00299	1.005	1.00698	1.00798	1.00595	1.00396	1.00498	1.00898	1.00494	1.00692	1.00493	1.00494	1.00498	1.00383
1104	0.00274725	0.0169173	0.0267176	0.0478821	0.189241	0.110066	0.148042	0.253283	0.381364	0.288054	0.561753	0.723964	0.786982	0.803181	0.877976	0.963037	1.00299	1.00499	1.00697	1.00798	1.00595	1.00395	1.00497	1.00897	1.00494	1.00691	1.00492	1.00494	1.00497	1.00383
1105	0.00274474	0.0169014	0.0266921	0.0478381	0.190019	0.109962	0.148042	0.253983	0.380998	0.287777	0.561194	0.724242	0.787192	0.803376	0.877106	0.963074	1.00299	1.00499	1.00697	1.00797	1.00594	1.00395	1.00497	1.00896	1.00493	1.0069	1.00492	1.00493	1.00497	1.00382
1106	0.00274223	0.0168856	0.0266667	0.0477941	0.190796	0.109859	0.148855	0.253745	0.380633	0.2875	0.56163	0.723512	0.787402	0.803571	0.876238	0.963111	1.00298	1.00498	1.00696	1.00796	1.00593	1.00394	1.00496	1.00896	1.00493	1.0069	1.00491	1.00493	1.00496	1.00382
1107	0.00273973	0.0168697	0.0266413	0.0477502	0.190796	0.109756	0.148855	0.253508	0.380268	0.287224	0.562066	0.722782	0.787402	0.803571	0.875371	0.963111	1.00298	1.00498	1.00696	1.00796	1.00593	1.00394	1.00496	1.00896	1.00493	1.0069	1.00491	1.00493	1.00496	1.00382
1108	0.00273723	0.0168539	0.026616	0.0477064	0.191571	0.109653	0.149666	0.253271	0.379904	0.286948	0.5625	0.722054	0.787611	0.802775	0.875494	0.963147	1.00298	1.00498	1.00695	1.00795	1.00593	1.00394	1.00496	1.00895	1.00492	1.00689	1.00491	1.00492	1.00495	1.00382
1109	0.00273473	0.0168382	0.0265907	0.0476627	0.192344	0.109551	0.150476	0.253035	0.379541	0.286673	0.562934	0.721328	0.787819	0.80198	0.875617	0.963184	1.00298	1.00497	1.00694	1.00794	1.00592	1.00394	1.00495	1.00894	1.00492	1.00688	1.0049	1.00492	1.00495	1.00381
1110	0.00273224	0.0168224	0.0265655	0.047619	0.193117	0.109448	0.151284	0.252799	0.379179	0.286398	0.562376	0.721608	0.788027	0.801187	0.87574	0.963221	1.00297	1.00497	1.00694	1.00794	1.00592	1.00393	1.00495	1.00893	1.00491	1.00688	1.0049	1.00491	1.00494	1.00381
1111	0.00272975	0.0168067	0.0265403	0.0475755	0.193887	0.109346	0.152091	0.252563	0.378817	0.286124	0.56182	0.721888	0.788235	0.800395	0.875862	0.963257	1.00297	1.00496	1.00693	1.00793	1.00591	1.00393	1.00494	1.00892	1.00491	1.00687	1.00489	1.00491	1.00494	1.00381
1112	0.00272727	0.016791	0.0265152	0.047532	0.194656	0.109244	0.152896	0.252328	0.378456	0.285851	0.561265	0.722166	0.788443	0.799605	0.875984	0.963294	1.00297	1.00496	1.00692	1.00792	1.00591	1.00393	1.00494	1.00891	1.0049	1.00686	1.00489	1.0049	1.00493	1.0038
1113	0.0027248	0.0167754	0.0264901	0.0474886	0.195424	0.109142	0.1537	0.252093	0.378095	0.285578	0.560711	0.722445	0.78865	0.798817	0.876106	0.96333	1.00296	1.00495	1.00692	1.00791	1.0059	1.00392	1.00493	1.0089	1.0049	1.00686	1.00488	1.0049	1.00493	1.0038
1114	0.00272232	0.0167598	0.026465	0.0474453	0.19619	0.10904	0.154502	0.251859	0.377735	0.285305	0.561144	0.721722	0.788856	0.79803	0.876228	0.963366	1.00296	1.00495	1.00691	1.00791	1.00589	1.00392	1.00493	1.00889	1.00489	1.00685	1.00488	1.00489	1.00492	1.0038
1115	0.00271985	0.0167442	0.02644	0.047402	0.196955	0.108939	0.155303	0.251625	0.377376	0.285033	0.561576	0.721	0.789062	0.797244	0.876349	0.963403	1.00296	1.00494	1.0069	1.0079	1.00589	1.00391	1.00492	1.00888	1.00489	1.00684	1.00487	1.00489	1.00492	1.00379
1116	0.00271739	0.0167286	0.0264151	0.0473588	0.197719	0.109767	0.155156	0.251391	0.377018	0.285714	0.561024	0.72028	0.789268	0.797443	0.87549	0.963439	1.00296	1.00494	1.0069	1.00789	1.00588	1.00391	1.00492	1.00888	1.00488	1.00684	1.00487	1.00488	1.00491	1.00379
1117	0.00271493	0.0167131	0.0263902	0.0473157	0.198481	0.110595	0.155009	0.251158	0.37666	0.286394	0.560472	0.719561	0.789474	0.797642	0.874633	0.963475	1.00295	1.00493	1.00689	1.00788	1.00588	1.00391	1.00491	1.00887	1.00488	1.00683	1.00486	1.00488	1.00491	1.00378
1118	0.00271248	0.0166976	0.0263653	0.0472727	0.199241	0.111421	0.154863	0.250926	0.376303	0.287072	0.559921	0.718843	0.789679	0.797841	0.873777	0.963511	1.00295	1.00493	1.00688	1.00787	1.00587	1.0039	1.00491	1.00886	1.00487	1.00682	1.00486	1.00487	1.0049	1.00378
1119	0.00271003	0.0166821	0.0263405	0.0472298	0.2	0.112245	0.154717	0.250694	0.375947	0.287749	0.559372	0.718127	0.789883	0.798039	0.872923	0.963547	1.00295	1.00492	1.00688	1.00787	1.00587	1.0039	1.0049	1.00885	1.00487	1.00682	1.00485	1.00487	1.0049	1.00378
1120	0.00270758	0.0166667	0.0263158	0.0471869	0.200758	0.112141	0.155514	0.250462	0.375591	0.287476	0.559804	0.717413	0.790087	0.797258	0.873047	0.963583	1.00294	1.00492	1.00687	1.00786	1.00586	1.00389	1.0049	1.00884	1.00486	1.00681	1.00485	1.00486	1.00489	1.00377
1121	0.00270514	0.0166512	0.0262911	0.0471442	0.201514	0.112037	0.156309	0.250231	0.375236	0.287204	0.560235	0.7167	0.790291	0.796477	0.873171	0.963618	1.00294	1.00491	1.00686	1.00785	1.00585	1.00389	1.00489	1.00883	1.00486	1.0068	1.00484	1.00486	1.00489	1.00377
1122	0.0027027	0.0166359	0.0262664	0.0471014	0.202268	0.111933	0.156162	0.250923	0.374882	0.286932	0.559687	0.716981	0.790495	0.795699	0.873294	0.963654	1.00294	1.00491	1.00686	1.00784	1.00585	1.00389	1.00489	1.00882	1.00485	1.0068	1.00484	1.00485	1.00488	1.00377
1123	0.00270027	0.0166205	0.0262418	0.0470588	0.202268	0.11183	0.156015	0.250923	0.374528	0.28666	0.55914	0.716981	0.790495	0.795699	0.873294	0.963654	1.00294	1.00491	1.00686	1.00784	1.00585	1.00389	1.00489	1.00882	1.00485	1.0068	1.00484	1.00485	1.00488	1.00376
1124	0.00269784	0.0166052	0.0262172	0.0470163	0.203022	0.111727	0.156015	0.251613	0.374175	0.286389	0.558594	0.717262	0.790698	0.794922	0.873418	0.96369	1.00294	1.0049	1.00685	1.00784	1.00584	1.00388	1.00488	1.00881	1.00485	1.00679	1.00484	1.00485	1.00488	1.00376
1125	0.00269542	0.0165899	0.0261927	0.0469738	0.203966	0.111624	0.156015	0.252302	0.373823	0.286119	0.558049	0.717542	0.7909	0.794922	0.873541	0.963725	1.00293	1.0049	1.00684	1.00783	1.00584	1.00388	1.00488	1.00881	1.00484	1.00678	1.00483	1.00484	1.00488	1.00376
1126	0.002693	0.0165746	0.0261682	0.0469314	0.203966	0.111521	0.156808	0.25299	0.373471	0.285849	0.55848	0.716832	0.791103	0.794922	0.873664	0.963761	1.00293	1.00489	1.00684	1.00782	1.00583	1.00388	1.00487	1.0088	1.00484	1.00678	1.00483	1.00484	1.00487	1.00375
1127	0.00269058	0.0165593	0.0261438	0.0468891	0.203966	0.111418	0.157598	0.253676	0.37312	0.28558	0.558909	0.716123	0.791304	0.794922	0.873786	0.963796	1.00293	1.00489	1.00683	1.00781	1.00583	1.00387	1.00487	1.00879	1.00484	1.00677	1.00482	1.00484	1.00487	1.00375
1128	0.00268817	0.0165441	0.0261194	0.0468468	0.204717	0.111316	0.158388	0.254362	0.37277	0.28558	0.558366	0.715415	0.791506	0.794922	0.873909	0.963832	1.00292	1.00488	1.00682	1.0078	1.00582	1.00387	1.00486	1.00878	1.00483	1.00676	1.00482	1.00483	1.00486	1.00375
1129	0.00268577	0.0165289	0.0260951	0.0468047	0.204717	0.111213	0.159176	0.255046	0.37242	0.286522	0.557823	0.714709	0.791707	0.794922	0.874031	0.963867	1.00292	1.00488	1.00682	1.0078	1.00581	1.00386	1.00486	1.00877	1.00483	1.00676	1.00481	1.00483	1.00486	1.00374
1130	0.00268336	0.0165138	0.0260708	0.0467626	0.205467	0.111111	0.159963	0.255729	0.372071	0.287194	0.557282	0.714004	0.791908	0.794146	0.874153	0.963902	1.00292	1.00487	1.00681	1.00779	1.00581	1.00386	1.00485	1.00876	1.00482	1.00675	1.00481	1.00482	1.00485	1.00374
1131	0.00268097	0.0164986	0.0260465	0.0467206	0.206215	0.111009	0.160748	0.25641	0.371723	0.287865	0.556741	0.7133	0.792108	0.793372	0.874275	0.963938	1.00292	1.00487	1.0068	1.00778	1.0058	1.00386	1.00485	1.00875	1.00482	1.00674	1.0048	1.00482	1.00485	1.00373
1132	0.00267857	0.0164835	0.0260223	0.0466786	0.206961	0.110907	0.161531	0.257091	0.371375	0.287594	0.557171	0.712598	0.792308	0.7926	0.874396	0.963973	1.00291	1.00486	1.0068	1.00777	1.0058	1.00385	1.00484	1.00875	1.00481	1.00674	1.0048	1.00481	1.00484	1.00373
1133	0.00267618	0.0164684	0.0259981	0.0466368	0.207707	0.110806	0.162313	0.25777	0.371028	0.287324	0.557599	0.711898	0.792507	0.791829	0.874517	0.964008	1.00291	1.00486	1.00679	1.00777	1.00579	1.00385	1.00484	1.00874	1.00481	1.00673	1.00479	1.00481	1.00484	1.00373
1134	0.0026738	0.0164534	0.025974	0.046595	0.208451	0.110704	0.163094	0.258447	0.370682	0.287054	0.558027	0.711198	0.792706	0.791829	0.874638	0.964043	1.00291	1.00485	1.00678	1.00776	1.00579	1.00385	1.00484	1.00873	1.0048	1.00672	1.00479	1.0048	1.00484	1.00372
1135	0.00267142	0.0164384	0.02595	0.0465533	0.209193	0.110603	0.163873	0.259124	0.370336	0.286785	0.558454	0.7105	0.792905	0.791059	0.874759	0.964078	1.0029	1.00485	1.00678	1.00775	1.00578	1.00384	1.00483	1.00872	1.0048	1.00672	1.00478	1.0048	1.00483	1.00372
1136	0.00266904	0.0164234	0.0259259	0.0465116	0.209934	0.111416	0.163721	0.259799	0.369991	0.286517	0.55888	0.709804	0.793103	0.790291	0.87488	0.964113	1.0029	1.00484	1.00677	1.00774	1.00577	1.00384	1.00483	1.00871	1.00479	1.00671	1.00478	1.00479	1.00483	1.00372
1137	0.00266667	0.0164084	0.0259019	0.0464701	0.210674	0.112226	0.163569	0.260474	0.369646	0.286249	0.559306	0.709109	0.793301	0.789525	0.875	0.964147	1.0029	1.00484	1.00676	1.00774	1.00577	1.00384	1.00482	1.0087	1.00479	1.0067	1.00478	1.00479	1.00482	1.00371
1138	0.0026643	0.0163934	0.025878	0.0464286	0.211413	0.113036	0.163417	0.261146	0.369302	0.285981	0.55973	0.708415	0.793499	0.78876	0.87512	0.964182	1.0029	1.00484	1.00676	1.00773	1.00576	1.00383	1.00482	1.0087	1.00478	1.0067	1.00477	1.00478	1.00482	1.00371
1139	0.00266193	0.0163785	0.0258541	0.0463872	0.21215	0.113843	0.163265	0.261818	0.368959	0.285714	0.560154	0.707722	0.793696	0.787996	0.87524	0.964217	1.00289	1.00483	1.00675	1.00772	1.00576	1.00383	1.00481	1.00869	1.00478	1.00669	1.00477	1.00478	1.00481	1.00371
1140	0.00265957	0.0163636	0.0258303	0.0463458	0.212885	0.11374	0.164041	0.262489	0.368617	0.286381	0.559615	0.707031	0.793893	0.787234	0.87536	0.964251	1.00289	1.00483	1.00674	1.00771	1.00575	1.00382	1.00481	1.00868	1.00478	1.00669	1.00476	1.00478	1.00481	1.0037
1141	0.00265722	0.0163488	0.0258065	0.0463045	0.213619	0.113636	0.164815	0.263158	0.368275	0.287046	0.559078	0.706341	0.79409	0.786473	0.875479	0.964286	1.00289	1.00482	1.00674	1.00771	1.00575	1.00382	1.0048	1.00867	1.00477	1.00668	1.00476	1.00477	1.0048	1.0037
1142	0.00265487	0.0163339	0.0257827	0.0462633	0.214352	0.113533	0.165587	0.263826	0.367933	0.287709	0.558541	0.705653	0.794286	0.786473	0.875598	0.96432	1.00288	1.00482	1.00673	1.0077	1.00574	1.00382	1.0048	1.00866	1.00477	1.00667	1.00475	1.00477	1.0048	1.0037
1143	0.00265252	0.0163191	0.025759	0.0462222	0.215084	0.11343	0.166359	0.264493	0.367593	0.288372	0.558006	0.704966	0.794481	0.785714	0.875717	0.964355	1.00288	1.00481	1.00672	1.00769	1.00574	1.00381	1.00479	1.00865	1.00476	1.00667	1.00475	1.00476	1.00479	1.00369
1144	0.00265018	0.0163043	0.0257353	0.0461812	0.215814	0.114234	0.166205	0.265158	0.367253	0.288104	0.558429	0.70428	0.794677	0.784957	0.875836	0.964389	1.00288	1.00481	1.00672	1.00768	1.00573	1.00381	1.00479	1.00865	1.00476	1.00666	1.00474	1.00476	1.00479	1.00369
1145	0.00264784	0.0162896	0.0257117	0.0461402	0.216543	0.115036	0.166052	0.265823	0.366913	0.287837	0.558852	0.703596	0.794872	0.784957	0.875954	0.964423	1.00288	1.0048	1.00671	1.00768	1.00573	1.00381	1.00478	1.00864	1.00475	1.00665	1.00474	1.00475	1.00478	1.00369
1146	0.0026455	0.0162749	0.0256881	0.0460993	0.21727	0.115837	0.165899	0.266486	0.366574	0.28757	0.559273	0.702913	0.795066	0.784957	0.876072	0.964457	1.00287	1.0048	1.0067	1.00767	1.00572	1.0038	1.00478	1.00863	1.00475	1.00665	1.00473	1.00475	1.00478	1.00368
1147	0.00264317	0.0162602	0.0256645	0.0460993	0.217996	0.116637	0.165746	0.267148	0.366236	0.287303	0.559273	0.702231	0.795261	0.7842	0.87619	0.964491	1.00287	1.00479	1.0067	1.00766	1.00571	1.0038	1.00478	1.00862	1.00474	1.00664	1.00473	1.00474	1.00478	1.00368
1148	0.00264085	0.0162455	0.025641	0.0460585	0.218721	0.116531	0.166513	0.266907	0.36682	0.287963	0.558739	0.702519	0.794508	0.784408	0.875357	0.964525	1.00287	1.00479	1.0067	1.00766	1.00571	1.0038	1.00477	1.00861	1.00474	1.00664	1.00473	1.00474	1.00477	1.00368
1149	0.00263852	0.0162308	0.0256176	0.0460177	0.219444	0.116426	0.167279	0.266667	0.367403	0.288622	0.558206	0.702807	0.793756	0.784615	0.874525	0.964559	1.00287	1.00478	1.00669	1.00765	1.0057	1.00379	1.00477	1.0086	1.00473	1.00663	1.00472	1.00473	1.00477	1.00368
1150	0.0026362	0.0162162	0.0255941	0.045977	0.220167	0.116321	0.168044	0.266427	0.367985	0.289279	0.557674	0.703095	0.793006	0.784822	0.874525	0.964593	1.00286	1.00478	1.00669	1.00764	1.0057	1.00379	1.00476	1.0086	1.00473	1.00662	1.00472	1.00473	1.00476	1.00368
1151	0.00263389	0.0162016	0.0255708	0.0459364	0.220887	0.116216	0.168807	0.266187	0.368566	0.289935	0.557143	0.703382	0.792257	0.785029	0.874525	0.964627	1.00286	1.00478	1.00668	1.00763	1.00569	1.00378	1.00476	1.00859	1.00473	1.00662	1.00471	1.00473	1.00476	1.00367
1152	0.00263158	0.0161871	0.0255474	0.0458959	0.221607	0.117012	0.168653	0.266846	0.368228	0.289668	0.557564	0.702703	0.792453	0.784276	0.874644	0.964661	1.00286	1.00477	1.00667	1.00763	1.00569	1.00378	1.00475	1.00858	1.00472	1.00661	1.00471	1.00472	1.00475	1.00367
1153	0.00262927	0.0161725	0.0255242	0.0458554	0.222325	0.117806	0.168498	0.267504	0.36789	0.289401	0.557985	0.702025	0.792648	0.783525	0.874763	0.964695	1.00285	1.00477	1.00667	1.00762	1.00568	1.00378	1.00475	1.00857	1.00472	1.0066	1.0047	1.00472	1.00475	1.00367
1154	0.00262697	0.016158	0.0255009	0.045815	0.223041	0.118598	0.168344	0.268161	0.367553	0.289134	0.557455	0.702312	0.792844	0.782775	0.874882	0.964728	1.00285	1.00476	1.00666	1.00761	1.00568	1.00377	1.00474	1.00856	1.00471	1.0066	1.0047	1.00471	1.00474	1.00366
1155	0.00262467	0.0161435	0.0254777	0.0457746	0.223757	0.11939	0.16819	0.268817	0.367216	0.288868	0.556926	0.702599	0.793039	0.782027	0.875	0.964762	1.00285	1.00476	1.00665	1.0076	1.00567	1.00377	1.00474	1.00856	1.00471	1.00659	1.00469	1.00471	1.00474	1.00366
1156	0.00262238	0.016129	0.0254545	0.0457344	0.224471	0.120179	0.168037	0.268577	0.367795	0.288603	0.556398	0.702885	0.793233	0.782027	0.875118	0.964795	1.00285	1.00475	1.00665	1.0076	1.00567	1.00377	1.00473	1.00855	1.0047	1.00659	1.00469	1.0047	1.00473	1.00366
1157	0.00262009	0.0161146	0.0254314	0.0456942	0.225184	0.120968	0.167883	0.268336	0.368373	0.288338	0.555871	0.70317	0.793427	0.78128	0.875236	0.964829	1.00284	1.00475	1.00664	1.00759	1.00566	1.00376	1.00473	1.00854	1.0047	1.00658	1.00469	1.0047	1.00473	1.00365
1158	0.0026178	0.0161002	0.0254083	0.0456541	0.225895	0.121755	0.16773	0.268097	0.36895	0.288073	0.555345	0.703455	0.792683	0.781489	0.875354	0.964862	1.00284	1.00474	1.00664	1.00758	1.00566	1.00376	1.00473	1.00853	1.00469	1.00657	1.00468	1.00469	1.00473	1.00365
1159	0.00261552	0.0160858	0.0253853	0.045614	0.226606	0.12254	0.167577	0.267857	0.369526	0.287809	0.55482	0.703739	0.79194	0.781697	0.875472	0.964896	1.00284	1.00474	1.00663	1.00758	1.00565	1.00376	1.00472	1.00852	1.00469	1.00657	1.00468	1.00469	1.00472	1.00365
1160	0.00261324	0.0160714	0.0253623	0.0455741	0.227314	0.123324	0.167425	0.26851	0.369189	0.287546	0.554297	0.704023	0.791199	0.781905	0.875589	0.964929	1.00284	1.00473	1.00662	1.00757	1.00564	1.00375	1.00472	1.00851	1.00469	1.00656	1.00467	1.00469	1.00472	1.00364
1161	0.00261097	0.0160571	0.0253394	0.0455342	0.228022	0.124107	0.167273	0.269162	0.368852	0.287283	0.553774	0.704306	0.790458	0.782112	0.875706	0.964962	1.00283	1.00473	1.00662	1.00756	1.00564	1.00375	1.00471	1.00851	1.00468	1.00655	1.00467	1.00468	1.00471	1.00364
1162	0.0026087	0.0160428	0.0253165	0.0454943	0.228728	0.124888	0.167121	0.269813	0.368517	0.28702	0.553252	0.704589	0.78972	0.782319	0.875823	0.964995	1.00283	1.00473	1.00661	1.00755	1.00563	1.00375	1.00471	1.0085	1.00468	1.00655	1.00466	1.00468	1.00471	1.00364
1163	0.00260643	0.0160285	0.0252936	0.0454545	0.229433	0.125668	0.166969	0.270463	0.368182	0.286758	0.552731	0.704871	0.78972	0.782526	0.87594	0.965028	1.00283	1.00472	1.0066	1.00755	1.00563	1.00374	1.0047	1.00849	1.00467	1.00654	1.00466	1.00467	1.0047	1.00363
1164	0.00260417	0.0160142	0.0252708	0.0454148	0.230137	0.126447	0.166818	0.271111	0.367847	0.286496	0.552211	0.705153	0.788982	0.782732	0.876056	0.965061	1.00282	1.00472	1.0066	1.00754	1.00562	1.00374	1.0047	1.00848	1.00467	1.00654	1.00466	1.00467	1.0047	1.00363
1165	0.00260191	0.016	0.025248	0.0453752	0.230839	0.127224	0.166818	0.271758	0.367514	0.286235	0.551692	0.705434	0.788982	0.782938	0.876173	0.965094	1.00282	1.00471	1.00659	1.00753	1.00562	1.00373	1.00469	1.00847	1.00466	1.00653	1.00465	1.00466	1.0047	1.00363
1166	0.00259965	0.0159858	0.0252252	0.0453357	0.231541	0.128	0.166667	0.272405	0.36718	0.285974	0.551174	0.705714	0.788246	0.783144	0.876289	0.965127	1.00282	1.00471	1.00659	1.00753	1.00561	1.00373	1.00469	1.00847	1.00466	1.00652	1.00465	1.00466	1.0047	1.00362
1167	0.0025974	0.0159716	0.0252025	0.0452962	0.23224	0.128774	0.166516	0.27305	0.366848	0.285714	0.550657	0.705994	0.788246	0.783349	0.876404	0.96516	1.00282	1.0047	1.00658	1.00752	1.00561	1.00373	1.00469	1.00846	1.00466	1.00652	1.00464	1.00466	1.0047	1.00362
1168	0.00259516	0.0159716	0.0251799	0.0452567	0.232939	0.129547	0.166516	0.273694	0.366516	0.285455	0.550141	0.705323	0.788444	0.783554	0.876404	0.965193	1.00281	1.0047	1.00657	1.00751	1.0056	1.00372	1.00468	1.00845	1.00465	1.00651	1.00464	1.00465	1.00469	1.00362
1169	0.00259291	0.0159574	0.0251572	0.0452174	0.233636	0.130319	0.166516	0.274336	0.366184	0.285195	0.549625	0.704653	0.788641	0.783758	0.87652	0.965226	1.00281	1.00469	1.00657	1.0075	1.0056	1.00372	1.00468	1.00844	1.00465	1.00651	1.00463	1.00465	1.00469	1.00361
1170	0.00259067	0.0159433	0.0251346	0.0451781	0.234332	0.131089	0.167269	0.274336	0.365854	0.284936	0.549111	0.703985	0.788837	0.783962	0.876636	0.965258	1.00281	1.00469	1.00656	1.0075	1.00559	1.00372	1.00467	1.00843	1.00464	1.0065	1.00463	1.00464	1.00469	1.00361
1171	0.00258844	0.0159292	0.0251121	0.0451389	0.235027	0.131858	0.168022	0.275221	0.365523	0.284678	0.548598	0.703318	0.789033	0.784166	0.876751	0.965291	1.00281	1.00469	1.00655	1.00749	1.00559	1.00371	1.00467	1.00843	1.00464	1.00649	1.00463	1.00464	1.00469	1.00361
1172	0.00258621	0.0159151	0.0250896	0.0450997	0.235721	0.132626	0.168773	0.275862	0.365194	0.28442	0.548086	0.702652	0.789229	0.784369	0.876866	0.965323	1.0028	1.00468	1.00655	1.00748	1.00652	1.00371	1.00466	1.00842	1.00463	1.00649	1.00462	1.00463	1.00468	1.0036
1173	0.00258398	0.0159011	0.0250671	0.0450607	0.236413	0.133392	0.169522	0.276502	0.364865	0.284163	0.547575	0.701987	0.789425	0.784572	0.87698	0.965356	1.0028	1.00468	1.00654	1.00748	1.00652	1.00371	1.00466	1.00841	1.00463	1.00648	1.00462	1.00463	1.00468	1.0036
1174	0.00258176	0.015887	0.0250447	0.0450216	0.237104	0.134157	0.17027	0.27714	0.364536	0.283906	0.547064	0.701323	0.78962	0.784774	0.877095	0.965388	1.0028	1.00467	1.00654	1.00747	1.00651	1.0037	1.00466	1.0084	1.00463	1.00648	1.00461	1.00463	1.00467	1.0036
1175	0.00257954	0.015873	0.0250223	0.0449827	0.237794	0.134921	0.171017	0.277778	0.364209	0.28365	0.546555	0.700661	0.789815	0.784977	0.877209	0.965421	1.0028	1.00467	1.00653	1.00746	1.00651	1.0037	1.00465	1.0084	1.00462	1.00647	1.00461	1.00462	1.00467	1.00359
1176	0.00257732	0.015859	0.025	0.0449438	0.238482	0.135683	0.171763	0.278414	0.363881	0.283394	0.546047	0.7	0.790009	0.785178	0.877323	0.965453	1.00279	1.00466	1.00652	1.00746	1.0065	1.0037	1.00465	1.00839	1.00462	1.00646	1.0046	1.00462	1.00466	1.00359
1177	0.00257511	0.0158451	0.0249777	0.044905	0.23917	0.136444	0.172507	0.279049	0.363555	0.283138	0.545539	0.69934	0.790203	0.78538	0.877437	0.965485	1.00279	1.00466	1.00652	1.00745	1.00649	1.00369	1.00464	1.00838	1.00461	1.00646	1.0046	1.00461	1.00466	1.00359
1178	0.0025729	0.0158311	0.0249554	0.0448663	0.239856	0.137203	0.17325	0.279683	0.363229	0.282883	0.545032	0.698682	0.790397	0.785581	0.877551	0.965517	1.00279	1.00466	1.00651	1.00744	1.00649	1.00369	1.00464	1.00837	1.00461	1.00645	1.0046	1.00461	1.00466	1.00358
1179	0.00257069	0.0158172	0.0249332	0.0448276	0.240541	0.137961	0.173991	0.280316	0.362903	0.282628	0.544527	0.698024	0.79059	0.785781	0.877665	0.965549	1.00279	1.00465	1.00651	1.00743	1.00648	1.00369	1.00463	1.00836	1.0046	1.00645	1.00459	1.0046	1.00465	1.00358
1180	0.00256849	0.0158033	0.024911	0.044789	0.241224	0.138718	0.174731	0.280948	0.362578	0.282374	0.544022	0.697368	0.790783	0.785981	0.877778	0.965581	1.00278	1.00465	1.0065	1.00743	1.00648	1.00368	1.00463	1.00836	1.0046	1.00644	1.00459	1.0046	1.00465	1.00358
1181	0.0025663	0.0157895	0.0248889	0.0447504	0.241906	0.139474	0.17547	0.281579	0.362254	0.28212	0.543519	0.696714	0.790976	0.786181	0.877891	0.965613	1.00278	1.00464	1.00649	1.00742	1.00647	1.00368	1.00463	1.00835	1.0046	1.00643	1.00458	1.0046	1.00464	1.00357
1182	0.0025641	0.0157756	0.0248668	0.044712	0.242588	0.140228	0.176208	0.282209	0.36193	0.281867	0.543016	0.69606	0.791168	0.786381	0.878004	0.965645	1.00278	1.00464	1.00649	1.00741	1.00646	1.00368	1.00462	1.00834	1.00459	1.00643	1.00458	1.00459	1.00464	1.00357
1183	0.00256191	0.0157618	0.0248447	0.0446735	0.243268	0.140981	0.176944	0.282837	0.361607	0.281614	0.542514	0.695408	0.79136	0.78658	0.878116	0.965677	1.00278	1.00463	1.00648	1.00741	1.00646	1.00367	1.00462	1.00833	1.00459	1.00642	1.00457	1.00459	1.00463	1.00357
1184	0.00255973	0.015748	0.0248227	0.0446352	0.243946	0.141732	0.177679	0.283465	0.361285	0.281362	0.542013	0.695408	0.791552	0.786778	0.878229	0.965709	1.00277	1.00463	1.00648	1.0074	1.00645	1.00367	1.00461	1.00833	1.00458	1.00642	1.00457	1.00458	1.00463	1.00357
1185	0.00255754	0.0157343	0.0248007	0.0445969	0.244624	0.142483	0.178412	0.284091	0.360963	0.28111	0.541513	0.694757	0.791743	0.786977	0.878341	0.965741	1.00277	1.00463	1.00647	1.00739	1.00645	1.00367	1.00461	1.00832	1.00458	1.00641	1.00457	1.00458	1.00463	1.00356
1186	0.00255537	0.0157205	0.0247788	0.0445587	0.2453	0.143231	0.179144	0.284716	0.360641	0.280859	0.541014	0.694757	0.791934	0.787175	0.878453	0.965772	1.00277	1.00462	1.00646	1.00739	1.00644	1.00366	1.0046	1.00831	1.00457	1.0064	1.00456	1.00457	1.00462	1.00356
1187	0.00255319	0.0157068	0.0247569	0.0445205	0.245975	0.143979	0.179875	0.28534	0.36032	0.280608	0.540516	0.694757	0.792125	0.787372	0.878565	0.965804	1.00276	1.00462	1.00646	1.00738	1.00643	1.00366	1.0046	1.0083	1.00457	1.0064	1.00456	1.00457	1.00462	1.00356
1188	0.00255102	0.0156931	0.024735	0.0444825	0.246649	0.144725	0.180605	0.285963	0.36	0.280357	0.540018	0.694757	0.792315	0.78757	0.878676	0.965836	1.00276	1.00461	1.00645	1.00737	1.00643	1.00366	1.0046	1.00829	1.00457	1.00639	1.00455	1.00457	1.00461	1.00355
1189	0.00254885	0.0156794	0.0247132	0.0444444	0.247321	0.14547	0.181333	0.286585	0.35968	0.280107	0.539522	0.694757	0.792505	0.787766	0.878788	0.965867	1.00276	1.00461	1.00645	1.00737	1.00642	1.00365	1.00459	1.00829	1.00456	1.00639	1.00455	1.00456	1.00461	1.00355
1190	0.00254669	0.0156658	0.0246914	0.0444065	0.247993	0.146214	0.18206	0.287206	0.359361	0.279857	0.539027	0.695042	0.792694	0.787963	0.878899	0.965899	1.00276	1.0046	1.00644	1.00736	1.00642	1.00365	1.00459	1.00828	1.00456	1.00638	1.00455	1.00456	1.0046	1.00355
1191	0.00254453	0.0156522	0.0246696	0.0443686	0.248663	0.146957	0.182786	0.287826	0.359043	0.279608	0.538532	0.695327	0.792883	0.788159	0.87901	0.96593	1.00275	1.0046	1.00643	1.00735	1.00641	1.00365	1.00458	1.00827	1.00455	1.00638	1.00454	1.00455	1.0046	1.00355
1192	0.00254237	0.0156386	0.0246479	0.0451833	0.248442	0.147698	0.183511	0.288445	0.358725	0.279359	0.538038	0.695612	0.793072	0.788355	0.879121	0.965961	1.00275	1.0046	1.00643	1.00735	1.0064	1.00364	1.00458	1.00826	1.00455	1.00637	1.00454	1.00455	1.0046	1.00354
1193	0.00254022	0.015625	0.0246262	0.0459966	0.248221	0.148438	0.184234	0.289062	0.358407	0.279111	0.537546	0.695896	0.79326	0.78855	0.879231	0.965993	1.00275	1.00459	1.00642	1.00734	1.0064	1.00364	1.00457	1.00826	1.00455	1.00636	1.00453	1.00455	1.00459	1.00354
1194	0.00253807	0.0156114	0.0246046	0.0468085	0.248	0.149176	0.184956	0.289679	0.35809	0.278863	0.537054	0.696179	0.793449	0.788745	0.879342	0.966024	1.00275	1.00459	1.00642	1.00733	1.00639	1.00364	1.00457	1.00825	1.00454	1.00636	1.00453	1.00454	1.00459	1.00354
1195	0.00253593	0.0155979	0.024583	0.047619	0.24778	0.149913	0.185676	0.290295	0.357774	0.278616	0.536563	0.696462	0.793636	0.78894	0.879452	0.966055	1.00274	1.00458	1.00641	1.00733	1.00639	1.00363	1.00457	1.00824	1.00454	1.00635	1.00452	1.00454	1.00458	1.00353
1196	0.00253378	0.0155844	0.0245614	0.0475786	0.248447	0.150649	0.186396	0.290909	0.357458	0.278369	0.536073	0.696744	0.793824	0.789134	0.879562	0.966086	1.00274	1.00458	1.0064	1.00732	1.00638	1.00363	1.00456	1.00823	1.00453	1.00635	1.00452	1.00453	1.00458	1.00353
1197	0.00253165	0.0155709	0.0245399	0.0475382	0.249113	0.151384	0.187114	0.291522	0.357143	0.278122	0.535584	0.697026	0.794011	0.789328	0.879672	0.966117	1.00274	1.00457	1.0064	1.00731	1.00638	1.00363	1.00456	1.00823	1.00453	1.00634	1.00452	1.00453	1.00457	1.00353
1198	0.00252951	0.0155575	0.0245184	0.0474979	0.249779	0.152118	0.187831	0.292135	0.356828	0.277876	0.535096	0.697307	0.794198	0.789522	0.879781	0.966148	1.00274	1.00457	1.00639	1.00731	1.00637	1.00362	1.00455	1.00822	1.00452	1.00633	1.00451	1.00452	1.00457	1.00352
1199	0.00252738	0.015544	0.0244969	0.0474576	0.249779	0.152118	0.188546	0.292135	0.356514	0.27763	0.534608	0.698236	0.794384	0.789715	0.879891	0.967063	1.00273	1.00457	1.00639	1.0073	1.00636	1.00362	1.00455	1.00821	1.00452	1.00633	1.00451	1.00452	1.00457	1.00352
1200	0.00252525	0.0155306	0.0244755	0.0482642	0.249558	0.15285	0.189261	0.292746	0.356201	0.277385	0.534122	0.698516	0.79457	0.789908	0.88	0.967093	1.00273	1.00456	1.00638	1.00729	1.00636	1.00362	1.00455	1.0082	1.00452	1.00632	1.0045	1.00452	1.00456	1.00352
1201	0.00252313	0.0155172	0.0244541	0.0482642	0.249337	0.15285	0.189974	0.292746	0.355888	0.27714	0.533636	0.698795	0.794756	0.790101	0.880109	0.967123	1.00273	1.00456	1.00638	1.00729	1.00635	1.00361	1.00454	1.0082	1.00451	1.00632	1.0045	1.00451	1.00456	1.00351
1202	0.00252101	0.0155039	0.0244328	0.0490694	0.249117	0.152718	0.189807	0.293356	0.355575	0.276896	0.533152	0.699074	0.794941	0.790293	0.881017	0.967153	1.00273	1.00455	1.00637	1.00728	1.00635	1.00361	1.00454	1.00819	1.00451	1.00631	1.0045	1.00451	1.00455	1.00351
1203	0.00251889	0.0154905	0.0244115	0.0498732	0.248897	0.152586	0.18964	0.293966	0.355263	0.276652	0.532668	0.699352	0.795126	0.790485	0.881125	0.967183	1.00272	1.00455	1.00636	1.00727	1.00634	1.00361	1.00453	1.00818	1.0045	1.00631	1.00449	1.0045	1.00455	1.00351
1204	0.00251678	0.0154772	0.0243902	0.0506757	0.248677	0.152455	0.189474	0.294574	0.354952	0.276408	0.532185	0.69963	0.795311	0.790676	0.881125	0.967213	1.00272	1.00455	1.00636	1.00727	1.00633	1.0036	1.00453	1.00817	1.0045	1.0063	1.00449	1.0045	1.00455	1.00351
1205	0.00251467	0.0154639	0.024369	0.0514768	0.248458	0.152324	0.189308	0.295181	0.354641	0.276165	0.531703	0.699908	0.795495	0.790868	0.881233	0.967243	1.00272	1.00454	1.00635	1.00726	1.00633	1.0036	1.00452	1.00817	1.0045	1.00629	1.00448	1.0045	1.00454	1.0035
1206	0.00251256	0.0154506	0.0243478	0.0522766	0.248239	0.152193	0.189142	0.295787	0.354331	0.275923	0.531222	0.700185	0.79568	0.791058	0.881341	0.967273	1.00272	1.00454	1.00635	1.00725	1.00632	1.0036	1.00452	1.00816	1.00449	1.00629	1.00448	1.00449	1.00454	1.0035
1207	0.00251046	0.0154374	0.0243267	0.053075	0.248021	0.152062	0.188976	0.296392	0.354021	0.27568	0.530741	0.700461	0.795863	0.791249	0.881448	0.967302	1.00271	1.00453	1.00634	1.00725	1.00632	1.00359	1.00452	1.00815	1.00449	1.00628	1.00448	1.00449	1.00453	1.0035
1208	0.00250836	0.0154242	0.0243056	0.0538721	0.247803	0.151931	0.188811	0.296996	0.353712	0.275439	0.530262	0.700737	0.796047	0.791439	0.881555	0.967332	1.00271	1.00453	1.00633	1.00724	1.00631	1.00359	1.00451	1.00814	1.00448	1.00628	1.00447	1.00448	1.00453	1.00349
1209	0.00250627	0.015411	0.0242845	0.0538721	0.247586	0.151801	0.188646	0.297599	0.353403	0.275197	0.529783	0.700737	0.79623	0.791629	0.881555	0.967362	1.00271	1.00452	1.00633	1.00723	1.00631	1.00359	1.00451	1.00814	1.00448	1.00627	1.00447	1.00448	1.00452	1.00349
1210	0.00250417	0.0153978	0.0242634	0.0546678	0.247368	0.151671	0.188482	0.298201	0.353095	0.274956	0.529306	0.701012	0.796413	0.791818	0.881662	0.967391	1.00271	1.00452	1.00632	1.00723	1.0063	1.00359	1.0045	1.00813	1.00448	1.00627	1.00446	1.00448	1.00452	1.00349
1211	0.00250209	0.0153846	0.0242424	0.0554622	0.247152	0.151541	0.188317	0.298801	0.352787	0.274716	0.528829	0.701287	0.796595	0.792007	0.881769	0.967421	1.00271	1.00452	1.00632	1.00722	1.00629	1.00358	1.0045	1.00812	1.00447	1.00626	1.00446	1.00447	1.00452	1.00348
1212	0.0025	0.0153715	0.0242215	0.0562552	0.246935	0.151411	0.188153	0.299401	0.35248	0.274476	0.528353	0.701561	0.796777	0.792196	0.881876	0.96745	1.0027	1.00451	1.00631	1.00721	1.00629	1.00358	1.0045	1.00812	1.00447	1.00626	1.00446	1.00447	1.00451	1.00348
1213	0.00249792	0.0153584	0.0242005	0.057047	0.246719	0.151282	0.18799	0.3	0.352174	0.274236	0.527878	0.701835	0.796959	0.792384	0.881982	0.96748	1.0027	1.00451	1.00631	1.00721	1.00628	1.00358	1.00449	1.00811	1.00446	1.00625	1.00445	1.00446	1.00451	1.00348
1214	0.00249584	0.0153453	0.0241796	0.0578374	0.246503	0.151153	0.187826	0.300598	0.351868	0.273997	0.527403	0.702108	0.79714	0.792572	0.882088	0.967509	1.0027	1.0045	1.0063	1.0072	1.00628	1.00357	1.00449	1.0081	1.00446	1.00624	1.00445	1.00446	1.0045	1.00348
1215	0.00249377	0.0153322	0.0241588	0.0586265	0.246288	0.151024	0.187663	0.301195	0.351562	0.273758	0.52693	0.702381	0.797321	0.79276	0.882194	0.967538	1.0027	1.0045	1.00629	1.00719	1.00627	1.00357	1.00448	1.00809	1.00446	1.00624	1.00444	1.00446	1.0045	1.00347
1216	0.00249169	0.0153191	0.0241379	0.0594142	0.246073	0.150895	0.1875	0.30179	0.351258	0.273519	0.526457	0.702653	0.797502	0.792948	0.8823	0.967568	1.00269	1.0045	1.00629	1.00719	1.00627	1.00357	1.00448	1.00809	1.00445	1.00623	1.00444	1.00445	1.0045	1.00347
1217	0.00248963	0.0153061	0.0241171	0.0602007	0.245859	0.150767	0.187337	0.302385	0.350953	0.273281	0.525986	0.702925	0.797683	0.793135	0.882406	0.967597	1.00269	1.00449	1.00628	1.00718	1.00626	1.00357	1.00448	1.00808	1.00445	1.00623	1.00444	1.00445	1.00449	1.00347
1218	0.00248756	0.0152931	0.0240964	0.0609858	0.245645	0.150638	0.188042	0.302128	0.350649	0.273043	0.525515	0.703196	0.797863	0.793321	0.882511	0.967626	1.00269	1.00449	1.00628	1.00717	1.00626	1.00356	1.00447	1.00807	1.00444	1.00622	1.00443	1.00444	1.00449	1.00346
1219	0.0024855	0.0152801	0.0240757	0.0617696	0.245431	0.15051	0.188745	0.301871	0.350346	0.272806	0.525045	0.703467	0.798043	0.793508	0.882616	0.967655	1.00269	1.00448	1.00627	1.00717	1.00625	1.00356	1.00447	1.00806	1.00444	1.00622	1.00443	1.00444	1.00448	1.00346
1220	0.00248344	0.0152672	0.024055	0.0625521	0.245217	0.150382	0.189446	0.301614	0.350043	0.272569	0.524576	0.703737	0.798222	0.793694	0.882722	0.967684	1.00268	1.00448	1.00627	1.00716	1.00624	1.00356	1.00446	1.00806	1.00444	1.00621	1.00442	1.00444	1.00448	1.00346
1221	0.00248139	0.0152542	0.0240343	0.0633333	0.245004	0.150255	0.190147	0.301358	0.349741	0.272333	0.524107	0.704007	0.798401	0.793879	0.882826	0.967713	1.00268	1.00448	1.00626	1.00716	1.00624	1.00355	1.00446	1.00805	1.00443	1.00621	1.00442	1.00443	1.00448	1.00345
1222	0.00247934	0.0152413	0.0240137	0.0641132	0.244792	0.150127	0.189983	0.301951	0.349439	0.272097	0.52364	0.704277	0.79858	0.794065	0.882931	0.967742	1.00268	1.00447	1.00626	1.00715	1.00623	1.00355	1.00446	1.00804	1.00443	1.0062	1.00442	1.00443	1.00447	1.00345
1223	0.00247729	0.0152284	0.0239931	0.0648918	0.244579	0.15	0.189819	0.302542	0.349138	0.271861	0.523173	0.704545	0.798759	0.79425	0.883036	0.967771	1.00268	1.00447	1.00625	1.00714	1.00623	1.00355	1.00445	1.00804	1.00442	1.00619	1.00441	1.00442	1.00447	1.00345
1224	0.00247525	0.0152156	0.0239726	0.0656692	0.244367	0.149873	0.189655	0.303133	0.348837	0.271626	0.522707	0.704814	0.798937	0.794434	0.88314	0.9678	1.00267	1.00446	1.00624	1.00714	1.00622	1.00354	1.00445	1.00803	1.00442	1.00619	1.00441	1.00442	1.00446	1.00345
1225	0.00247321	0.0152027	0.0239521	0.0664452	0.244156	0.149746	0.189492	0.303723	0.348537	0.271392	0.522242	0.705082	0.799115	0.794619	0.883244	0.967828	1.00267	1.00446	1.00624	1.00713	1.00622	1.00354	1.00444	1.00802	1.00442	1.00618	1.00441	1.00442	1.00446	1.00344
1226	0.00247117	0.0151899	0.0239316	0.0672199	0.243945	0.14962	0.190189	0.303466	0.348237	0.271157	0.522667	0.704442	0.799293	0.794803	0.883348	0.967857	1.00267	1.00446	1.00623	1.00712	1.00621	1.00354	1.00444	1.00801	1.00441	1.00618	1.0044	1.00441	1.00446	1.00344
1227	0.00246914	0.0151771	0.0239112	0.0679934	0.243734	0.149493	0.190886	0.303209	0.347938	0.270923	0.523091	0.703804	0.79947	0.794987	0.883452	0.967886	1.00267	1.00445	1.00623	1.00712	1.00621	1.00353	1.00444	1.00801	1.00441	1.00617	1.0044	1.00441	1.00446	1.00344
1228	0.00246711	0.0151643	0.0238908	0.0687655	0.243523	0.149367	0.191581	0.302954	0.347639	0.27069	0.523514	0.703167	0.799647	0.79517	0.883556	0.967914	1.00266	1.00445	1.00622	1.00711	1.0062	1.00353	1.00443	1.008	1.00441	1.00617	1.00439	1.00441	1.00445	1.00343
1229	0.00246508	0.0151515	0.0238704	0.0695364	0.243313	0.149241	0.192275	0.302698	0.347341	0.270457	0.523936	0.702532	0.799824	0.795353	0.883659	0.967943	1.00266	1.00444	1.00622	1.0071	1.00619	1.00353	1.00443	1.00799	1.0044	1.00616	1.00439	1.0044	1.00445	1.00343
1230	0.00246305	0.0151388	0.0238501	0.070306	0.243103	0.149115	0.19211	0.303286	0.347044	0.270224	0.523472	0.7028	0.8	0.795536	0.883762	0.967972	1.00266	1.00444	1.00621	1.0071	1.00619	1.00352	1.00442	1.00799	1.0044	1.00616	1.00439	1.0044	1.00444	1.00343
1231	0.00246103	0.0151261	0.0238298	0.0710744	0.242894	0.14899	0.191945	0.303872	0.346747	0.269991	0.523009	0.703069	0.800176	0.795718	0.883865	0.968	1.00266	1.00444	1.00621	1.00709	1.00618	1.00352	1.00442	1.00798	1.00439	1.00615	1.00438	1.00439	1.00444	1.00342
1232	0.00245902	0.0151134	0.0238095	0.0718415	0.242685	0.148865	0.191781	0.304458	0.34645	0.269759	0.522546	0.703336	0.800352	0.7959	0.883968	0.968028	1.00265	1.00443	1.0062	1.00709	1.00618	1.00352	1.00442	1.00797	1.00439	1.00615	1.00438	1.00439	1.00444	1.00342
1233	0.002457	0.0151007	0.0237893	0.0726073	0.242476	0.148739	0.191617	0.305042	0.346154	0.269528	0.522085	0.703604	0.800527	0.796082	0.884071	0.968057	1.00265	1.00443	1.00619	1.00708	1.00617	1.00351	1.00441	1.00796	1.00439	1.00614	1.00437	1.00439	1.00443	1.00342
1234	0.00245499	0.015088	0.0237691	0.0733718	0.242268	0.148615	0.192308	0.304786	0.345858	0.269297	0.522507	0.70297	0.800702	0.796263	0.884173	0.968085	1.00265	1.00442	1.00619	1.00707	1.00617	1.00351	1.00441	1.00796	1.00438	1.00613	1.00437	1.00439	1.00443	1.00342
1235	0.00245298	0.0150754	0.0237489	0.0741351	0.24206	0.14849	0.192997	0.30453	0.345563	0.269066	0.522928	0.702338	0.800877	0.796444	0.884276	0.968113	1.00265	1.00442	1.00618	1.00707	1.00616	1.00351	1.00441	1.00795	1.00438	1.00613	1.00437	1.00438	1.00442	1.00341
1236	0.00245098	0.0150628	0.0237288	0.0748971	0.241852	0.148365	0.193686	0.304275	0.345269	0.268836	0.523348	0.701707	0.801052	0.796625	0.884378	0.968142	1.00265	1.00442	1.00618	1.00706	1.00616	1.00351	1.0044	1.00794	1.00437	1.00612	1.00436	1.00438	1.00442	1.00341
1237	0.00244898	0.0150502	0.0237087	0.0756579	0.241645	0.148241	0.194373	0.30402	0.344974	0.268606	0.523768	0.701077	0.801226	0.796806	0.88448	0.96817	1.00264	1.00441	1.00617	1.00705	1.00615	1.0035	1.0044	1.00794	1.00437	1.00612	1.00436	1.00437	1.00442	1.00341
1238	0.00244698	0.0150376	0.0236887	0.0764174	0.241438	0.148117	0.194208	0.304603	0.344681	0.268376	0.523307	0.701345	0.8014	0.796986	0.884581	0.968198	1.00264	1.00441	1.00617	1.00705	1.00615	1.0035	1.00439	1.00793	1.00437	1.00611	1.00436	1.00437	1.00441	1.0034
1239	0.00244499	0.015025	0.0236686	0.0771757	0.241232	0.147993	0.194043	0.305439	0.344388	0.268147	0.522847	0.701613	0.801573	0.797872	0.884683	0.968226	1.00352	1.00441	1.00616	1.00704	1.00702	1.0035	1.00439	1.00792	1.00436	1.00611	1.00435	1.00437	1.00441	1.0034
1240	0.002443	0.0150125	0.0236486	0.0771757	0.241026	0.14787	0.193878	0.305439	0.344095	0.267918	0.522388	0.701613	0.801573	0.797872	0.884683	0.968226	1.00352	1.00441	1.00616	1.00704	1.00702	1.0035	1.00439	1.00792	1.00436	1.00611	1.00435	1.00437	1.00441	1.0034
1241	0.00244101	0.015	0.0236287	0.0771757	0.24082	0.147746	0.193713	0.305439	0.343803	0.26769	0.52193	0.701613	0.801573	0.797872	0.884683	0.968226	1.00352	1.0044	1.00616	1.00704	1.00702	1.0035	1.00439	1.00792	1.00436	1.00611	1.00435	1.00437	1.0044	1.0034
1242	0.00243902	0.0149875	0.0236088	0.0779327	0.240614	0.147623	0.193713	0.30602	0.343511	0.267462	0.521472	0.70188	0.801747	0.798759	0.884785	0.968254	1.00352	1.0044	1.00616	1.00792	1.00702	1.00349	1.00439	1.00792	1.00436	1.0061	1.00435	1.00436	1.0044	1.00339
1243	0.00243704	0.014975	0.0235889	0.0786885	0.240409	0.1475	0.193548	0.3066	0.34322	0.267234	0.521016	0.702147	0.80192	0.798937	0.884886	0.968282	1.00352	1.00439	1.00615	1.00792	1.00702	1.00349	1.00438	1.00791	1.00436	1.0061	1.00434	1.00436	1.00439	1.00339
1244	0.00243506	0.0149626	0.023569	0.0786885	0.240409	0.147377	0.193384	0.3066	0.34293	0.267007	0.52056	0.702147	0.80192	0.798937	0.884886	0.968282	1.00352	1.00439	1.00615	1.00792	1.00702	1.00349	1.00438	1.00791	1.00436	1.0061	1.00434	1.00436	1.00439	1.00339
1245	0.00243309	0.0149502	0.0235492	0.0786241	0.241056	0.147255	0.19322	0.307179	0.34264	0.26678	0.520105	0.702413	0.802092	0.798937	0.884987	0.968282	1.00352	1.00439	1.00615	1.00791	1.00702	1.00349	1.00438	1.0079	1.00435	1.0061	1.00434	1.00436	1.00439	1.00338
1246	0.00243112	0.0149378	0.0235294	0.0785597	0.241908	0.147132	0.193057	0.307756	0.34235	0.266553	0.519651	0.702413	0.802265	0.799115	0.885088	0.969163	1.00351	1.00438	1.00615	1.0079	1.00701	1.00348	1.00437	1.00789	1.00435	1.00609	1.00434	1.00436	1.00438	1.00338
1247	0.00242915	0.0149254	0.0235097	0.0784955	0.242553	0.14701	0.192893	0.308333	0.342061	0.266327	0.519197	0.702679	0.802265	0.799293	0.885188	0.96919	1.00351	1.00438	1.00614	1.00789	1.00701	1.00348	1.00437	1.00789	1.00434	1.00609	1.00434	1.00435	1.00438	1.00338
1248	0.00242718	0.014913	0.0234899	0.0784955	0.242347	0.146888	0.19273	0.308077	0.342616	0.266327	0.518745	0.702679	0.802437	0.79947	0.885188	0.96919	1.00351	1.00437	1.00613	1.00789	1.00701	1.00348	1.00437	1.00788	1.00434	1.00608	1.00434	1.00435	1.00437	1.00338
1249	0.00242522	0.0149007	0.0234702	0.0792484	0.242141	0.146766	0.192568	0.30782	0.34317	0.266102	0.518293	0.702944	0.802437	0.799647	0.885289	0.969217	1.00351	1.00437	1.00613	1.00789	1.007	1.00348	1.00436	1.00787	1.00434	1.00608	1.00433	1.00435	1.00437	1.00337
1250	0.00242326	0.0148883	0.0234506	0.08	0.241935	0.146645	0.192405	0.307564	0.343724	0.265876	0.517842	0.703209	0.802609	0.799824	0.885389	0.969244	1.00351	1.00437	1.00612	1.00788	1.00699	1.00347	1.00436	1.00787	1.00433	1.00607	1.00433	1.00434	1.00437	1.00337
1251	0.00242131	0.014876	0.023431	0.0807504	0.24173	0.146523	0.192243	0.307309	0.344276	0.265651	0.517391	0.703473	0.80278	0.8	0.88549	0.969271	1.00351	1.00436	1.00612	1.00787	1.00699	1.00347	1.00436	1.00786	1.00433	1.00607	1.00433	1.00434	1.00436	1.00337
1252	0.00241935	0.0148637	0.0234114	0.0814996	0.241525	0.146402	0.192081	0.307884	0.343987	0.265427	0.516942	0.703737	0.802951	0.800176	0.88559	0.970149	1.00351	1.00436	1.00611	1.00787	1.00698	1.00347	1.00435	1.00785	1.00433	1.00606	1.00432	1.00434	1.00436	1.00336
1253	0.00241741	0.0148515	0.0233918	0.0822476	0.241321	0.146281	0.191919	0.308458	0.343697	0.265203	0.516493	0.704	0.803122	0.800352	0.885689	0.970175	1.0035	1.00436	1.00611	1.00786	1.00697	1.00346	1.00435	1.00785	1.00432	1.00606	1.00432	1.00433	1.00436	1.00336
1254	0.00241546	0.0148392	0.0233723	0.0829943	0.241117	0.14616	0.191758	0.309031	0.343409	0.264979	0.516045	0.704263	0.803293	0.800527	0.885789	0.970202	1.0035	1.00435	1.0061	1.00785	1.00697	1.00346	1.00434	1.00784	1.00432	1.00605	1.00431	1.00433	1.00436	1.00336
1255	0.00241352	0.014827	0.0233528	0.0837398	0.240913	0.14604	0.191597	0.309603	0.343121	0.264755	0.515598	0.704525	0.803463	0.800702	0.885889	0.970228	1.0035	1.00435	1.0061	1.00785	1.00696	1.00346	1.00434	1.00783	1.00431	1.00604	1.00431	1.00433	1.00436	1.00336
1256	0.00241158	0.0148148	0.0233333	0.0844842	0.240709	0.145919	0.191436	0.310174	0.342833	0.264532	0.515152	0.704787	0.803633	0.800877	0.885988	0.970254	1.00349	1.00434	1.00609	1.00784	1.00696	1.00345	1.00434	1.00783	1.00431	1.00604	1.00431	1.00432	1.00435	1.00419
1257	0.00240964	0.0148026	0.0233139	0.0852273	0.240506	0.145799	0.191275	0.310744	0.342546	0.26431	0.514706	0.705049	0.803803	0.801052	0.886087	0.97028	1.00349	1.00434	1.00609	1.00783	1.00695	1.00345	1.00433	1.00782	1.00431	1.00603	1.0043	1.00432	1.00435	1.00419
1258	0.0024077	0.0147905	0.0232945	0.0859692	0.240304	0.145679	0.191115	0.311313	0.342259	0.264087	0.515125	0.704425	0.803972	0.801226	0.886186	0.970306	1.00349	1.00434	1.00608	1.00783	1.00694	1.00345	1.00433	1.00781	1.0043	1.00603	1.0043	1.00431	1.00435	1.00419
1259	0.00240577	0.0147783	0.0232751	0.0867099	0.240101	0.145559	0.190955	0.311881	0.341973	0.263866	0.515544	0.703802	0.804142	0.8014	0.886285	0.970332	1.00348	1.00433	1.00608	1.00782	1.00694	1.00345	1.00433	1.00781	1.0043	1.00602	1.0043	1.00431	1.00434	1.00419
1260	0.00240385	0.0147662	0.0232558	0.0867099	0.239899	0.14544	0.190795	0.311624	0.341973	0.263644	0.515544	0.70318	0.804142	0.8014	0.886285	0.970332	1.00348	1.00433	1.00608	1.00782	1.00694	1.00345	1.00433	1.00781	1.0043	1.00602	1.0043	1.00431	1.00434	1.00418
1261	0.00240192	0.0147541	0.0232365	0.0874494	0.239697	0.14532	0.190635	0.311367	0.342523	0.263423	0.515962	0.70256	0.80431	0.801573	0.886383	0.970357	1.00348	1.00433	1.00607	1.00781	1.00693	1.00344	1.00432	1.0078	1.0043	1.00602	1.00429	1.00431	1.00434	1.00418
1262	0.0024	0.014742	0.0232172	0.0881877	0.239496	0.145201	0.190476	0.311111	0.343072	0.263202	0.515517	0.702822	0.804479	0.801747	0.886482	0.970383	1.00348	1.00433	1.00607	1.00781	1.00693	1.00344	1.00432	1.00779	1.00429	1.00601	1.00429	1.0043	1.00434	1.00418
1263	0.00239808	0.01473	0.023198	0.0881877	0.239295	0.145082	0.190317	0.310855	0.34362	0.262982	0.515073	0.703084	0.804647	0.80192	0.88658	0.970409	1.00348	1.00432	1.00606	1.0078	1.00692	1.00344	1.00431	1.00779	1.00429	1.00601	1.00428	1.0043	1.00433	1.00417
1264	0.00239617	0.0147179	0.0231788	0.0881164	0.239094	0.144963	0.190158	0.311422	0.343333	0.262762	0.51463	0.703345	0.804815	0.802092	0.886678	0.970435	1.00347	1.00432	1.00606	1.00779	1.00691	1.00343	1.00431	1.00778	1.00428	1.006	1.00428	1.0043	1.00433	1.00417
1265	0.00239425	0.0147059	0.0231596	0.0881164	0.238894	0.144845	0.19	0.311987	0.343047	0.262542	0.514187	0.703606	0.804983	0.802265	0.886776	0.97046	1.00347	1.00431	1.00605	1.00779	1.00691	1.00343	1.00431	1.00777	1.00428	1.006	1.00428	1.00429	1.00433	1.00417
1266	0.00239234	0.0146939	0.0231405	0.0880452	0.238693	0.144726	0.189842	0.312551	0.342762	0.262322	0.514605	0.702988	0.80515	0.802437	0.886874	0.970486	1.00347	1.00431	1.00604	1.00778	1.0069	1.00343	1.0043	1.00777	1.00428	1.00599	1.00427	1.00429	1.00432	1.00416
1267	0.00239044	0.0146819	0.0231214	0.0880452	0.238494	0.144608	0.189684	0.313115	0.342477	0.262104	0.515021	0.702371	0.805317	0.802609	0.886972	0.970512	1.00346	1.00431	1.00604	1.00777	1.0069	1.00342	1.0043	1.00776	1.00427	1.00599	1.00427	1.00428	1.00432	1.00416
1268	0.00238854	0.0146699	0.0231023	0.088853	0.238294	0.14449	0.189526	0.313677	0.342193	0.261885	0.515437	0.702632	0.804627	0.80278	0.887069	0.970537	1.00346	1.0043	1.00603	1.00777	1.00689	1.00342	1.0043	1.00775	1.00427	1.00598	1.00427	1.00428	1.00431	1.00416
1269	0.00238663	0.014658	0.0230833	0.088853	0.238095	0.144372	0.189369	0.314239	0.341909	0.261667	0.515853	0.702892	0.803938	0.802951	0.887166	0.970563	1.00346	1.0043	1.00603	1.00776	1.00688	1.00342	1.00429	1.00775	1.00427	1.00598	1.00426	1.00428	1.00431	1.00415
1270	0.00238474	0.0146461	0.0230643	0.0887813	0.237896	0.144254	0.189212	0.3148	0.341625	0.261449	0.516267	0.703152	0.803251	0.803122	0.887263	0.970588	1.00345	1.0043	1.00602	1.00775	1.00688	1.00342	1.00429	1.00774	1.00426	1.00597	1.00426	1.00427	1.00431	1.00415
1271	0.00238284	0.0146341	0.0230453	0.0887813	0.237698	0.144137	0.189055	0.315359	0.341342	0.261231	0.516681	0.703412	0.802564	0.803293	0.88736	0.970614	1.00345	1.00429	1.00602	1.00775	1.00687	1.00341	1.00428	1.00773	1.00426	1.00597	1.00426	1.00427	1.00431	1.00415
1272	0.00238095	0.0146223	0.0230263	0.0887097	0.237698	0.14402	0.188898	0.315102	0.341887	0.261014	0.517094	0.702797	0.802733	0.803463	0.887457	0.970639	1.00345	1.00429	1.00601	1.00774	1.00687	1.00341	1.00428	1.00773	1.00426	1.00596	1.00425	1.00427	1.0043	1.00414
1273	0.00237906	0.0146104	0.0230074	0.0886382	0.238333	0.143902	0.188742	0.314845	0.342432	0.260797	0.517506	0.702183	0.802901	0.803633	0.887554	0.970664	1.00345	1.00428	1.00601	1.00773	1.00686	1.00341	1.00428	1.00772	1.00425	1.00596	1.00425	1.00426	1.0043	1.00414
1274	0.00237718	0.0145985	0.0229885	0.0885668	0.238333	0.143786	0.188586	0.314588	0.342975	0.260581	0.517065	0.702443	0.803069	0.803803	0.88765	0.97069	1.00344	1.00428	1.006	1.00773	1.00686	1.0034	1.00427	1.00771	1.00425	1.00595	1.00424	1.00426	1.0043	1.00414
1275	0.0023753	0.0145867	0.0229696	0.0884956	0.238968	0.143669	0.18843	0.314332	0.343518	0.260365	0.516624	0.702703	0.803237	0.803972	0.887746	0.970715	1.00344	1.00428	1.006	1.00772	1.00685	1.0034	1.00427	1.00771	1.00424	1.00595	1.00424	1.00426	1.0043	1.00414
1276	0.00237342	0.0145749	0.0229508	0.0892283	0.238769	0.143552	0.188274	0.31489	0.343234	0.260149	0.516184	0.702962	0.803404	0.804142	0.887842	0.97074	1.00344	1.00427	1.00599	1.00771	1.00684	1.0034	1.00427	1.0077	1.00424	1.00594	1.00424	1.00425	1.00429	1.00413
1277	0.00237154	0.0145631	0.022932	0.0892283	0.23857	0.143436	0.188119	0.315447	0.342951	0.259934	0.515745	0.70322	0.803571	0.80431	0.887938	0.970765	1.00343	1.00427	1.00599	1.00771	1.00684	1.0034	1.00426	1.00769	1.00424	1.00594	1.00423	1.00425	1.00429	1.00413
1278	0.00236967	0.0145513	0.0229133	0.0899598	0.238372	0.14332	0.187964	0.316003	0.342669	0.259719	0.515306	0.703478	0.803738	0.804479	0.888034	0.97079	1.00343	1.00427	1.00598	1.0077	1.00683	1.00339	1.00426	1.00769	1.00423	1.00593	1.00423	1.00424	1.00428	1.00413
1279	0.0023678	0.0145396	0.0228945	0.0907631	0.238174	0.143204	0.187809	0.316558	0.342387	0.259504	0.514868	0.703736	0.803905	0.804647	0.88813	0.970815	1.00343	1.00426	1.00598	1.00769	1.00683	1.00339	1.00426	1.00768	1.00423	1.00593	1.00423	1.00424	1.00428	1.00412
1280	0.00236593	0.0145278	0.0228758	0.0906902	0.238806	0.143088	0.187654	0.317113	0.342105	0.25929	0.514431	0.703993	0.804071	0.804815	0.888225	0.97084	1.00342	1.00426	1.00597	1.00769	1.00682	1.00339	1.00425	1.00767	1.00423	1.00592	1.00422	1.00424	1.00514	1.00412
1281	0.00236407	0.0145161	0.0228571	0.0906175	0.239437	0.142973	0.1875	0.317666	0.341824	0.259076	0.513995	0.70425	0.804237	0.804983	0.888321	0.970865	1.00342	1.00426	1.00597	1.00768	1.00681	1.00338	1.00425	1.00767	1.00422	1.00592	1.00422	1.00423	1.00514	1.00412
1282	0.0023622	0.0145044	0.0228385	0.0905449	0.240066	0.142857	0.187346	0.318219	0.341544	0.258862	0.513559	0.704506	0.804403	0.80515	0.888416	0.97089	1.00342	1.00425	1.00596	1.00767	1.00681	1.00338	1.00424	1.00766	1.00422	1.00591	1.00422	1.00423	1.00513	1.00411
1283	0.00236035	0.0144928	0.0228199	0.0904724	0.240695	0.142742	0.187192	0.31877	0.341263	0.258649	0.513124	0.704762	0.804569	0.805317	0.888511	0.970915	1.00342	1.00425	1.00596	1.00767	1.0068	1.00338	1.00424	1.00765	1.00422	1.00591	1.00421	1.00423	1.00513	1.00411
1284	0.00235849	0.0144811	0.0228199	0.0904724	0.241322	0.142742	0.187039	0.319579	0.341263	0.258649	0.513124	0.704762	0.805415	0.806175	0.888511	0.970915	1.00342	1.00425	1.00596	1.00767	1.0068	1.00338	1.00424	1.00765	1.00422	1.00591	1.00421	1.00423	1.00512	1.00411
1285	0.00235664	0.0144695	0.0228199	0.0904724	0.241949	0.142742	0.186885	0.320129	0.341263	0.258649	0.513124	0.705017	0.805579	0.806341	0.888605	0.97094	1.00341	1.00424	1.00595	1.00766	1.0068	1.00338	1.00424	1.00765	1.00421	1.0059	1.00421	1.00422	1.00512	1.0041
1286	0.00235479	0.0144578	0.0228013	0.0904	0.242574	0.142627	0.186732	0.320679	0.340984	0.258436	0.51269	0.705272	0.805743	0.806507	0.8887	0.970965	1.00341	1.00424	1.00595	1.00765	1.00679	1.00337	1.00423	1.00764	1.00421	1.0059	1.00421	1.00422	1.00512	1.0041
1287	0.00235294	0.0144462	0.0227828	0.0903277	0.243199	0.142512	0.186579	0.321227	0.340704	0.258224	0.512257	0.705527	0.805907	0.806672	0.888795	0.97099	1.00341	1.00424	1.00594	1.00765	1.00679	1.00337	1.00423	1.00763	1.00421	1.00589	1.0042	1.00422	1.00511	1.0041
1288	0.0023511	0.0144346	0.0227642	0.0903277	0.242998	0.142397	0.186427	0.321774	0.340426	0.258012	0.511824	0.705527	0.806071	0.806838	0.888889	0.971014	1.0034	1.00423	1.00594	1.00764	1.00678	1.00337	1.00423	1.00763	1.0042	1.00589	1.0042	1.00421	1.00511	1.00409
1289	0.00234926	0.0144231	0.0227457	0.0903277	0.242798	0.142283	0.186275	0.322321	0.340147	0.2578	0.511392	0.705527	0.806234	0.807003	0.888983	0.971039	1.0034	1.00423	1.00593	1.00763	1.00677	1.00336	1.00422	1.00762	1.0042	1.00588	1.00419	1.00421	1.0051	1.00409
1290	0.00234742	0.0144115	0.0227273	0.0903277	0.242599	0.142169	0.186122	0.322866	0.339869	0.257588	0.510961	0.705527	0.806397	0.807167	0.889077	0.971064	1.0034	1.00423	1.00593	1.00763	1.00677	1.00336	1.00422	1.00761	1.00419	1.00588	1.00419	1.00421	1.0051	1.00408
1291	0.00234558	0.0144	0.0227088	0.0902556	0.242399	0.142055	0.185971	0.323411	0.339592	0.257377	0.510531	0.705781	0.80656	0.807332	0.889171	0.971088	1.0034	1.00422	1.00592	1.00762	1.00676	1.00336	1.00422	1.00761	1.00419	1.00587	1.00419	1.0042	1.00509	1.00408
1292	0.00234375	0.0143885	0.0226904	0.0902556	0.2422	0.141941	0.185819	0.323955	0.339315	0.257166	0.510101	0.706034	0.806723	0.807496	0.889265	0.971113	1.00339	1.00422	1.00592	1.00761	1.00676	1.00336	1.00421	1.0076	1.00419	1.00587	1.00418	1.0042	1.00509	1.00408
1293	0.00234192	0.014377	0.0226721	0.0901836	0.242002	0.141827	0.185668	0.324498	0.339038	0.256956	0.509672	0.706288	0.806885	0.80766	0.889358	0.971138	1.00339	1.00422	1.00591	1.00761	1.00675	1.00335	1.00421	1.00759	1.00418	1.00586	1.00418	1.00419	1.00508	1.00407
1294	0.00234192	0.0143655	0.0226537	0.0901116	0.241803	0.141713	0.18633	0.324238	0.338762	0.256746	0.509244	0.70654	0.807047	0.807823	0.889451	0.971162	1.00339	1.00421	1.00591	1.0076	1.00675	1.00335	1.00421	1.00759	1.00418	1.00586	1.00418	1.00419	1.00508	1.00407
1295	0.00234009	0.0143541	0.0226354	0.0900398	0.241605	0.1416	0.186992	0.323978	0.338487	0.256536	0.508816	0.706793	0.807209	0.807986	0.889545	0.971186	1.00338	1.00421	1.0059	1.00759	1.00674	1.00335	1.0042	1.00758	1.00418	1.00585	1.00417	1.00419	1.00508	1.00407
1296	0.00234009	0.0143426	0.0226171	0.0899682	0.241408	0.141487	0.187652	0.323718	0.338211	0.256327	0.508389	0.707045	0.80737	0.808149	0.889638	0.971211	1.00338	1.00421	1.0059	1.00759	1.00673	1.00334	1.0042	1.00758	1.00417	1.00585	1.00417	1.00418	1.00507	1.00407
1297	0.00233827	0.0143312	0.0225989	0.0898966	0.24121	0.141374	0.188312	0.323459	0.337937	0.256117	0.507963	0.707296	0.807531	0.808312	0.889731	0.971235	1.00338	1.0042	1.00589	1.00758	1.00673	1.00334	1.00419	1.00757	1.00417	1.00584	1.00417	1.00418	1.00507	1.00406
1298	0.00233645	0.0143198	0.0225806	0.0898251	0.241013	0.141261	0.18897	0.3232	0.337662	0.255909	0.507538	0.707547	0.807692	0.808475	0.889823	0.97126	1.00338	1.0042	1.00589	1.00758	1.00672	1.00334	1.00419	1.00756	1.00417	1.00584	1.00416	1.00418	1.00506	1.00406
1299	0.00233463	0.0143084	0.0225624	0.0897538	0.240816	0.141148	0.189627	0.322942	0.337388	0.2557	0.507113	0.707798	0.807853	0.808637	0.889916	0.971284	1.00337	1.00419	1.00588	1.00757	1.00672	1.00334	1.00419	1.00756	1.00416	1.00583	1.00416	1.00417	1.00506	1.00406
1300	0.00233281	0.0142971	0.0225443	0.0896825	0.24062	0.141036	0.190283	0.322684	0.337115	0.255492	0.506689	0.708048	0.808013	0.808799	0.890008	0.971308	1.00337	1.00419	1.00588	1.00756	1.00671	1.00333	1.00418	1.00755	1.00416	1.00583	1.00416	1.00417	1.00505	1.00406
1301	0.002331	0.0142857	0.0225261	0.0896114	0.240424	0.140924	0.190939	0.322426	0.336842	0.255285	0.506266	0.708298	0.808173	0.80896	0.890101	0.971332	1.00337	1.00419	1.00587	1.00756	1.00671	1.00333	1.00418	1.00754	1.00416	1.00582	1.00415	1.00417	1.00505	1.00405
1302	0.00232919	0.0142744	0.022508	0.0895404	0.240228	0.140811	0.191593	0.322169	0.33657	0.255077	0.505843	0.708547	0.808333	0.809122	0.890193	0.971356	1.00336	1.00418	1.00587	1.00755	1.0067	1.00333	1.00418	1.00754	1.00415	1.00582	1.00415	1.00416	1.00505	1.00405
1303	0.00232739	0.0142631	0.02249	0.0894695	0.240033	0.1407	0.192246	0.321912	0.336297	0.25487	0.505421	0.708796	0.808493	0.809283	0.890285	0.97138	1.00336	1.00418	1.00586	1.00754	1.00669	1.00333	1.00417	1.00753	1.00415	1.00581	1.00415	1.00416	1.00504	1.00405
1304	0.00232558	0.0142518	0.0224719	0.0893987	0.239837	0.141382	0.19209	0.321656	0.336026	0.254663	0.505	0.709044	0.808652	0.809444	0.890377	0.971405	1.00336	1.00418	1.00586	1.00754	1.00669	1.00332	1.00417	1.00753	1.00415	1.00581	1.00414	1.00416	1.00504	1.00404
1305	0.00232378	0.0142405	0.0224539	0.0893281	0.239643	0.142063	0.191935	0.3214	0.335755	0.254457	0.50458	0.709292	0.808811	0.809604	0.890468	0.971429	1.00336	1.00417	1.00585	1.00753	1.00668	1.00332	1.00417	1.00752	1.00414	1.0058	1.00414	1.00415	1.00503	1.00404
1306	0.00232198	0.0142292	0.0224359	0.0892575	0.239448	0.142744	0.191781	0.321145	0.335484	0.254251	0.50416	0.70954	0.80897	0.809764	0.89056	0.971453	1.00335	1.00417	1.00585	1.00753	1.00668	1.00332	1.00416	1.00751	1.00414	1.0058	1.00414	1.00415	1.00503	1.00404
1307	0.00232019	0.014218	0.0224179	0.0891871	0.239254	0.143423	0.191626	0.32089	0.335214	0.254045	0.503741	0.70954	0.809129	0.809924	0.890651	0.971477	1.00335	1.00417	1.00584	1.00752	1.00667	1.00331	1.00416	1.00751	1.00414	1.00579	1.00413	1.00415	1.00503	1.00403
1308	0.00231839	0.0142068	0.0224	0.0891167	0.23906	0.14331	0.192277	0.320635	0.334944	0.25384	0.503322	0.709787	0.809287	0.810084	0.890742	0.9715	1.00335	1.00416	1.00584	1.00751	1.00667	1.00331	1.00416	1.0075	1.00413	1.00579	1.00413	1.00414	1.00502	1.00403
1309	0.0023166	0.0141956	0.0223821	0.0890465	0.238866	0.143196	0.192926	0.320381	0.334674	0.253635	0.502905	0.710034	0.809445	0.810243	0.890833	0.971524	1.00334	1.00416	1.00583	1.00751	1.00666	1.00331	1.00415	1.00749	1.00413	1.00579	1.00413	1.00414	1.00502	1.00403
1310	0.00231481	0.0141844	0.0223642	0.0889764	0.238673	0.143083	0.193574	0.320127	0.334405	0.25343	0.502488	0.71028	0.809603	0.810403	0.890924	0.971548	1.00334	1.00416	1.00583	1.0075	1.00666	1.00331	1.00415	1.00749	1.00413	1.00578	1.00412	1.00414	1.00501	1.00402
1311	0.00231303	0.0141732	0.0223464	0.0889064	0.23848	0.14297	0.194222	0.319873	0.334137	0.253226	0.502071	0.710526	0.80976	0.810562	0.891015	0.971572	1.00334	1.00415	1.00582	1.00749	1.00665	1.0033	1.00415	1.00748	1.00412	1.00578	1.00412	1.00413	1.00501	1.00402
1312	0.00231125	0.0141621	0.0223285	0.0888365	0.238288	0.143646	0.194066	0.31962	0.333868	0.253226	0.501656	0.710772	0.809917	0.81072	0.891106	0.971596	1.00334	1.00415	1.00582	1.00749	1.00664	1.0033	1.00414	1.00748	1.00412	1.00577	1.00412	1.00413	1.005	1.00402
1313	0.00230947	0.0141509	0.0223108	0.0887667	0.238095	0.144322	0.19391	0.319368	0.333601	0.253022	0.501241	0.711017	0.809917	0.810879	0.891196	0.971596	1.00334	1.00415	1.00581	1.00748	1.00664	1.0033	1.00414	1.00747	1.00412	1.00577	1.00411	1.00413	1.005	1.00401
1314	0.00230769	0.0141398	0.022293	0.088697	0.23871	0.144208	0.193755	0.319115	0.333333	0.252818	0.500826	0.711262	0.809917	0.811037	0.891286	0.971619	1.00333	1.00414	1.00581	1.00748	1.00663	1.00329	1.00414	1.00746	1.00411	1.00576	1.00411	1.00412	1.005	1.00401
1315	0.00230592	0.0141287	0.0222753	0.0886275	0.239323	0.144094	0.1936	0.318863	0.333066	0.252615	0.500413	0.711506	0.810074	0.811195	0.891376	0.971643	1.00333	1.00414	1.0058	1.00747	1.00663	1.00329	1.00413	1.00746	1.00411	1.00576	1.00411	1.00412	1.00499	1.00401
1316	0.00230415	0.0141176	0.0222576	0.088558	0.239936	0.143981	0.193445	0.318612	0.3328	0.252412	0.5	0.71175	0.810231	0.811352	0.891466	0.971667	1.00416	1.00414	1.0058	1.00746	1.00662	1.00329	1.00413	1.00745	1.00411	1.00575	1.0041	1.00412	1.00499	1.00401
1317	0.00230238	0.0141066	0.0222399	0.0884886	0.240547	0.143868	0.193291	0.318361	0.332534	0.252209	0.499588	0.711993	0.810387	0.81151	0.891556	0.97169	1.00416	1.00413	1.00579	1.00746	1.00662	1.00329	1.00413	1.00744	1.0041	1.00575	1.0041	1.00411	1.00498	1.00401
1318	0.00230061	0.0140955	0.0222222	0.0884194	0.240354	0.14454	0.193136	0.31811	0.332268	0.252006	0.499176	0.711993	0.810387	0.81151	0.891556	0.97169	1.00416	1.00413	1.00579	1.00746	1.00662	1.00329	1.00413	1.00744	1.0041	1.00575	1.0041	1.00411	1.00498	1.00401
1319	0.00229885	0.0140845	0.0222046	0.0883503	0.240161	0.145212	0.192982	0.31786	0.332003	0.251804	0.498765	0.712236	0.810544	0.811667	0.891646	0.971714	1.00416	1.00413	1.00579	1.00745	1.00661	1.00328	1.00412	1.00744	1.0041	1.00574	1.00409	1.00411	1.00498	1.00401
1320	0.00229709	0.0140735	0.022187	0.0882813	0.239968	0.145882	0.192829	0.31761	0.331738	0.251603	0.498355	0.712479	0.8107	0.811823	0.891736	0.971737	1.00415	1.00413	1.00579	1.00744	1.00661	1.00328	1.00412	1.00743	1.0041	1.00574	1.00409	1.00411	1.00497	1.004
1321	0.00229533	0.0140625	0.0221694	0.0882123	0.239775	0.146552	0.192675	0.317361	0.331474	0.251401	0.497946	0.712721	0.810855	0.81198	0.891825	0.971761	1.00415	1.00412	1.00578	1.00744	1.0066	1.00328	1.00412	1.00743	1.00409	1.00573	1.00408	1.0041	1.00497	1.004
1322	0.00229358	0.0140515	0.0221519	0.0881435	0.240385	0.146437	0.192522	0.317111	0.33121	0.2512	0.497537	0.712963	0.811011	0.812136	0.891914	0.971784	1.00415	1.00412	1.00578	1.00743	1.0066	1.00328	1.00411	1.00742	1.00409	1.00573	1.00408	1.0041	1.00496	1.004
1323	0.00229183	0.0140406	0.0221344	0.0880748	0.240993	0.146322	0.192369	0.316863	0.330947	0.250999	0.497129	0.713204	0.811166	0.812292	0.892003	0.971808	1.00414	1.00412	1.00577	1.00743	1.00659	1.00327	1.00411	1.00741	1.00408	1.00572	1.00408	1.0041	1.00496	1.004
1324	0.00229008	0.0140296	0.0221169	0.0880062	0.2416	0.146208	0.192216	0.316614	0.330684	0.250799	0.496721	0.713445	0.811321	0.812448	0.892092	0.971831	1.00414	1.00411	1.00577	1.00742	1.00658	1.00327	1.00411	1.00741	1.00408	1.00572	1.00407	1.00409	1.00495	1.00399
1325	0.00228833	0.0140187	0.0220994	0.0879377	0.2416	0.146094	0.192063	0.316366	0.330421	0.250599	0.496721	0.713445	0.811321	0.812448	0.892092	0.971831	1.00414	1.00411	1.00577	1.00742	1.00658	1.00327	1.00411	1.00741	1.00408	1.00572	1.00407	1.00409	1.00495	1.00399
1326	0.00228659	0.0140078	0.022082	0.0878694	0.241407	0.14676	0.191911	0.316119	0.330159	0.250399	0.496314	0.713445	0.811475	0.812604	0.892092	0.971854	1.00414	1.00411	1.00576	1.00741	1.00658	1.00327	1.0041	1.00741	1.00408	1.00571	1.00407	1.00409	1.00495	1.00399
1327	0.00228484	0.0139969	0.0220646	0.0878011	0.241214	0.147426	0.191759	0.315872	0.329897	0.250199	0.495908	0.713686	0.81163	0.812759	0.892181	0.971878	1.00413	1.00411	1.00576	1.00741	1.00657	1.00327	1.0041	1.0074	1.00407	1.00571	1.00407	1.00408	1.00494	1.00398
1328	0.00228311	0.013986	0.0220472	0.0877329	0.241022	0.147311	0.192399	0.315625	0.329635	0.25	0.495503	0.713926	0.811784	0.812914	0.89227	0.971901	1.00413	1.00411	1.00575	1.0074	1.00657	1.00326	1.0041	1.0074	1.00407	1.0057	1.00407	1.00408	1.00494	1.00398
1329	0.00228137	0.0139752	0.0220299	0.0876649	0.240829	0.147196	0.193038	0.315379	0.329375	0.249801	0.495098	0.714166	0.811938	0.813069	0.892358	0.971924	1.00413	1.0041	1.00575	1.0074	1.00656	1.00326	1.00409	1.00739	1.00407	1.0057	1.00406	1.00408	1.00493	1.00398
1330	0.00227964	0.0139643	0.0220126	0.0875969	0.240637	0.147082	0.193676	0.315133	0.329114	0.249603	0.494694	0.714405	0.812092	0.813223	0.892447	0.971947	1.00412	1.0041	1.00574	1.00739	1.00656	1.00326	1.00409	1.00738	1.00407	1.0057	1.00406	1.00407	1.00493	1.00397
1331	0.0022779	0.0139535	0.0219953	0.087529	0.240446	0.146967	0.194313	0.314887	0.328854	0.249404	0.49429	0.714644	0.812245	0.813377	0.892535	0.97197	1.00412	1.0041	1.00574	1.00738	1.00655	1.00325	1.00408	1.00738	1.00406	1.00569	1.00406	1.00407	1.00493	1.00397
1332	0.00227618	0.0139427	0.021978	0.0874613	0.240255	0.14763	0.194159	0.314642	0.328594	0.249206	0.493888	0.714883	0.812398	0.813531	0.892623	0.971993	1.00412	1.00409	1.00573	1.00738	1.00655	1.00325	1.00408	1.00737	1.00406	1.00569	1.00405	1.00407	1.00492	1.00397
1333	0.00227445	0.0139319	0.0219608	0.0873937	0.240064	0.148292	0.194006	0.314397	0.328335	0.249009	0.493485	0.715121	0.812551	0.813685	0.892711	0.972016	1.00411	1.00409	1.00573	1.00737	1.00654	1.00325	1.00408	1.00736	1.00406	1.00568	1.00405	1.00407	1.00492	1.00397
1334	0.00227273	0.0139211	0.0219436	0.0873261	0.239873	0.148953	0.193853	0.314152	0.328076	0.248811	0.493084	0.715359	0.812704	0.813839	0.892799	0.972039	1.00411	1.00408	1.00572	1.00736	1.00654	1.00325	1.00407	1.00736	1.00405	1.00568	1.00405	1.00406	1.00491	1.00396
1335	0.00227101	0.0139104	0.0219264	0.0872587	0.239683	0.149612	0.193701	0.313908	0.327817	0.248614	0.492683	0.715596	0.812856	0.813992	0.892886	0.972062	1.00411	1.00408	1.00572	1.00736	1.00653	1.00324	1.00407	1.00735	1.00405	1.00567	1.00404	1.00406	1.00491	1.00396
1336	0.00226929	0.0138996	0.0219092	0.0871914	0.239492	0.149497	0.194335	0.313665	0.327559	0.248418	0.492283	0.715833	0.813008	0.814145	0.892974	0.972085	1.0041	1.00408	1.00571	1.00735	1.00653	1.00324	1.00407	1.00735	1.00405	1.00567	1.00404	1.00406	1.00491	1.00396
1337	0.00226757	0.0138889	0.0218921	0.0871241	0.239303	0.149381	0.194969	0.313421	0.327301	0.248221	0.491883	0.71607	0.81316	0.814297	0.893061	0.972108	1.0041	1.00407	1.00571	1.00735	1.00652	1.00324	1.00407	1.00734	1.00404	1.00566	1.00404	1.00405	1.0049	1.00395
1338	0.00226586	0.0138782	0.021875	0.087057	0.239113	0.149265	0.194815	0.313421	0.327044	0.248025	0.491484	0.71607	0.81316	0.814297	0.893061	0.972131	1.0041	1.00407	1.00571	1.00735	1.00652	1.00324	1.00407	1.00734	1.00404	1.00566	1.00403	1.00405	1.0049	1.00395
1339	0.00226415	0.0138675	0.0218579	0.08699	0.238924	0.14915	0.194662	0.313953	0.326787	0.24783	0.491086	0.716306	0.813312	0.81445	0.893148	0.972154	1.0041	1.00407	1.0057	1.00734	1.00651	1.00323	1.00406	1.00733	1.00404	1.00566	1.00403	1.00405	1.00489	1.00395
1340	0.00226244	0.0138568	0.0218409	0.0869231	0.238735	0.149035	0.19451	0.314485	0.326531	0.247634	0.490688	0.716542	0.813463	0.814602	0.893236	0.972177	1.00409	1.00407	1.0057	1.00733	1.00651	1.00323	1.00406	1.00733	1.00404	1.00565	1.00403	1.00405	1.00489	1.00394
1341	0.00226074	0.0138462	0.0218239	0.0868563	0.238547	0.14892	0.194357	0.315015	0.326275	0.247439	0.490291	0.716777	0.813614	0.814754	0.893322	0.9722	1.00409	1.00407	1.0057	1.00733	1.0065	1.00323	1.00406	1.00732	1.00403	1.00565	1.00403	1.00404	1.00489	1.00394
1342	0.00225904	0.0138355	0.0218069	0.0867896	0.238358	0.148805	0.194205	0.315545	0.326019	0.247244	0.489895	0.717012	0.813765	0.814906	0.893409	0.972222	1.00408	1.00406	1.00569	1.00732	1.0065	1.00323	1.00405	1.00732	1.00403	1.00565	1.00402	1.00404	1.00488	1.00394
1343	0.00225734	0.0138249	0.0217899	0.0867229	0.23817	0.14869	0.194053	0.316074	0.325764	0.24705	0.489499	0.717247	0.813916	0.815057	0.893496	0.972245	1.00408	1.00406	1.00569	1.00732	1.00649	1.00322	1.00405	1.00731	1.00403	1.00564	1.00402	1.00404	1.00488	1.00393
1344	0.00225564	0.0138143	0.0217729	0.0866564	0.237983	0.148576	0.193901	0.316602	0.325509	0.246855	0.489104	0.717481	0.814066	0.815209	0.893582	0.972268	1.00408	1.00406	1.00568	1.00731	1.00649	1.00322	1.00405	1.00731	1.00402	1.00564	1.00402	1.00403	1.00487	1.00393
1345	0.00225394	0.0138037	0.021756	0.08659	0.237795	0.148462	0.19375	0.31713	0.325254	0.246661	0.48871	0.717715	0.814216	0.815359	0.893669	0.97229	1.00407	1.00405	1.00568	1.00731	1.00648	1.00322	1.00404	1.0073	1.00402	1.00563	1.00401	1.00403	1.00487	1.00393
1346	0.00225225	0.0137931	0.0217391	0.0865237	0.237608	0.148347	0.194379	0.316885	0.325	0.246468	0.488316	0.717949	0.814366	0.81551	0.893755	0.972313	1.00407	1.00405	1.00567	1.0073	1.00648	1.00322	1.00404	1.00729	1.00402	1.00563	1.00401	1.00403	1.00487	1.00392
1347	0.00225056	0.0137825	0.0217223	0.0864575	0.237421	0.148233	0.195008	0.316641	0.324746	0.246275	0.487923	0.718182	0.814516	0.815661	0.893841	0.972335	1.00407	1.00405	1.00567	1.00729	1.00647	1.00321	1.00404	1.00729	1.00401	1.00562	1.00401	1.00402	1.00486	1.00392
1348	0.00224888	0.013772	0.0217054	0.0863914	0.237235	0.148887	0.194856	0.316397	0.324493	0.246082	0.48753	0.718415	0.814666	0.815811	0.893927	0.972358	1.00407	1.00404	1.00566	1.00729	1.00647	1.00321	1.00403	1.00728	1.00401	1.00562	1.004	1.00402	1.00486	1.00392
1349	0.00224719	0.0137615	0.0216886	0.0863254	0.237049	0.14954	0.194704	0.316154	0.32424	0.245889	0.487138	0.718647	0.814815	0.815961	0.894013	0.97238	1.00406	1.00404	1.00566	1.00728	1.00646	1.00321	1.00403	1.00728	1.00401	1.00561	1.004	1.00402	1.00485	1.00392
1350	0.00224551	0.013751	0.0216718	0.0862595	0.236863	0.150192	0.194553	0.315911	0.323988	0.245696	0.486747	0.718879	0.814964	0.816111	0.894099	0.972403	1.00406	1.00404	1.00565	1.00728	1.00646	1.00321	1.00403	1.00727	1.004	1.00561	1.004	1.00401	1.00485	1.00391
1351	0.00224383	0.0137405	0.0216551	0.0861937	0.236677	0.150842	0.194401	0.315668	0.323735	0.245504	0.486356	0.71911	0.815113	0.81626	0.894184	0.972425	1.00406	1.00403	1.00565	1.00727	1.00645	1.0032	1.00402	1.00726	1.004	1.0056	1.00399	1.00401	1.00485	1.00391
1352	0.00224215	0.01373	0.0216383	0.086128	0.236492	0.150727	0.195027	0.315426	0.323484	0.245312	0.485966	0.719342	0.815261	0.816409	0.89427	0.972447	1.00405	1.00403	1.00565	1.00726	1.00645	1.0032	1.00402	1.00726	1.004	1.0056	1.00399	1.00401	1.00484	1.00391
1353	0.00224048	0.0137195	0.0216216	0.0860625	0.236307	0.150612	0.195652	0.315184	0.323232	0.245121	0.485577	0.719342	0.815409	0.816558	0.894355	0.97247	1.00405	1.00403	1.00564	1.00726	1.00644	1.0032	1.00402	1.00725	1.00399	1.0056	1.00399	1.004	1.00484	1.0039
1354	0.00223881	0.0137091	0.0216049	0.085997	0.236122	0.150497	0.1955	0.315709	0.322981	0.24493	0.485188	0.719572	0.815557	0.816707	0.89444	0.972492	1.00405	1.00402	1.00564	1.00725	1.00644	1.00319	1.00401	1.00725	1.00399	1.00559	1.00398	1.004	1.00483	1.0039
1355	0.00223714	0.0136986	0.0215883	0.0859316	0.235937	0.150382	0.195349	0.316233	0.322731	0.244739	0.4848	0.719572	0.815705	0.816856	0.894525	0.972514	1.00404	1.00402	1.00563	1.00725	1.00643	1.00319	1.00401	1.00724	1.00399	1.00559	1.00398	1.004	1.00483	1.0039
1356	0.00223547	0.0136882	0.0215716	0.0858663	0.235753	0.150267	0.195198	0.316756	0.322481	0.244548	0.484412	0.719572	0.815853	0.817004	0.89461	0.972536	1.00404	1.00402	1.00563	1.00724	1.00643	1.00319	1.00401	1.00723	1.00398	1.00558	1.00398	1.00399	1.00483	1.00389
1357	0.0022338	0.0136778	0.021555	0.0858011	0.235569	0.150152	0.195046	0.317278	0.322231	0.244358	0.484026	0.719572	0.816	0.817152	0.894695	0.972559	1.00404	1.00401	1.00562	1.00723	1.00642	1.00319	1.004	1.00723	1.00398	1.00558	1.00397	1.00399	1.00482	1.00389
1358	0.00223214	0.0136674	0.0215385	0.085736	0.235386	0.150038	0.194896	0.3178	0.321981	0.244168	0.483639	0.719803	0.816147	0.8173	0.894779	0.972581	1.00403	1.00401	1.00562	1.00723	1.00642	1.00318	1.004	1.00722	1.00398	1.00557	1.00397	1.00399	1.00482	1.00389
1359	0.00223048	0.0136571	0.0215219	0.085671	0.235202	0.149924	0.194745	0.318321	0.321732	0.243978	0.483254	0.719803	0.816294	0.817447	0.894864	0.972603	1.00403	1.00401	1.00561	1.00722	1.00641	1.00318	1.004	1.00722	1.00397	1.00557	1.00397	1.00398	1.00482	1.00389
1360	0.00222883	0.0136467	0.0215054	0.0856061	0.235019	0.14981	0.194595	0.318841	0.321484	0.243789	0.482869	0.720033	0.816441	0.817595	0.894948	0.972625	1.00403	1.004	1.00561	1.00722	1.00641	1.00318	1.00399	1.00721	1.00397	1.00556	1.00397	1.00478	1.00481	1.00388
1361	0.00222717	0.0136364	0.0214889	0.0855413	0.234837	0.149696	0.194444	0.31936	0.321236	0.2436	0.482484	0.720263	0.816587	0.817742	0.895032	0.972647	1.00402	1.004	1.0056	1.00721	1.0064	1.00318	1.00399	1.00721	1.00397	1.00556	1.00396	1.00478	1.00481	1.00388
1362	0.00222552	0.013626	0.0214724	0.0854766	0.234654	0.149582	0.194295	0.319878	0.320988	0.243411	0.4821	0.720492	0.816733	0.817889	0.895116	0.972669	1.00402	1.004	1.0056	1.00721	1.00639	1.00317	1.00399	1.0072	1.00397	1.00556	1.00396	1.00478	1.0048	1.00388
1363	0.00222387	0.0136157	0.0214559	0.0854119	0.234472	0.149469	0.194145	0.320396	0.32074	0.243222	0.481717	0.720721	0.816879	0.818035	0.8952	0.972691	1.00402	1.00399	1.0056	1.0072	1.00639	1.00317	1.00398	1.00719	1.00396	1.00555	1.00396	1.00557	1.0048	1.00388
1364	0.00222222	0.0136054	0.0214395	0.0853474	0.23429	0.149356	0.193995	0.320913	0.320493	0.243034	0.481334	0.720949	0.817025	0.818182	0.895284	0.972713	1.00401	1.00399	1.00559	1.00719	1.00638	1.00317	1.00398	1.00719	1.00396	1.00555	1.00395	1.00557	1.0048	1.00388
1365	0.00222058	0.0135952	0.0214231	0.085283	0.234109	0.149242	0.193846	0.321429	0.320246	0.242846	0.480952	0.721177	0.81717	0.818328	0.895367	0.972735	1.00401	1.00399	1.00559	1.00719	1.00638	1.00317	1.00398	1.00718	1.00396	1.00554	1.00395	1.00557	1.00479	1.00388
1366	0.00221893	0.0135849	0.0214067	0.0852187	0.233927	0.149129	0.193697	0.321944	0.32	0.242658	0.480571	0.721405	0.817315	0.818474	0.895451	0.972756	1.00401	1.00398	1.00558	1.00718	1.00637	1.00316	1.00397	1.00718	1.00395	1.00554	1.00395	1.00557	1.00479	1.00387
1367	0.00221729	0.0135747	0.0213904	0.0851545	0.233746	0.149017	0.193548	0.322458	0.319754	0.242471	0.48019	0.721633	0.81746	0.81862	0.895534	0.972778	1.004	1.00398	1.00558	1.00718	1.00637	1.00316	1.00397	1.00717	1.00395	1.00553	1.00394	1.00556	1.00478	1.00387
1368	0.00221566	0.0135644	0.021374	0.0850904	0.233565	0.148904	0.1934	0.322972	0.319508	0.242284	0.47981	0.72186	0.817605	0.818765	0.895618	0.9728	1.004	1.00398	1.00557	1.00717	1.00636	1.00316	1.00397	1.00717	1.00395	1.00553	1.00394	1.00556	1.00478	1.00387
1369	0.00221402	0.0135542	0.0213577	0.0850263	0.233385	0.148792	0.193252	0.323485	0.319263	0.242097	0.47943	0.722086	0.81775	0.81891	0.895701	0.972822	1.004	1.00397	1.00557	1.00717	1.00636	1.00316	1.00397	1.00716	1.00394	1.00552	1.00394	1.00556	1.00478	1.00387
1370	0.00221239	0.013544	0.0213415	0.0849624	0.233205	0.148679	0.19387	0.32324	0.319018	0.241911	0.479051	0.722086	0.817894	0.819055	0.895784	0.972843	1.00399	1.00397	1.00556	1.00716	1.00635	1.00315	1.00396	1.00715	1.00394	1.00552	1.00393	1.00555	1.00477	1.00387
1371	0.00221076	0.0135338	0.0213252	0.0848986	0.233025	0.148567	0.194487	0.322995	0.318774	0.241724	0.478673	0.722313	0.818038	0.8192	0.895866	0.972865	1.00399	1.00397	1.00556	1.00715	1.00635	1.00315	1.00396	1.00715	1.00394	1.00552	1.00393	1.00555	1.00477	1.00386
1372	0.00220913	0.0135237	0.021309	0.0848348	0.232845	0.148455	0.195103	0.322751	0.31853	0.241538	0.478295	0.722539	0.818182	0.819345	0.895949	0.972887	1.00399	1.00397	1.00556	1.00715	1.00634	1.00315	1.00396	1.00714	1.00393	1.00551	1.00393	1.00554	1.00477	1.00386
1373	0.00220751	0.0135135	0.0212928	0.0847712	0.232666	0.148343	0.195719	0.322508	0.318286	0.241353	0.477918	0.722764	0.818325	0.819489	0.896032	0.972908	1.00398	1.00396	1.00555	1.00714	1.00634	1.00315	1.00395	1.00714	1.00393	1.00551	1.00392	1.00554	1.00476	1.00386
1374	0.00220588	0.0135034	0.0212766	0.0847076	0.232487	0.148232	0.195569	0.323019	0.318043	0.241167	0.477541	0.722989	0.818469	0.819633	0.896114	0.97293	1.00398	1.00396	1.00555	1.00714	1.00633	1.00314	1.00395	1.00713	1.00393	1.0055	1.00392	1.00553	1.00476	1.00386
1375	0.00220426	0.0134933	0.0212604	0.0846442	0.232308	0.14812	0.19542	0.323529	0.3178	0.240982	0.477165	0.723214	0.818612	0.819777	0.896197	0.972951	1.00398	1.00396	1.00554	1.00713	1.00633	1.00314	1.00395	1.00713	1.00392	1.0055	1.00392	1.00553	1.00475	1.00385
1376	0.00220264	0.0134831	0.0212604	0.0845808	0.232129	0.148009	0.195271	0.324039	0.317557	0.240798	0.47679	0.723439	0.818755	0.81992	0.896279	0.972973	1.00397	1.00395	1.00554	1.00713	1.00632	1.00314	1.00394	1.00712	1.00392	1.00549	1.00392	1.00552	1.00475	1.00385
1377	0.00220103	0.0134731	0.0212443	0.0845176	0.231951	0.147898	0.195122	0.324548	0.317315	0.240613	0.476415	0.723663	0.818898	0.820064	0.896361	0.972994	1.00397	1.00395	1.00553	1.00712	1.00632	1.00314	1.00394	1.00711	1.00392	1.00549	1.00391	1.00552	1.00475	1.00385
1378	0.00219941	0.013463	0.0212282	0.0844544	0.231773	0.147787	0.195735	0.324304	0.317073	0.240429	0.476041	0.723887	0.81904	0.820207	0.896443	0.973016	1.00397	1.00395	1.00553	1.00711	1.00631	1.00313	1.00394	1.00711	1.00392	1.00549	1.00391	1.00552	1.00474	1.00384
1379	0.0021978	0.0134529	0.0212121	0.0843913	0.231595	0.147676	0.196347	0.32406	0.316832	0.240245	0.475667	0.72411	0.819182	0.82035	0.896524	0.973037	1.00397	1.00394	1.00552	1.00711	1.00631	1.00313	1.00393	1.0071	1.00391	1.00548	1.00391	1.00551	1.00474	1.00384
1380	0.00219619	0.0134429	0.0211961	0.0843913	0.231418	0.147566	0.196958	0.323817	0.316591	0.240061	0.475294	0.724333	0.819324	0.820492	0.896606	0.973059	1.00396	1.00394	1.00552	1.0071	1.0063	1.00313	1.00393	1.0071	1.00391	1.00548	1.0039	1.00551	1.00474	1.00384
1381	0.00219459	0.0134328	0.02118	0.0850746	0.23124	0.147455	0.197568	0.323574	0.31635	0.239878	0.474922	0.724556	0.819466	0.820635	0.896688	0.97308	1.00396	1.00394	1.00552	1.0071	1.0063	1.00313	1.00393	1.00709	1.00391	1.00547	1.0039	1.0055	1.00473	1.00384
1382	0.00219298	0.0134228	0.021164	0.0857569	0.231064	0.147345	0.197418	0.324081	0.316109	0.239695	0.47455	0.724778	0.819608	0.820777	0.896769	0.973101	1.00396	1.00393	1.00551	1.00709	1.00629	1.00313	1.00392	1.00709	1.0039	1.00547	1.0039	1.0055	1.00473	1.00383
1383	0.00219138	0.0134128	0.021148	0.0864382	0.230887	0.147235	0.197269	0.324588	0.315869	0.239512	0.474178	0.725	0.819749	0.820919	0.89685	0.973123	1.00395	1.00393	1.00551	1.00709	1.00629	1.00312	1.00392	1.00708	1.0039	1.00546	1.00389	1.00549	1.00472	1.00383
1384	0.00218978	0.0134028	0.0211321	0.0863738	0.231474	0.147125	0.197119	0.325094	0.31563	0.239329	0.473808	0.725222	0.81989	0.821061	0.896932	0.973144	1.00395	1.00393	1.0055	1.00708	1.00628	1.00312	1.00392	1.00708	1.0039	1.00546	1.00389	1.00549	1.00472	1.00383
1385	0.00218818	0.0133929	0.0211161	0.0863095	0.232061	0.147015	0.19697	0.325599	0.31539	0.239147	0.473438	0.725222	0.820031	0.821853	0.897013	0.973165	1.00395	1.00392	1.0055	1.00708	1.00628	1.00312	1.00392	1.00707	1.00389	1.00546	1.00389	1.00549	1.00472	1.00383
1386	0.00218818	0.0133829	0.0211002	0.0862454	0.232647	0.146905	0.19697	0.325355	0.315152	0.238965	0.473068	0.724638	0.820814	0.822644	0.897799	0.973165	1.00395	1.00392	1.00628	1.00707	1.00628	1.00312	1.00392	1.00786	1.00389	1.00546	1.00389	1.00627	1.00471	1.00383
1387	0.00218659	0.013373	0.0210843	0.0861813	0.233232	0.146796	0.197578	0.325112	0.314913	0.238783	0.472699	0.724859	0.820954	0.822785	0.897879	0.973186	1.00394	1.00392	1.00628	1.00706	1.00627	1.00312	1.00391	1.00785	1.00389	1.00545	1.00388	1.00626	1.00471	1.00383
1388	0.002185	0.013363	0.0210685	0.0868597	0.233054	0.146687	0.198185	0.324869	0.314675	0.238602	0.47233	0.72508	0.821094	0.822925	0.897959	0.973207	1.00394	1.00392	1.00627	1.00706	1.00627	1.00311	1.00391	1.00784	1.00389	1.00545	1.00388	1.00626	1.00471	1.00382
1389	0.00218341	0.0133531	0.0210526	0.0875371	0.232877	0.146577	0.198791	0.324627	0.314437	0.238421	0.471963	0.725301	0.821233	0.823065	0.898039	0.973228	1.00394	1.00392	1.00627	1.00705	1.00626	1.00311	1.00391	1.00784	1.00388	1.00544	1.00388	1.00625	1.0047	1.00382
1390	0.00218182	0.0133432	0.0210368	0.0882135	0.2327	0.146468	0.19864	0.32513	0.314199	0.23824	0.471595	0.725522	0.821373	0.823204	0.898119	0.973249	1.00393	1.00391	1.00626	1.00705	1.00626	1.00311	1.0039	1.00783	1.00388	1.00544	1.00387	1.00625	1.0047	1.00382
1391	0.00218023	0.0133333	0.021021	0.0888889	0.232523	0.14636	0.198491	0.325633	0.313962	0.238059	0.471229	0.725742	0.821512	0.823344	0.898199	0.97327	1.00393	1.00391	1.00626	1.00704	1.00625	1.00311	1.0039	1.00782	1.00388	1.00543	1.00387	1.00625	1.00469	1.00381
1392	0.00217865	0.0133235	0.0210053	0.0895633	0.232346	0.146251	0.198341	0.326136	0.313725	0.237879	0.470862	0.725962	0.821651	0.823483	0.898279	0.973291	1.00393	1.00391	1.00625	1.00704	1.00625	1.0031	1.0039	1.00782	1.00387	1.00543	1.00387	1.00624	1.00469	1.00381
1393	0.00217707	0.0133136	0.0209895	0.0902367	0.23217	0.146142	0.198191	0.326637	0.313489	0.237699	0.470497	0.726181	0.82179	0.823622	0.898358	0.973312	1.00392	1.0039	1.00625	1.00703	1.00625	1.0031	1.00389	1.00781	1.00387	1.00543	1.00386	1.00624	1.00469	1.00381
1394	0.00217549	0.0133038	0.0209738	0.0909091	0.231994	0.146034	0.198795	0.326394	0.313253	0.237519	0.470132	0.7264	0.821928	0.823761	0.898438	0.973333	1.00392	1.0039	1.00625	1.00703	1.00624	1.0031	1.00389	1.00781	1.00387	1.00542	1.00386	1.00623	1.00468	1.00381
1395	0.00217391	0.0132939	0.0209581	0.0915805	0.231818	0.145926	0.199398	0.326152	0.313017	0.237339	0.469767	0.726619	0.822067	0.823899	0.898517	0.973333	1.00392	1.0039	1.00624	1.00702	1.00624	1.0031	1.00389	1.0078	1.00386	1.00542	1.00386	1.00623	1.00468	1.0038
1396	0.00217234	0.0132841	0.0209424	0.0915129	0.231818	0.145818	0.2	0.325909	0.312782	0.23716	0.469404	0.726837	0.822205	0.824038	0.898596	0.973354	1.00392	1.00389	1.00624	1.00701	1.00623	1.00309	1.00389	1.00779	1.00386	1.00541	1.00386	1.00622	1.00468	1.0038
1397	0.00217077	0.0132743	0.0209268	0.0914454	0.2324	0.14571	0.2	0.325668	0.312547	0.236981	0.46904	0.726837	0.822205	0.824038	0.898596	0.973354	1.00392	1.00389	1.00624	1.00701	1.00623	1.00309	1.00389	1.00779	1.00386	1.00541	1.00386	1.00622	1.00468	1.0038
1398	0.0021692	0.0132646	0.0209111	0.091378	0.23298	0.145602	0.2	0.325426	0.312312	0.236802	0.468677	0.727636	0.822205	0.824038	0.898596	0.973354	1.00392	1.00389	1.00624	1.00701	1.00623	1.00309	1.00389	1.00779	1.00386	1.00541	1.00386	1.00622	1.00467	1.00379
1399	0.00216763	0.0132548	0.0208955	0.0913108	0.23356	0.145495	0.200601	0.325185	0.312078	0.236624	0.468315	0.727853	0.822205	0.824038	0.898675	0.973375	1.00392	1.00389	1.00623	1.00701	1.00623	1.00309	1.00389	1.00779	1.00386	1.00541	1.00385	1.00622	1.00467	1.00379
1400	0.00216606	0.013245	0.0208799	0.0919794	0.233384	0.145387	0.201201	0.324944	0.311844	0.236446	0.467954	0.72807	0.822205	0.824176	0.898754	0.973396	1.00391	1.00389	1.00623	1.007	1.00623	1.00309	1.00388	1.00779	1.00386	1.00541	1.00385	1.00622	1.00467	1.00379
1401	0.0021645	0.0132353	0.0208644	0.0926471	0.233208	0.14528	0.2018	0.324704	0.31161	0.236268	0.467593	0.728287	0.822343	0.824314	0.898833	0.973417	1.00391	1.00389	1.00622	1.007	1.00622	1.00309	1.00388	1.00778	1.00386	1.00541	1.00385	1.00621	1.00466	1.00379
1402	0.00216294	0.0132256	0.0208488	0.0933137	0.233032	0.145173	0.202399	0.324464	0.311377	0.23609	0.467232	0.728503	0.822481	0.824451	0.898911	0.973437	1.00391	1.00388	1.00622	1.00699	1.00622	1.00309	1.00388	1.00778	1.00385	1.0054	1.00384	1.00621	1.00466	1.00378
1403	0.00216138	0.0132159	0.0208333	0.0939794	0.232856	0.145066	0.202996	0.324225	0.311144	0.235913	0.466872	0.728719	0.822618	0.824589	0.89899	0.973458	1.0039	1.00388	1.00621	1.00699	1.00621	1.00309	1.00387	1.00777	1.00385	1.0054	1.00384	1.0062	1.00465	1.00378
1404	0.00215983	0.0132062	0.0208178	0.0939105	0.233434	0.14496	0.203593	0.323985	0.310912	0.235736	0.466513	0.728935	0.822755	0.824726	0.899068	0.973479	1.0039	1.00388	1.00621	1.00698	1.00621	1.00308	1.00387	1.00776	1.00385	1.00539	1.00384	1.0062	1.00465	1.00378
1405	0.00215827	0.0131965	0.0208024	0.0938416	0.234011	0.144853	0.204188	0.323746	0.31068	0.235559	0.466154	0.72973	0.822892	0.824863	0.899147	0.9735	1.0039	1.00387	1.0062	1.00698	1.0062	1.00308	1.00387	1.00776	1.00384	1.00539	1.00383	1.00619	1.00465	1.00377
1406	0.00215672	0.0131868	0.0207869	0.0937729	0.234586	0.144747	0.204783	0.323508	0.310448	0.235382	0.465796	0.729944	0.823029	0.825	0.899225	0.97352	1.0039	1.00387	1.0062	1.00697	1.0062	1.00308	1.00386	1.00775	1.00384	1.00538	1.00383	1.00619	1.00464	1.00377
1407	0.00215517	0.0131772	0.0207715	0.0937042	0.235162	0.14464	0.205377	0.32327	0.310216	0.235206	0.465438	0.729944	0.823166	0.825137	0.899303	0.973541	1.00389	1.00387	1.00619	1.00697	1.00619	1.00308	1.00386	1.00775	1.00384	1.00538	1.00383	1.00618	1.00464	1.00377
1408	0.00215363	0.0131675	0.0207561	0.0943672	0.234985	0.144534	0.20597	0.323032	0.309985	0.23503	0.465081	0.729944	0.823302	0.825273	0.899381	0.973561	1.00389	1.00387	1.00619	1.00696	1.00619	1.00307	1.00386	1.00774	1.00384	1.00538	1.00383	1.00618	1.00464	1.00377
1409	0.00215208	0.0131579	0.0207407	0.0950292	0.234809	0.144428	0.206562	0.322794	0.309754	0.234854	0.464724	0.730159	0.823439	0.825409	0.899459	0.973582	1.00389	1.00387	1.00618	1.00696	1.00618	1.00307	1.00386	1.00773	1.00383	1.00538	1.00382	1.00617	1.00463	1.00376
1410	0.00215054	0.0131483	0.0207254	0.0956903	0.234633	0.144322	0.207154	0.322557	0.309524	0.234679	0.464368	0.730373	0.823575	0.825545	0.899536	0.973602	1.00389	1.00386	1.00618	1.00695	1.00618	1.00307	1.00385	1.00773	1.00383	1.00537	1.00382	1.00617	1.00463	1.00376
1411	0.002149	0.0131387	0.0207101	0.0963504	0.234457	0.144217	0.207744	0.32232	0.309294	0.234503	0.464012	0.730373	0.823711	0.825681	0.899614	0.973623	1.00388	1.00386	1.00617	1.00694	1.00617	1.00307	1.00385	1.00772	1.00383	1.00537	1.00382	1.00616	1.00463	1.00376
1412	0.00214746	0.0131291	0.0206948	0.0962801	0.23503	0.144111	0.208333	0.322084	0.309064	0.234328	0.463657	0.730586	0.823846	0.825816	0.899691	0.973643	1.00388	1.00386	1.00617	1.00694	1.00617	1.00307	1.00385	1.00772	1.00383	1.00536	1.00381	1.00616	1.00463	1.00375
1413	0.00214592	0.0131195	0.0206795	0.0962099	0.235602	0.144006	0.208922	0.321848	0.308834	0.234154	0.463303	0.7308	0.823982	0.825952	0.899769	0.973664	1.00388	1.00386	1.00616	1.00693	1.00617	1.00306	1.00384	1.00771	1.00382	1.00536	1.00381	1.00615	1.00462	1.00375
1414	0.00214439	0.01311	0.0206642	0.0961398	0.236173	0.143901	0.20951	0.321612	0.308605	0.233979	0.462949	0.731013	0.824117	0.826087	0.899846	0.973684	1.00387	1.00386	1.00616	1.00693	1.00616	1.00306	1.00384	1.0077	1.00382	1.00536	1.00381	1.00615	1.00462	1.00375
1415	0.00214286	0.0131004	0.020649	0.0960699	0.236744	0.143796	0.210097	0.321376	0.308377	0.233805	0.462595	0.731225	0.824252	0.826222	0.899923	0.973705	1.00387	1.00385	1.00615	1.00692	1.00616	1.00306	1.00384	1.0077	1.00382	1.00535	1.00381	1.00614	1.00462	1.00375
1416	0.00214133	0.0130909	0.0206338	0.0967273	0.236567	0.143691	0.210682	0.321141	0.308148	0.233631	0.462243	0.731438	0.824387	0.826357	0.9	0.973725	1.00387	1.00385	1.00615	1.00692	1.00615	1.00306	1.00383	1.00769	1.00381	1.00535	1.0038	1.00614	1.00461	1.00374
1417	0.0021398	0.0130814	0.0206186	0.0967273	0.236391	0.143586	0.211268	0.320906	0.30792	0.233457	0.46189	0.73165	0.824521	0.826491	0.900077	0.973745	1.00386	1.00385	1.00614	1.00691	1.00615	1.00305	1.00383	1.00769	1.00381	1.00534	1.0038	1.00613	1.00461	1.00374
1418	0.00213828	0.0130719	0.0206034	0.0973837	0.236215	0.143481	0.211852	0.320672	0.307692	0.233284	0.461538	0.731861	0.824655	0.826625	0.900154	0.973765	1.00386	1.00384	1.00614	1.00691	1.00614	1.00305	1.00383	1.00768	1.00381	1.00534	1.0038	1.00613	1.0046	1.00374
1419	0.00213675	0.0130624	0.0205882	0.0980392	0.236039	0.143377	0.212435	0.320438	0.307465	0.233111	0.461187	0.732072	0.82479	0.826759	0.90023	0.973786	1.00386	1.00384	1.00613	1.0069	1.00614	1.00305	1.00383	1.00767	1.00381	1.00534	1.00379	1.00613	1.0046	1.00373
1420	0.00213523	0.0130529	0.0205731	0.0979681	0.236607	0.143273	0.213018	0.320204	0.307238	0.232938	0.460837	0.732283	0.824924	0.826893	0.900307	0.973806	1.00386	1.00384	1.00613	1.0069	1.00613	1.00305	1.00382	1.00767	1.0038	1.00533	1.00379	1.00612	1.0046	1.00373
1421	0.00213371	0.0130435	0.020558	0.097897	0.237175	0.143169	0.213599	0.319971	0.307011	0.232765	0.460486	0.732494	0.825057	0.827027	0.900383	0.973826	1.00385	1.00383	1.00613	1.00689	1.00613	1.00304	1.00382	1.00766	1.0038	1.00533	1.00379	1.00612	1.00459	1.00373
1422	0.0021322	0.013034	0.0205429	0.0978261	0.236999	0.143791	0.21418	0.319738	0.306785	0.232593	0.460137	0.732704	0.825191	0.82716	0.900459	0.973846	1.00385	1.00383	1.00612	1.00689	1.00613	1.00304	1.00382	1.00766	1.0038	1.00532	1.00379	1.00611	1.00459	1.00373
1423	0.00213068	0.0130246	0.0205279	0.0977552	0.236823	0.144412	0.21476	0.319505	0.306559	0.23242	0.459788	0.732914	0.825324	0.827294	0.900536	0.973866	1.00385	1.00383	1.00612	1.00688	1.00612	1.00304	1.00381	1.00765	1.00379	1.00532	1.00378	1.00611	1.00459	1.00372
1424	0.00212917	0.0130152	0.0205128	0.0976845	0.236647	0.145033	0.215339	0.319273	0.306333	0.232249	0.459439	0.733124	0.825457	0.827427	0.900612	0.973886	1.00384	1.00383	1.00611	1.00688	1.00612	1.00304	1.00381	1.00765	1.00379	1.00532	1.00378	1.0061	1.00458	1.00372
1425	0.00212766	0.0130058	0.0204978	0.0976139	0.236471	0.145652	0.215917	0.319041	0.306107	0.232077	0.459091	0.733333	0.82559	0.82756	0.900688	0.973906	1.00384	1.00382	1.00611	1.00687	1.00611	1.00303	1.00381	1.00764	1.00379	1.00531	1.00378	1.0061	1.00458	1.00372
1426	0.00212615	0.0129964	0.0204828	0.0975434	0.237037	0.145547	0.216495	0.318809	0.305882	0.231905	0.458743	0.733542	0.825723	0.827692	0.900763	0.973926	1.00384	1.00382	1.0061	1.00686	1.00611	1.00303	1.00381	1.00763	1.00379	1.00531	1.00377	1.00609	1.00458	1.00371
1427	0.00212465	0.012987	0.0204678	0.0974729	0.237602	0.145441	0.217071	0.318578	0.305658	0.231734	0.458396	0.733751	0.825856	0.827825	0.900839	0.973946	1.00383	1.00382	1.0061	1.00686	1.0061	1.00303	1.0038	1.00763	1.00378	1.0053	1.00377	1.00609	1.00457	1.00371
1428	0.00212314	0.0129776	0.0204529	0.0974026	0.238166	0.145336	0.217647	0.318347	0.305433	0.231563	0.45805	0.733959	0.825988	0.827957	0.900915	0.973966	1.00383	1.00381	1.00609	1.00685	1.0061	1.00303	1.0038	1.00762	1.00378	1.0053	1.00377	1.00608	1.00457	1.00371
1429	0.00212314	0.0129683	0.020438	0.0973324	0.238166	0.145231	0.217647	0.318116	0.305209	0.231393	0.457704	0.733959	0.825988	0.827957	0.900915	0.973966	1.00383	1.00381	1.00609	1.00685	1.0061	1.00303	1.0038	1.00762	1.00378	1.0053	1.00377	1.00608	1.00457	1.00371
1430	0.00212164	0.012959	0.020423	0.0972622	0.23799	0.145231	0.217647	0.317886	0.304985	0.231222	0.457358	0.733959	0.825988	0.827957	0.900915	0.973966	1.00383	1.00381	1.00609	1.00685	1.0061	1.00303	1.0038	1.00762	1.00378	1.0053	1.00377	1.00608	1.00457	1.0037
1431	0.00212014	0.0129496	0.0204082	0.0971922	0.237814	0.145231	0.217647	0.317656	0.304762	0.231052	0.457014	0.733959	0.825988	0.827957	0.900915	0.973966	1.00383	1.00381	1.00609	1.00685	1.0061	1.00303	1.0038	1.00762	1.00378	1.0053	1.00377	1.00608	1.00456	1.0037
1432	0.00211864	0.0129403	0.0203933	0.0971223	0.237638	0.145231	0.218222	0.317426	0.304539	0.230882	0.456669	0.734167	0.825988	0.828089	0.90099	0.973986	1.00383	1.00381	1.00609	1.00685	1.00609	1.00303	1.0038	1.00762	1.00378	1.0053	1.00377	1.00608	1.00456	1.0037
1433	0.00211864	0.012931	0.0203785	0.0970525	0.237463	0.145848	0.218222	0.317197	0.304316	0.230713	0.456325	0.734167	0.82612	0.828221	0.901065	0.974006	1.00383	1.00381	1.00609	1.00684	1.00609	1.00303	1.0038	1.00761	1.00378	1.00529	1.00377	1.00607	1.00456	1.0037
1434	0.00211715	0.0129218	0.0203636	0.0969828	0.238025	0.145743	0.218796	0.316968	0.304094	0.230543	0.455982	0.734375	0.826252	0.828352	0.901141	0.974026	1.00382	1.00381	1.00609	1.00684	1.00608	1.00302	1.00379	1.0076	1.00378	1.00529	1.00376	1.00607	1.00455	1.00369
1435	0.00211566	0.0129125	0.0203488	0.0969131	0.238586	0.145638	0.219369	0.316739	0.303871	0.230374	0.455639	0.734582	0.826384	0.828484	0.901216	0.974046	1.00382	1.0038	1.00608	1.00684	1.00608	1.00302	1.00379	1.0076	1.00377	1.00529	1.00376	1.00607	1.00455	1.00369
1436	0.00211416	0.0129032	0.0203341	0.0968436	0.239146	0.145533	0.219941	0.31651	0.30365	0.230205	0.455297	0.734789	0.826515	0.828615	0.901291	0.974066	1.00382	1.0038	1.00608	1.00683	1.00607	1.00302	1.00379	1.00759	1.00377	1.00528	1.00376	1.00606	1.00455	1.00369
1437	0.00211268	0.012894	0.0203193	0.0967742	0.239706	0.145428	0.219941	0.316282	0.303428	0.230037	0.454955	0.734996	0.826646	0.828746	0.901366	0.974085	1.00381	1.0038	1.00607	1.00683	1.00607	1.00302	1.00379	1.00759	1.00377	1.00528	1.00375	1.00606	1.00454	1.00368
1438	0.00211119	0.0128848	0.0203046	0.0967049	0.240265	0.145324	0.219941	0.316055	0.303207	0.229868	0.454614	0.735202	0.826778	0.828877	0.90144	0.974105	1.00381	1.00379	1.00607	1.00682	1.00607	1.00301	1.00378	1.00758	1.00377	1.00528	1.00375	1.00605	1.00454	1.00368
1439	0.0021097	0.0128755	0.0202899	0.0966356	0.240822	0.145219	0.21978	0.315827	0.302986	0.2297	0.454273	0.735409	0.826778	0.829008	0.901515	0.974125	1.00381	1.00379	1.00607	1.00682	1.00606	1.00301	1.00378	1.00758	1.00377	1.00527	1.00375	1.00605	1.00454	1.00368
1440	0.00210822	0.0128663	0.0202752	0.0965665	0.241379	0.145115	0.219619	0.3156	0.302766	0.229532	0.453933	0.735614	0.826909	0.829138	0.90159	0.974144	1.00381	1.00379	1.00607	1.00681	1.00606	1.00301	1.00378	1.00757	1.00376	1.00527	1.00375	1.00604	1.00453	1.00368
1441	0.00210674	0.0128571	0.0202605	0.0964975	0.241935	0.145011	0.219459	0.315374	0.302545	0.229364	0.453593	0.73582	0.827039	0.829268	0.901664	0.974164	1.0038	1.00379	1.00606	1.00681	1.00605	1.00301	1.00377	1.00756	1.00376	1.00526	1.00374	1.00604	1.00453	1.00367
1442	0.00210526	0.012848	0.0202458	0.0964286	0.242491	0.144907	0.219298	0.315147	0.302326	0.229197	0.453254	0.736025	0.82717	0.829398	0.901738	0.974184	1.0038	1.00378	1.00606	1.0068	1.00605	1.00301	1.00377	1.00756	1.00376	1.00526	1.00374	1.00603	1.00452	1.00367
1443	0.00210379	0.0128388	0.0202312	0.0963597	0.243045	0.144803	0.219138	0.314921	0.302106	0.22903	0.452915	0.73623	0.8273	0.829528	0.901813	0.974203	1.0038	1.00378	1.00605	1.0068	1.00604	1.003	1.00377	1.00755	1.00375	1.00526	1.00374	1.00603	1.00452	1.00367
1444	0.00210231	0.0128297	0.0202166	0.096291	0.243599	0.144699	0.219138	0.314695	0.301887	0.228863	0.452577	0.73623	0.82743	0.829658	0.901887	0.974223	1.00379	1.00378	1.00605	1.0068	1.00604	1.003	1.00377	1.00755	1.00375	1.00525	1.00373	1.00602	1.00452	1.00367
1445	0.00210084	0.0128297	0.020202	0.0962224	0.244152	0.144596	0.219138	0.314695	0.301668	0.228696	0.452239	0.736434	0.82756	0.829787	0.901961	0.974242	1.00379	1.00377	1.00604	1.00679	1.00603	1.003	1.00376	1.00754	1.00375	1.00525	1.00373	1.00602	1.00451	1.00366
1446	0.00209937	0.0128205	0.0201875	0.0961538	0.244704	0.144492	0.218978	0.31447	0.301449	0.22853	0.451902	0.736434	0.82769	0.829916	0.902035	0.974262	1.00379	1.00377	1.00604	1.00679	1.00603	1.003	1.00376	1.00754	1.00375	1.00525	1.00373	1.00602	1.00451	1.00366
1447	0.0020979	0.0128114	0.0201729	0.0960854	0.244704	0.144389	0.218818	0.31447	0.301231	0.228364	0.451565	0.736434	0.82769	0.829916	0.902035	0.974262	1.00379	1.00377	1.00604	1.00679	1.00603	1.003	1.00376	1.00754	1.00375	1.00525	1.00373	1.00602	1.00451	1.00366
1448	0.00209644	0.0128023	0.0201584	0.0960171	0.245255	0.144286	0.218659	0.314245	0.301013	0.228198	0.451229	0.736638	0.82782	0.830046	0.902108	0.974281	1.00379	1.00377	1.00603	1.00678	1.00603	1.00299	1.00376	1.00753	1.00374	1.00524	1.00373	1.00601	1.0045	1.00365
1449	0.00209497	0.0127932	0.0201439	0.0959488	0.245806	0.144183	0.2185	0.31402	0.300795	0.228032	0.450893	0.736842	0.827949	0.830174	0.902182	0.974301	1.00378	1.00377	1.00603	1.00678	1.00602	1.00299	1.00375	1.00752	1.00374	1.00524	1.00372	1.00601	1.0045	1.00365
1450	0.00209351	0.0127841	0.0201294	0.0958807	0.246356	0.14408	0.218341	0.313796	0.300578	0.227866	0.450558	0.737046	0.828078	0.830303	0.902256	0.97432	1.00378	1.00376	1.00602	1.00677	1.00602	1.00299	1.00375	1.00752	1.00374	1.00524	1.00372	1.006	1.0045	1.00365
1451	0.00209205	0.012775	0.0201149	0.0958126	0.246905	0.143977	0.218182	0.313571	0.300361	0.227701	0.450223	0.737249	0.828207	0.830431	0.902329	0.97434	1.00378	1.00376	1.00602	1.00677	1.00602	1.00299	1.00375	1.00751	1.00373	1.00523	1.00372	1.006	1.00449	1.00365
1452	0.00209059	0.012766	0.0201005	0.0957447	0.247453	0.143875	0.218023	0.313348	0.300144	0.227536	0.449889	0.737452	0.828336	0.83056	0.902402	0.974359	1.00377	1.00376	1.00602	1.00676	1.00602	1.00299	1.00375	1.00751	1.00373	1.00523	1.00371	1.00599	1.00449	1.00364
1453	0.00208914	0.0127569	0.0200861	0.0956768	0.248	0.143772	0.217865	0.313124	0.299928	0.227371	0.449555	0.737654	0.828464	0.830688	0.902476	0.974378	1.00377	1.00375	1.00601	1.00676	1.00601	1.00298	1.00374	1.0075	1.00373	1.00522	1.00371	1.00599	1.00449	1.00364
1454	0.00208768	0.0127479	0.0200717	0.0956091	0.248547	0.14367	0.217707	0.312901	0.299712	0.227207	0.449222	0.737857	0.828593	0.830816	0.902549	0.974398	1.00377	1.00375	1.00601	1.00675	1.00601	1.00298	1.00374	1.0075	1.00373	1.00522	1.00371	1.00598	1.00448	1.00364
1455	0.00208623	0.0127389	0.0200573	0.0955414	0.248547	0.143568	0.217707	0.312678	0.299496	0.227043	0.448889	0.738059	0.828721	0.830943	0.902622	0.974417	1.00377	1.00375	1.006	1.00675	1.006	1.00298	1.00374	1.00749	1.00372	1.00522	1.00371	1.00598	1.00448	1.00364
1456	0.00208478	0.0127298	0.0200429	0.096181	0.248366	0.143466	0.217707	0.312456	0.299281	0.226879	0.448557	0.73826	0.828721	0.831071	0.902695	0.974436	1.00376	1.00375	1.006	1.00674	1.006	1.00298	1.00373	1.00749	1.00372	1.00521	1.0037	1.00597	1.00448	1.00363
1457	0.00208333	0.0127208	0.0200286	0.0968198	0.248186	0.143364	0.217549	0.312233	0.299065	0.226715	0.448225	0.738462	0.828849	0.831198	0.902767	0.974455	1.00376	1.00374	1.00599	1.00674	1.00599	1.00297	1.00373	1.00748	1.00372	1.00521	1.0037	1.00597	1.00447	1.00363
1458	0.00208189	0.0127119	0.0200143	0.0974576	0.248006	0.143262	0.217391	0.312011	0.298851	0.226551	0.447894	0.738663	0.828977	0.831325	0.90284	0.974474	1.00376	1.00374	1.00599	1.00673	1.00599	1.00297	1.00373	1.00747	1.00371	1.0052	1.0037	1.00597	1.00447	1.00363
1459	0.00208044	0.0127029	0.02	0.0974576	0.247826	0.143161	0.217234	0.31179	0.298636	0.226388	0.447563	0.738663	0.829104	0.831325	0.90284	0.974474	1.00376	1.00374	1.00599	1.00673	1.00599	1.00297	1.00373	1.00747	1.00371	1.0052	1.0037	1.00597	1.00447	1.00363
1460	0.002079	0.0126939	0.0199857	0.0973888	0.248371	0.143059	0.217077	0.311568	0.298422	0.226225	0.447232	0.738863	0.829232	0.831452	0.902913	0.974494	1.00375	1.00374	1.00598	1.00673	1.00598	1.00297	1.00373	1.00747	1.00371	1.0052	1.0037	1.00596	1.00446	1.00362
1461	0.00207756	0.012685	0.0199715	0.0973202	0.248915	0.143059	0.21692	0.311348	0.298208	0.226062	0.446903	0.739064	0.829359	0.831579	0.902985	0.974513	1.00375	1.00373	1.00598	1.00672	1.00598	1.00297	1.00372	1.00746	1.00371	1.0052	1.00369	1.00596	1.00446	1.00362
1462	0.00207612	0.0126761	0.0199572	0.0972516	0.249458	0.143059	0.216763	0.311127	0.297994	0.225899	0.446573	0.739064	0.829486	0.831705	0.903057	0.974532	1.00375	1.00373	1.00597	1.00672	1.00597	1.00297	1.00372	1.00746	1.00371	1.00519	1.00369	1.00595	1.00446	1.00362
1463	0.00207469	0.0126671	0.019943	0.0971831	0.249458	0.142958	0.216606	0.310907	0.297781	0.225737	0.446244	0.738497	0.829486	0.831705	0.903057	0.974532	1.00375	1.00373	1.00597	1.00672	1.00597	1.00297	1.00372	1.00746	1.00371	1.00519	1.00369	1.00595	1.00445	1.00362
1464	0.00207326	0.0126582	0.0199288	0.0978184	0.249277	0.142857	0.21645	0.310686	0.297568	0.225575	0.445916	0.738697	0.829486	0.831832	0.90313	0.974551	1.00375	1.00373	1.00597	1.00671	1.00597	1.00297	1.00372	1.00745	1.00371	1.00519	1.00369	1.00595	1.00445	1.00361
1465	0.00207182	0.0126493	0.0199147	0.0984529	0.249097	0.142756	0.216294	0.310467	0.297355	0.225413	0.445588	0.738897	0.829486	0.831958	0.903202	0.97457	1.00374	1.00373	1.00597	1.00671	1.00597	1.00296	1.00371	1.00745	1.00371	1.00519	1.00369	1.00595	1.00445	1.00361
1466	0.00207039	0.0126404	0.0199005	0.0990864	0.248918	0.142655	0.216138	0.310247	0.297143	0.225251	0.445996	0.738332	0.829613	0.832084	0.903274	0.974589	1.00374	1.00372	1.00597	1.0067	1.00596	1.00296	1.00371	1.00744	1.0037	1.00518	1.00442	1.00595	1.00444	1.00361
1467	0.00206897	0.0126316	0.0198864	0.0997191	0.248738	0.142555	0.215983	0.310028	0.296931	0.22509	0.446402	0.737768	0.82974	0.83221	0.903346	0.974608	1.00374	1.00372	1.00597	1.0067	1.00596	1.00296	1.00371	1.00743	1.0037	1.00518	1.00442	1.00595	1.00444	1.0036
1468	0.00206754	0.0126227	0.0198722	0.100351	0.248559	0.142454	0.215827	0.310028	0.296719	0.224928	0.446809	0.737204	0.82974	0.832335	0.903346	0.974627	1.00374	1.00372	1.00596	1.0067	1.00596	1.00296	1.00371	1.00743	1.0037	1.00518	1.00442	1.00594	1.00444	1.0036
1469	0.00206612	0.0126139	0.0198582	0.100982	0.24838	0.142354	0.215672	0.309809	0.296507	0.224767	0.447214	0.736641	0.829866	0.832461	0.903418	0.974646	1.00373	1.00372	1.00596	1.00669	1.00595	1.00296	1.0037	1.00743	1.0037	1.00517	1.00442	1.00594	1.00443	1.0036
1470	0.00206469	0.012605	0.0198441	0.101612	0.248201	0.142254	0.215517	0.309591	0.296296	0.224607	0.446886	0.736842	0.829993	0.832586	0.903489	0.974665	1.00373	1.00371	1.00595	1.00669	1.00595	1.00295	1.0037	1.00742	1.0037	1.00517	1.00441	1.00593	1.00443	1.0036
1471	0.00206327	0.0125962	0.01983	0.102241	0.248023	0.142153	0.215363	0.309373	0.296085	0.224446	0.446559	0.737605	0.830119	0.833333	0.903561	0.974684	1.00373	1.00371	1.00595	1.00668	1.00594	1.00295	1.0037	1.00742	1.00369	1.00517	1.00441	1.00593	1.00443	1.00359
1472	0.00206186	0.0125874	0.019816	0.102169	0.248563	0.142053	0.215208	0.309155	0.295875	0.224286	0.446233	0.737805	0.829503	0.833458	0.903632	0.974702	1.00373	1.00371	1.00594	1.00668	1.00594	1.00295	1.0037	1.00741	1.00369	1.00516	1.00441	1.00593	1.00442	1.00359
1473	0.00206044	0.0125786	0.019802	0.102098	0.249103	0.141954	0.215054	0.308937	0.295665	0.224126	0.445906	0.738005	0.829503	0.833582	0.903704	0.974721	1.00372	1.00371	1.00594	1.00667	1.00593	1.00295	1.00369	1.00741	1.00369	1.00516	1.0044	1.00592	1.00442	1.00359
1474	0.00205903	0.0125698	0.019788	0.102027	0.249641	0.141854	0.2149	0.30872	0.295455	0.223966	0.446311	0.737443	0.828889	0.833706	0.903775	0.97474	1.00372	1.0037	1.00593	1.00667	1.00593	1.00295	1.00369	1.0074	1.00368	1.00515	1.0044	1.00592	1.00442	1.00359
1475	0.00205761	0.0125611	0.019774	0.101955	0.250179	0.141754	0.214746	0.308503	0.295245	0.223806	0.446715	0.736882	0.828889	0.83383	0.903846	0.974759	1.00372	1.0037	1.00593	1.00666	1.00593	1.00295	1.00369	1.0074	1.00368	1.00515	1.0044	1.00591	1.00442	1.00359
1476	0.0020562	0.0125523	0.0197601	0.101884	0.250716	0.141655	0.214592	0.308287	0.295035	0.223647	0.447119	0.736322	0.828275	0.833954	0.903917	0.974777	1.00371	1.0037	1.00593	1.00666	1.00592	1.00294	1.00368	1.00739	1.00368	1.00515	1.00439	1.00591	1.00441	1.00358
1477	0.00205479	0.0125436	0.0197461	0.101813	0.251253	0.141556	0.214439	0.30807	0.294826	0.223488	0.447522	0.735763	0.827663	0.834077	0.903988	0.974796	1.00371	1.0037	1.00592	1.00665	1.00592	1.00294	1.00368	1.00739	1.00368	1.00514	1.00439	1.0059	1.00441	1.00358
1478	0.00205339	0.0125348	0.0197322	0.101742	0.251788	0.141457	0.214286	0.307854	0.294618	0.223329	0.447196	0.735964	0.827051	0.834201	0.904059	0.974815	1.00371	1.00369	1.00592	1.00665	1.00591	1.00294	1.00368	1.00738	1.00367	1.00514	1.00439	1.0059	1.00441	1.00358
1479	0.00205198	0.0125261	0.0197183	0.101671	0.252323	0.141358	0.214133	0.307638	0.294409	0.22317	0.44687	0.736164	0.827051	0.834324	0.90413	0.974833	1.00371	1.00369	1.00591	1.00664	1.00591	1.00294	1.00368	1.00737	1.00367	1.00514	1.00438	1.0059	1.0044	1.00358
1480	0.00205058	0.0125174	0.0197044	0.102296	0.252143	0.141259	0.214133	0.307423	0.294201	0.223011	0.446545	0.735606	0.827179	0.834447	0.9042	0.974852	1.0037	1.00369	1.00591	1.00664	1.0059	1.00293	1.00367	1.00737	1.00367	1.00513	1.00438	1.00589	1.0044	1.00358
1481	0.00204918	0.0125087	0.0196906	0.102921	0.251963	0.14116	0.214133	0.307208	0.293993	0.222853	0.446221	0.735606	0.827306	0.83457	0.904271	0.974871	1.0037	1.00368	1.0059	1.00663	1.0059	1.00293	1.00367	1.00736	1.00367	1.00513	1.00438	1.00589	1.0044	1.00357
1482	0.00204778	0.0125	0.0196767	0.103544	0.251783	0.141061	0.21398	0.306993	0.293785	0.222695	0.445897	0.735606	0.827434	0.834692	0.904341	0.974889	1.0037	1.00368	1.0059	1.00663	1.0059	1.00293	1.00367	1.00736	1.00366	1.00512	1.00437	1.00588	1.00439	1.00357
1483	0.00204638	0.0124913	0.0196629	0.104167	0.251604	0.140963	0.213828	0.306778	0.293578	0.222537	0.445573	0.735606	0.827561	0.834815	0.904412	0.974908	1.0037	1.00368	1.0059	1.00662	1.00589	1.00293	1.00367	1.00735	1.00366	1.00512	1.00437	1.00588	1.00439	1.00357
1484	0.00204499	0.0124827	0.0196491	0.104094	0.252137	0.140865	0.213675	0.306564	0.293371	0.22238	0.44525	0.735806	0.827688	0.834937	0.904482	0.974926	1.00369	1.00368	1.00589	1.00662	1.00589	1.00293	1.00366	1.00735	1.00366	1.00512	1.00437	1.00587	1.00439	1.00357
1485	0.0020436	0.012474	0.0196353	0.104022	0.252669	0.140767	0.213523	0.30635	0.293164	0.222222	0.444928	0.736006	0.827815	0.835059	0.904552	0.974945	1.00369	1.00367	1.00589	1.00661	1.00588	1.00292	1.00366	1.00734	1.00365	1.00511	1.00436	1.00587	1.00439	1.00356
1486	0.00204221	0.0124654	0.0196216	0.10395	0.253201	0.140669	0.213371	0.306137	0.292958	0.222065	0.445329	0.73545	0.827941	0.835059	0.904622	0.974963	1.00369	1.00367	1.00588	1.00661	1.00588	1.00292	1.00366	1.00734	1.00365	1.00511	1.00436	1.00587	1.00438	1.00356
1487	0.00204082	0.0124567	0.0196078	0.103878	0.253731	0.140571	0.213371	0.305923	0.292752	0.221908	0.445731	0.734894	0.828068	0.834442	0.904692	0.974982	1.00368	1.00367	1.00588	1.0066	1.00587	1.00292	1.00365	1.00733	1.00365	1.00511	1.00436	1.00586	1.00438	1.00356
1488	0.00203943	0.0124481	0.0195941	0.103806	0.254261	0.140473	0.213371	0.30571	0.292546	0.221751	0.446132	0.73434	0.828194	0.834564	0.904762	0.975	1.00368	1.00367	1.00587	1.0066	1.00587	1.00292	1.00365	1.00733	1.00365	1.0051	1.00435	1.00586	1.00438	1.00356
1489	0.00203804	0.0124395	0.0195804	0.103734	0.254791	0.140375	0.21322	0.305498	0.29234	0.221595	0.446532	0.733786	0.82832	0.834564	0.904832	0.975018	1.00368	1.00366	1.00587	1.00659	1.00587	1.00292	1.00365	1.00732	1.00364	1.0051	1.00435	1.00585	1.00437	1.00355
1490	0.00203666	0.0124309	0.0195667	0.103663	0.255319	0.140278	0.213068	0.305285	0.292135	0.221439	0.446209	0.733986	0.82832	0.834686	0.904901	0.975037	1.00368	1.00366	1.00587	1.00659	1.00586	1.00291	1.00365	1.00732	1.00364	1.00509	1.00435	1.00585	1.00437	1.00355
1491	0.00203528	0.0124224	0.0195531	0.103591	0.255847	0.14018	0.212917	0.305073	0.29193	0.221283	0.445887	0.734187	0.82832	0.834808	0.904971	0.975055	1.00367	1.00366	1.00586	1.00658	1.00586	1.00291	1.00364	1.00731	1.00364	1.00509	1.00434	1.00584	1.00437	1.00355
1492	0.0020339	0.0124138	0.0195394	0.10421	0.255666	0.140083	0.212766	0.304861	0.291725	0.221127	0.445566	0.733634	0.828446	0.83493	0.90504	0.975073	1.00367	1.00365	1.00586	1.00658	1.00585	1.00291	1.00364	1.0073	1.00364	1.00509	1.00434	1.00584	1.00436	1.00355
1493	0.00203252	0.0124052	0.0195258	0.104828	0.255485	0.139986	0.212615	0.30465	0.291521	0.220971	0.445245	0.733083	0.828571	0.835052	0.905109	0.975092	1.00367	1.00365	1.00585	1.00657	1.00585	1.00291	1.00364	1.0073	1.00363	1.00508	1.00434	1.00584	1.00436	1.00354
1494	0.00203114	0.0123967	0.0195122	0.105445	0.255304	0.139889	0.212465	0.304438	0.291317	0.220816	0.444924	0.732532	0.828697	0.835173	0.905179	0.97511	1.00367	1.00365	1.00585	1.00657	1.00584	1.0029	1.00364	1.00729	1.00363	1.00508	1.00434	1.00583	1.00436	1.00354
1495	0.00202977	0.0123882	0.0194986	0.106061	0.255124	0.139792	0.212314	0.304227	0.291113	0.220661	0.444604	0.731982	0.828822	0.835294	0.905248	0.975128	1.00366	1.00365	1.00584	1.00656	1.00584	1.0029	1.00363	1.00729	1.00363	1.00508	1.00433	1.00583	1.00436	1.00354
1496	0.0020284	0.0123796	0.019485	0.105988	0.255124	0.139696	0.212314	0.304017	0.290909	0.220506	0.444285	0.731982	0.828822	0.835294	0.905248	0.975128	1.00366	1.00365	1.00584	1.00656	1.00584	1.0029	1.00363	1.00729	1.00363	1.00508	1.00433	1.00583	1.00435	1.00354
1497	0.00202703	0.0123711	0.0194715	0.105915	0.25565	0.139599	0.212164	0.303806	0.290706	0.220351	0.443966	0.731433	0.828947	0.835415	0.905317	0.975146	1.00366	1.00364	1.00584	1.00656	1.00584	1.0029	1.00363	1.00728	1.00363	1.00507	1.00433	1.00582	1.00435	1.00353
1498	0.00202566	0.0123711	0.019458	0.105842	0.25565	0.139599	0.212014	0.303596	0.290503	0.220196	0.443647	0.731634	0.828947	0.835415	0.905317	0.975146	1.00366	1.00364	1.00584	1.00656	1.00584	1.0029	1.00363	1.00728	1.00363	1.00507	1.00433	1.00582	1.00435	1.00353
1499	0.00202429	0.0123711	0.0194444	0.105769	0.256175	0.139503	0.211864	0.303386	0.2903	0.220042	0.443329	0.731835	0.828947	0.835415	0.905317	0.975146	1.00366	1.00364	1.00584	1.00656	1.00583	1.0029	1.00363	1.00728	1.00363	1.00507	1.00433	1.00582	1.00434	1.00353
1500	0.00202293	0.0123626	0.019431	0.105769	0.255994	0.139406	0.211864	0.303177	0.290098	0.219888	0.443011	0.731835	0.829072	0.835415	0.905386	0.975146	1.00439	1.00364	1.00584	1.00656	1.00583	1.0029	1.00363	1.00728	1.00363	1.00507	1.00433	1.00582	1.00434	1.00353
1501	0.00202156	0.0123542	0.0194175	0.106383	0.255814	0.13931	0.211715	0.302968	0.289895	0.219734	0.442693	0.731835	0.829197	0.835415	0.905386	0.975146	1.00439	1.00364	1.00584	1.00656	1.00583	1.0029	1.00363	1.00728	1.00363	1.00507	1.00433	1.00581	1.00434	1.00352
1502	0.0020202	0.0123457	0.019404	0.106996	0.255634	0.139214	0.211566	0.302759	0.289694	0.21958	0.442377	0.732036	0.829322	0.835536	0.905455	0.975146	1.00439	1.00364	1.00583	1.00655	1.00582	1.00362	1.00363	1.00801	1.00362	1.00507	1.00433	1.00581	1.00434	1.00352
1503	0.00201884	0.0123372	0.0193906	0.107608	0.255454	0.139118	0.211416	0.30255	0.289492	0.219427	0.44206	0.732036	0.829446	0.835536	0.905455	0.975164	1.00439	1.00364	1.00583	1.00655	1.00582	1.00362	1.00363	1.00801	1.00362	1.00507	1.00432	1.00581	1.00433	1.00352
1504	0.00201748	0.0123288	0.0193772	0.108219	0.255274	0.139023	0.211268	0.302342	0.289291	0.219274	0.441744	0.732236	0.82957	0.835657	0.905523	0.975182	1.00439	1.00364	1.00583	1.00655	1.00582	1.00362	1.00363	1.008	1.00362	1.00507	1.00432	1.00581	1.00433	1.00352
1505	0.00201613	0.0123203	0.0193638	0.10883	0.255095	0.138927	0.211119	0.302134	0.28909	0.219121	0.441429	0.732436	0.82957	0.835657	0.905523	0.975182	1.00438	1.00364	1.00583	1.00655	1.00581	1.00362	1.00363	1.008	1.00362	1.00506	1.00432	1.0058	1.00433	1.00352
1506	0.00201478	0.0123119	0.0193504	0.109439	0.254916	0.138832	0.21097	0.301926	0.288889	0.218968	0.441827	0.731889	0.829694	0.835777	0.905592	0.975201	1.00438	1.00363	1.00582	1.00654	1.00581	1.00362	1.00362	1.00799	1.00362	1.00506	1.00432	1.0058	1.00432	1.00352
1507	0.00201342	0.0123035	0.019337	0.110048	0.254737	0.138736	0.210822	0.301718	0.288688	0.218815	0.442225	0.731343	0.829818	0.835897	0.90566	0.975219	1.00438	1.00363	1.00582	1.00654	1.00581	1.00361	1.00362	1.00799	1.00362	1.00505	1.00431	1.00579	1.00432	1.00351
1508	0.00201207	0.0122951	0.0193237	0.110656	0.254558	0.138641	0.210674	0.301511	0.288488	0.218663	0.442623	0.730798	0.829942	0.836018	0.905729	0.975237	1.00437	1.00363	1.00581	1.00653	1.0058	1.00361	1.00362	1.00798	1.00361	1.00505	1.00431	1.00579	1.00432	1.00351
1509	0.00201072	0.0122867	0.0193103	0.111263	0.25438	0.138546	0.210526	0.301304	0.288288	0.218511	0.44302	0.730253	0.830065	0.836138	0.905797	0.975255	1.00437	1.00363	1.00581	1.00653	1.0058	1.00361	1.00362	1.00798	1.00361	1.00505	1.00431	1.00578	1.00431	1.00351
1510	0.00200938	0.0122783	0.019297	0.111869	0.254202	0.138451	0.210379	0.301097	0.288089	0.218359	0.442705	0.730454	0.830189	0.836257	0.905865	0.975273	1.00437	1.00362	1.00581	1.00652	1.00579	1.00361	1.00361	1.00797	1.00361	1.00504	1.0043	1.00578	1.00431	1.00351
1511	0.00200803	0.0122699	0.0192837	0.112474	0.254024	0.138451	0.210231	0.300891	0.287889	0.218207	0.44239	0.730655	0.830312	0.836377	0.905933	0.975291	1.00436	1.00362	1.0058	1.00652	1.00579	1.0036	1.00361	1.00797	1.0036	1.00504	1.0043	1.00578	1.00431	1.0035
1512	0.00200669	0.0122616	0.0192705	0.113079	0.253846	0.138356	0.210084	0.300685	0.28769	0.218056	0.442075	0.730855	0.830435	0.836496	0.906001	0.975309	1.00436	1.00362	1.0058	1.00651	1.00578	1.0036	1.00361	1.00796	1.0036	1.00504	1.0043	1.00577	1.0043	1.0035
1513	0.00200535	0.0122532	0.0192572	0.113683	0.253669	0.138261	0.209937	0.300479	0.287491	0.217904	0.441761	0.731055	0.830558	0.836616	0.906069	0.975327	1.00436	1.00362	1.00579	1.00651	1.00578	1.0036	1.0036	1.00795	1.0036	1.00503	1.00429	1.00577	1.0043	1.0035
1514	0.00200401	0.0122449	0.019244	0.114286	0.253492	0.138167	0.20979	0.300274	0.287293	0.217753	0.442158	0.730512	0.83068	0.836735	0.906137	0.975344	1.00435	1.00361	1.00579	1.0065	1.00578	1.0036	1.0036	1.00795	1.0036	1.00503	1.00429	1.00576	1.0043	1.0035
1515	0.00200267	0.0122366	0.0192308	0.114888	0.253315	0.138072	0.209644	0.300068	0.287095	0.217602	0.442553	0.72997	0.830803	0.836854	0.906205	0.975362	1.00435	1.00361	1.00578	1.0065	1.00577	1.00359	1.0036	1.00794	1.00359	1.00503	1.00429	1.00576	1.0043	1.00349
1516	0.00200133	0.0122283	0.0192176	0.11481	0.253835	0.137978	0.209644	0.299863	0.286897	0.217452	0.442948	0.729429	0.830925	0.836972	0.906273	0.97538	1.00435	1.00361	1.00578	1.00649	1.00577	1.00359	1.0036	1.00794	1.00359	1.00502	1.00429	1.00576	1.00429	1.00349
1517	0.002	0.01222	0.0192044	0.114732	0.254355	0.137884	0.209497	0.299659	0.286699	0.217301	0.443343	0.728889	0.831047	0.837091	0.90634	0.975398	1.00434	1.0036	1.00578	1.00649	1.00576	1.00359	1.00359	1.00793	1.00359	1.00502	1.00428	1.00575	1.00429	1.00349
1518	0.00199867	0.0122117	0.0191912	0.114654	0.254875	0.13779	0.209351	0.299454	0.286501	0.217151	0.443029	0.72909	0.831169	0.837209	0.906407	0.975416	1.00434	1.0036	1.00577	1.00648	1.00576	1.00359	1.00359	1.00793	1.00359	1.00501	1.00428	1.00575	1.00429	1.00349
1519	0.00199734	0.0122034	0.0191781	0.114576	0.255393	0.137696	0.209205	0.29925	0.286304	0.217001	0.442716	0.72929	0.831291	0.837328	0.906475	0.975434	1.00434	1.0036	1.00577	1.00648	1.00576	1.00358	1.00359	1.00792	1.00358	1.00501	1.00428	1.00574	1.00429	1.00348
1520	0.00199601	0.0121951	0.019165	0.115176	0.255216	0.137602	0.209059	0.299046	0.286107	0.216851	0.442403	0.72949	0.831412	0.837446	0.906542	0.975451	1.00434	1.0036	1.00576	1.00647	1.00575	1.00358	1.00359	1.00791	1.00358	1.00501	1.00427	1.00574	1.00428	1.00348
1521	0.00199468	0.0121869	0.0191518	0.115775	0.255038	0.137602	0.208914	0.298843	0.285911	0.216701	0.44209	0.72969	0.831533	0.837563	0.906609	0.975469	1.00433	1.00359	1.00576	1.00647	1.00575	1.00358	1.00358	1.00791	1.00358	1.005	1.00427	1.00573	1.00428	1.00348
1522	0.00199336	0.0121786	0.0191388	0.116373	0.254861	0.137509	0.208768	0.298639	0.285714	0.216552	0.442484	0.729151	0.831655	0.837681	0.906676	0.975487	1.00433	1.00359	1.00576	1.00647	1.00574	1.00358	1.00358	1.0079	1.00358	1.005	1.00427	1.00573	1.00428	1.00348
1523	0.00199203	0.0121704	0.0191257	0.116971	0.254684	0.137509	0.208623	0.298436	0.285518	0.216402	0.442877	0.728614	0.831776	0.837799	0.906743	0.975504	1.00433	1.00359	1.00575	1.00646	1.00574	1.00357	1.00358	1.0079	1.00357	1.005	1.00426	1.00573	1.00499	1.00347
1524	0.00199071	0.0121622	0.0191126	0.116892	0.255201	0.137415	0.208478	0.298234	0.285322	0.216253	0.44327	0.728077	0.831897	0.837916	0.90681	0.975522	1.00432	1.00359	1.00575	1.00646	1.00573	1.00357	1.00358	1.00789	1.00357	1.00499	1.00426	1.00572	1.00499	1.00347
1525	0.00198939	0.012154	0.0190996	0.116813	0.255717	0.137322	0.208333	0.298031	0.285127	0.216105	0.443662	0.727541	0.832017	0.838033	0.906877	0.97554	1.00432	1.00358	1.00574	1.00645	1.00573	1.00357	1.00357	1.00789	1.00357	1.00499	1.00426	1.00572	1.00499	1.00347
1526	0.00198807	0.0121457	0.0190866	0.116734	0.256233	0.137322	0.208189	0.297829	0.284932	0.215956	0.44335	0.727741	0.832138	0.83815	0.906943	0.975557	1.00432	1.00358	1.00574	1.00645	1.00573	1.00357	1.00357	1.00788	1.00357	1.00499	1.00426	1.00571	1.00499	1.00347
1527	0.00198675	0.0121376	0.0190736	0.116655	0.256747	0.137228	0.208044	0.297627	0.284736	0.215808	0.443038	0.727941	0.832258	0.838267	0.90701	0.975575	1.00431	1.00358	1.00573	1.00644	1.00572	1.00356	1.00357	1.00787	1.00356	1.00498	1.00425	1.00571	1.00499	1.00347
1528	0.00198544	0.0121294	0.0190606	0.117251	0.25657	0.137135	0.2079	0.297425	0.284542	0.215659	0.442727	0.728141	0.832378	0.838384	0.907076	0.975592	1.00431	1.00358	1.00573	1.00644	1.00572	1.00356	1.00357	1.00787	1.00356	1.00498	1.00425	1.00571	1.00499	1.00347
1529	0.00198413	0.0121212	0.0190476	0.117251	0.256393	0.137042	0.207756	0.297224	0.284347	0.215511	0.442416	0.728876	0.833095	0.838384	0.907076	0.975592	1.00431	1.00429	1.00573	1.00644	1.00572	1.00427	1.00357	1.00787	1.00356	1.00498	1.00425	1.00571	1.00498	1.00346
1530	0.00198282	0.0121131	0.0190347	0.117845	0.256215	0.136949	0.207612	0.297023	0.284153	0.215364	0.442807	0.728341	0.833214	0.8385	0.907143	0.97561	1.00431	1.00429	1.00573	1.00643	1.00571	1.00427	1.00356	1.00786	1.00356	1.00498	1.00425	1.0057	1.00498	1.00346
1531	0.00198151	0.0121049	0.0190217	0.118439	0.256039	0.136856	0.207469	0.296822	0.283959	0.215216	0.443198	0.727806	0.833333	0.838617	0.907209	0.975627	1.0043	1.00429	1.00572	1.00643	1.00571	1.00427	1.00356	1.00786	1.00356	1.00497	1.00424	1.0057	1.00498	1.00346
1532	0.0019802	0.0120968	0.0190088	0.119032	0.255862	0.136764	0.207326	0.296622	0.283765	0.215068	0.443588	0.727273	0.833452	0.838733	0.907275	0.975645	1.0043	1.00428	1.00572	1.00642	1.00571	1.00426	1.00356	1.00785	1.00355	1.00497	1.00424	1.00569	1.00497	1.00346
1533	0.00197889	0.0120887	0.0189959	0.119624	0.255686	0.136671	0.207182	0.296421	0.283572	0.214921	0.443978	0.72674	0.833571	0.838849	0.907341	0.975662	1.0043	1.00428	1.00571	1.00642	1.0057	1.00426	1.00356	1.00785	1.00355	1.00496	1.00424	1.00569	1.00497	1.00345
1534	0.00197759	0.0120805	0.0189831	0.120215	0.25551	0.136579	0.207039	0.296221	0.283379	0.214774	0.443667	0.72694	0.83369	0.838965	0.907407	0.97568	1.00429	1.00428	1.00571	1.00641	1.0057	1.00426	1.00355	1.00784	1.00355	1.00496	1.00423	1.00569	1.00496	1.00345
1535	0.00197628	0.0120724	0.0189702	0.120805	0.255334	0.136579	0.206897	0.296022	0.283186	0.214627	0.443357	0.72714	0.833809	0.83908	0.907473	0.975697	1.00429	1.00427	1.00571	1.00641	1.00569	1.00426	1.00355	1.00783	1.00355	1.00496	1.00423	1.00568	1.00496	1.00345
1536	0.00197498	0.0120643	0.0189573	0.121395	0.255158	0.136486	0.206754	0.295822	0.282993	0.214481	0.443047	0.727339	0.833927	0.839196	0.907539	0.975714	1.00429	1.00427	1.0057	1.00641	1.00569	1.00425	1.00355	1.00783	1.00354	1.00495	1.00423	1.00568	1.00496	1.00345
1537	0.00197368	0.0120563	0.0189445	0.121984	0.254983	0.136394	0.206612	0.295623	0.282801	0.214334	0.442737	0.727538	0.834046	0.839311	0.907605	0.975732	1.00429	1.00427	1.0057	1.0064	1.00569	1.00425	1.00355	1.00782	1.00354	1.00495	1.00423	1.00567	1.00495	1.00344
1538	0.00197239	0.0120482	0.0196078	0.121902	0.254808	0.136302	0.206469	0.295424	0.282609	0.214188	0.443126	0.727007	0.834164	0.839427	0.90767	0.975749	1.00428	1.00426	1.00569	1.0064	1.00568	1.00425	1.00354	1.00782	1.00354	1.00495	1.00422	1.00567	1.00495	1.00344
1539	0.00197109	0.0120401	0.0202703	0.121821	0.254633	0.13621	0.206327	0.295225	0.282417	0.214042	0.443515	0.726477	0.834282	0.839542	0.907736	0.975766	1.00428	1.00426	1.00569	1.00639	1.00568	1.00424	1.00354	1.00781	1.00354	1.00494	1.00422	1.00567	1.00495	1.00344
1540	0.0019698	0.0120321	0.0209318	0.121739	0.254458	0.136119	0.206186	0.295027	0.282225	0.213896	0.443902	0.725948	0.834399	0.839656	0.907801	0.975783	1.00428	1.00426	1.00569	1.00639	1.00567	1.00424	1.00354	1.00781	1.00353	1.00494	1.00422	1.00566	1.00494	1.00344
1541	0.0019685	0.012024	0.0215924	0.121658	0.254284	0.136027	0.206044	0.294829	0.282034	0.213751	0.44429	0.725419	0.834517	0.839771	0.907867	0.975801	1.00427	1.00426	1.00568	1.00638	1.00567	1.00424	1.00354	1.0078	1.00353	1.00494	1.00421	1.00566	1.00494	1.00343
1542	0.00196721	0.012016	0.0215779	0.122244	0.25411	0.135935	0.205903	0.294631	0.281843	0.213605	0.443981	0.725619	0.834634	0.839886	0.907932	0.975818	1.00427	1.00425	1.00568	1.00638	1.00567	1.00423	1.00353	1.0078	1.00353	1.00493	1.00421	1.00565	1.00494	1.00343
1543	0.00196592	0.012008	0.0215633	0.12283	0.253936	0.135844	0.205761	0.294433	0.281652	0.21346	0.443672	0.725818	0.834752	0.84	0.907997	0.975835	1.00427	1.00425	1.00567	1.00637	1.00566	1.00423	1.00353	1.00779	1.00353	1.00493	1.00421	1.00565	1.00493	1.00343
1544	0.00196464	0.012	0.0215488	0.123416	0.253762	0.135753	0.20562	0.294236	0.281461	0.213315	0.443363	0.726017	0.834869	0.840114	0.908062	0.975852	1.00426	1.00425	1.00567	1.00637	1.00566	1.00423	1.00353	1.00778	1.00352	1.00493	1.0042	1.00565	1.00493	1.00343
1545	0.00196335	0.011992	0.0215343	0.124	0.253589	0.135662	0.205479	0.294039	0.281271	0.21317	0.443056	0.726216	0.834986	0.840228	0.908127	0.975869	1.00426	1.00424	1.00567	1.00636	1.00565	1.00423	1.00353	1.00778	1.00352	1.00492	1.0042	1.00564	1.00493	1.00342
1546	0.00196207	0.011984	0.0215198	0.124584	0.253415	0.13557	0.205339	0.293842	0.281081	0.213026	0.442748	0.726415	0.835103	0.840342	0.908192	0.975887	1.00426	1.00424	1.00566	1.00636	1.00565	1.00422	1.00352	1.00777	1.00352	1.00492	1.0042	1.00564	1.00492	1.00342
1547	0.00196078	0.011976	0.0215054	0.125166	0.253242	0.13548	0.205198	0.293842	0.280891	0.212881	0.442441	0.726613	0.835219	0.840456	0.908257	0.975904	1.00426	1.00424	1.00566	1.00636	1.00565	1.00422	1.00352	1.00777	1.00352	1.00492	1.0042	1.00563	1.00492	1.00342
1548	0.0019595	0.0119681	0.0214909	0.125749	0.25307	0.135389	0.205058	0.293645	0.280702	0.212737	0.442134	0.726812	0.835336	0.840569	0.908322	0.975921	1.00425	1.00423	1.00565	1.00635	1.00564	1.00422	1.00352	1.00776	1.00351	1.00491	1.00419	1.00563	1.00492	1.00342
1549	0.00195822	0.0119601	0.0214765	0.12633	0.252897	0.135298	0.204918	0.293449	0.280512	0.212593	0.441828	0.727009	0.835452	0.840683	0.908386	0.975938	1.00425	1.00423	1.00565	1.00635	1.00564	1.00421	1.00352	1.00776	1.00351	1.00491	1.00419	1.00563	1.00491	1.00342
1550	0.00195695	0.0119522	0.0214621	0.12691	0.252725	0.135207	0.204778	0.293253	0.280323	0.212449	0.441522	0.727207	0.835568	0.840796	0.908451	0.975955	1.00425	1.00423	1.00565	1.00634	1.00563	1.00421	1.00351	1.00775	1.00351	1.00491	1.00419	1.00562	1.00491	1.00342
1551	0.00195567	0.0119443	0.0214477	0.12749	0.252553	0.135117	0.204638	0.293057	0.280135	0.212306	0.441217	0.727404	0.835684	0.840909	0.908515	0.975972	1.00424	1.00423	1.00564	1.00634	1.00563	1.00421	1.00351	1.00775	1.00351	1.0049	1.00418	1.00562	1.00491	1.00341
1552	0.0019544	0.0119363	0.0214334	0.128069	0.252381	0.135027	0.204638	0.292862	0.279946	0.212162	0.440912	0.727601	0.8358	0.841022	0.908579	0.975989	1.00424	1.00422	1.00564	1.00633	1.00563	1.0042	1.00351	1.00774	1.0035	1.0049	1.00418	1.00561	1.0049	1.00341
1553	0.00195312	0.0119284	0.021419	0.128647	0.252209	0.134937	0.204499	0.292667	0.279758	0.212019	0.440608	0.727798	0.835915	0.841135	0.908644	0.976006	1.00424	1.00422	1.00563	1.00633	1.00562	1.0042	1.00351	1.00774	1.0035	1.0049	1.00418	1.00561	1.0049	1.00341
1554	0.00195185	0.0119205	0.0214047	0.129225	0.252038	0.134846	0.20436	0.292472	0.27957	0.211876	0.440304	0.727994	0.836031	0.841247	0.908708	0.976023	1.00423	1.00422	1.00563	1.00632	1.00562	1.0042	1.0035	1.00773	1.0035	1.00489	1.00418	1.00561	1.0049	1.00341
1555	0.00195059	0.0119126	0.0213904	0.129801	0.251867	0.134757	0.204221	0.292277	0.279382	0.211733	0.44	0.72819	0.836146	0.84136	0.908772	0.976039	1.00423	1.00421	1.00563	1.00632	1.00561	1.0042	1.0035	1.00772	1.0035	1.00489	1.00417	1.0056	1.00489	1.0034
1556	0.00194932	0.0119048	0.0213761	0.130377	0.251696	0.134667	0.204082	0.292083	0.279195	0.21159	0.439697	0.728386	0.836261	0.841472	0.908836	0.976056	1.00423	1.00421	1.00562	1.00632	1.00561	1.00419	1.0035	1.00772	1.00349	1.00488	1.00417	1.0056	1.00489	1.0034
1557	0.00194805	0.0118969	0.0213618	0.130952	0.251525	0.134577	0.203943	0.291888	0.279007	0.211448	0.439394	0.728582	0.836376	0.841584	0.9089	0.976073	1.00423	1.00421	1.00562	1.00631	1.00561	1.00419	1.0035	1.00771	1.00349	1.00488	1.00417	1.00559	1.00488	1.0034
1558	0.00194679	0.011889	0.0213476	0.131527	0.251355	0.134487	0.203804	0.291694	0.27882	0.211306	0.43978	0.728058	0.836491	0.841696	0.908964	0.97609	1.00422	1.0042	1.00561	1.00631	1.0056	1.00419	1.00349	1.00771	1.00349	1.00488	1.00416	1.00559	1.00488	1.0034
1559	0.00194553	0.0118812	0.0213333	0.1321	0.251185	0.134398	0.203666	0.291501	0.278634	0.211163	0.440165	0.727534	0.836606	0.841808	0.909027	0.976107	1.00422	1.0042	1.00561	1.0063	1.0056	1.00418	1.00349	1.0077	1.00349	1.00487	1.00416	1.00559	1.00488	1.00339
1560	0.00194426	0.0118734	0.0213191	0.132673	0.251015	0.134309	0.203528	0.291307	0.278447	0.211022	0.44055	0.727011	0.83672	0.84192	0.909091	0.976124	1.00422	1.0042	1.00561	1.0063	1.00559	1.00418	1.00349	1.0077	1.00348	1.00487	1.00416	1.00558	1.00487	1.00339
1561	0.00194301	0.0118655	0.0213049	0.133245	0.250845	0.134219	0.20339	0.291114	0.278261	0.21088	0.440934	0.72649	0.836835	0.842031	0.909154	0.97614	1.00421	1.0042	1.0056	1.00629	1.00559	1.00418	1.00349	1.00769	1.00348	1.00487	1.00416	1.00558	1.00487	1.00339
1562	0.00194175	0.0118577	0.0212908	0.133817	0.250676	0.13413	0.203252	0.290921	0.278075	0.210738	0.440631	0.726686	0.836949	0.842142	0.909218	0.976157	1.00421	1.00419	1.0056	1.00629	1.00559	1.00418	1.00348	1.00769	1.00348	1.00486	1.00415	1.00557	1.00487	1.00339
1563	0.00194049	0.0118499	0.0212766	0.134387	0.250506	0.134041	0.203114	0.290728	0.277889	0.210597	0.440329	0.726882	0.837063	0.842254	0.909281	0.976174	1.00421	1.00419	1.00559	1.00628	1.00558	1.00417	1.00348	1.00768	1.00348	1.00486	1.00415	1.00557	1.00486	1.00339
1564	0.00193924	0.0118421	0.0212625	0.134957	0.250337	0.133952	0.202977	0.290536	0.277704	0.210456	0.440027	0.727077	0.837177	0.842365	0.909344	0.97619	1.0042	1.00419	1.00559	1.00628	1.00558	1.00417	1.00348	1.00768	1.00347	1.00486	1.00415	1.00557	1.00486	1.00338
1565	0.00193798	0.0118343	0.0212483	0.135526	0.250169	0.133863	0.20284	0.290344	0.277518	0.210315	0.439726	0.727273	0.837291	0.842475	0.909408	0.976207	1.0042	1.00418	1.00559	1.00628	1.00557	1.00417	1.00348	1.00767	1.00347	1.00485	1.00414	1.00556	1.00486	1.00338
1566	0.00193673	0.0118265	0.0212342	0.135526	0.25	0.133775	0.202703	0.290152	0.277333	0.210174	0.439425	0.727468	0.837404	0.842586	0.909471	0.976224	1.0042	1.00418	1.00558	1.00627	1.00557	1.00416	1.00347	1.00767	1.00347	1.00485	1.00414	1.00556	1.00485	1.00338
1567	0.00193548	0.0118188	0.0212202	0.136095	0.249832	0.133686	0.202566	0.28996	0.277149	0.210033	0.439124	0.727663	0.837517	0.842697	0.909534	0.97624	1.0042	1.00418	1.00558	1.00627	1.00557	1.00416	1.00347	1.00766	1.00347	1.00485	1.00414	1.00556	1.00485	1.00338
1568	0.00193424	0.011811	0.0212061	0.136662	0.249664	0.133598	0.202429	0.289769	0.276964	0.209893	0.438824	0.727857	0.837631	0.842807	0.909597	0.976257	1.00419	1.00418	1.00557	1.00626	1.00556	1.00416	1.00347	1.00765	1.00347	1.00484	1.00414	1.00555	1.00485	1.00337
[truncated: 10,111 more rows]

## Sheet: D51A
	1.5	1.75	2	2.5	2.75	3	3.25	3.5	3.75	4	4.25	4.5	4.75	5	5.25	5.5	6	6.5	7	7.5	8	8.5	8.75	9	9.5	10	10.25	10.5	11	11.5
0	0	0	0	1	1	1	1	1	1	1	1	1	1	1	1	1	1	1	1	1	1	1	1	1	1	1	1	1	1	1
[truncated: 11,679 more rows]

## Sheet: D70A
	1.5	1.75	2	2.5	2.75	3	3.25	3.5	3.75	4	4.25	4.5	4.75	5	5.25	5.5	6	6.5	7	7.5	8	8.5	8.75	9	9.5	10	10.25	10.5	11	11.5
[truncated: 11,680 more rows]

[truncated: 11 more sheets: H73A, H77A, H155A, D159A, D47B, D51B, D70B, H73B, H77B, H155B, D159B]
